# Supplementary material for: A deep learning system for predicting time to progression of diabetic retinopathy
Source: Nat Med. 2024 Jan 4;30(2):584–94. doi: 10.1038/s41591-023-02702-z (PMC10878973; doi:10.1038/s41591-023-02702-z)
Supplement: Supplementary file 3 — Statistical source data for Figs.1c, 2a–c and 3c. [file 41591_2023_2702_MOESM3_ESM.xlsx]

## Sheet: Fig_1c_Incidence of DR
	NonIM_Fundus	NonIM_Meta
Low	5.01	11.34
High	33.13	23.37

## Sheet: Fig_1c_Delayed detection of DR
	IM	NonIM
Fundus	0.00371747	0.0127505
Meta	0.0185874	0.0601093

## Sheet: Fig_1c_Reduction in screening
	IM	NonIM
Fundus	0.619519	0.626276
Meta	0.647675	0.660202

## Sheet: Fig_2a
db_name	Integrated Brier score			Concordance index			year
	mean	Lower bound of 95% CI	Upper bound of 95% CI	mean	Lower bound of 95% CI	Upper bound of 95% CI
Internal test set	0.049	0.045	0.052	0.862	0.823	0.9	1
Internal test set	0.073	0.07	0.077	0.85	0.81	0.885	2
Internal test set	0.097	0.094	0.101	0.853	0.822	0.882	3
Internal test set	0.134	0.129	0.139	0.849	0.823	0.874	4
Internal test set	0.161	0.156	0.166	0.823	0.796	0.85	5
External validation dataset–1,2,4, and 5	0.066	0.064	0.069	0.82	0.772	0.861	1
External validation dataset–1,2,4, and 5	0.099	0.096	0.102	0.837	0.814	0.859	2
External validation dataset–1,2,4, and 5	0.135	0.132	0.139	0.826	0.806	0.845	3
External validation dataset–1,2,4, and 5	0.159	0.155	0.163	0.816	0.798	0.833	4
External validation dataset–1,2,4, and 5	0.17	0.167	0.174	0.804	0.786	0.821	5

## Sheet: Fig_2b
Internal test set			External validation dataset-1			External validation dataset-2			External validation dataset-4			External validation dataset-5
DR progreession labels	risk	DeepDR Plus predicted time	DR progreession labels	risk	DeepDR Plus predicted time	DR progreession labels	risk	DeepDR Plus predicted time	DR progreession labels	risk	DeepDR Plus predicted time	DR progreession labels	risk	DeepDR Plus predicted time
0	Low risk	5	0	Low risk	5	0	Low risk	5	1	High risk	0.964384	0	Low risk	5
0	Low risk	5	0	Low risk	5	0	Low risk	5	0	Low risk	5	0	Low risk	5
0	Low risk	5	0	Low risk	5	0	Low risk	5	0	Low risk	5	0	High risk	5
0	High risk	5	0	Low risk	5	0	High risk	5	0	Low risk	5	0	Low risk	5
0	Low risk	5	0	Low risk	5	0	High risk	5	0	High risk	5	0	Low risk	5
0	Low risk	5	0	High risk	5	0	Low risk	5	0	Low risk	5	0	Low risk	5
0	Low risk	5	0	Low risk	5	1	High risk	0.364384	0	Low risk	5	0	Low risk	5
0	High risk	5	0	High risk	5	1	High risk	2.95068	0	Low risk	5	0	High risk	5
0	Low risk	5	0	Low risk	5	0	High risk	5	0	High risk	5	1	Low risk	4.23836
0	High risk	5	0	Low risk	5	0	Low risk	5	0	Low risk	5	1	Low risk	4.23836
0	Low risk	5	0	High risk	5	0	Low risk	5	0	Low risk	5	0	Low risk	5
0	Low risk	5	0	Low risk	5	0	Low risk	5	0	High risk	5	0	Low risk	5
0	Low risk	5	0	High risk	5	0	High risk	5	0	High risk	5	1	High risk	1.00274
0	Low risk	5	0	High risk	5	0	Low risk	5	0	Low risk	5	0	Low risk	5
0	High risk	5	0	High risk	5	1	Low risk	3.81644	0	Low risk	5	0	Low risk	5
0	Low risk	5	0	Low risk	5	1	High risk	3.81644	0	Low risk	5	0	Low risk	5
0	Low risk	5	0	Low risk	5	0	Low risk	5	1	High risk	0.654795	0	Low risk	5
0	High risk	5	0	High risk	5	0	Low risk	5	0	Low risk	5	0	Low risk	5
0	Low risk	5	0	Low risk	5	0	Low risk	5	0	High risk	5	0	Low risk	5
0	High risk	5	0	High risk	5	0	High risk	5	0	Low risk	5	0	Low risk	5
0	Low risk	5	0	Low risk	5	0	High risk	5	1	High risk	2.9726	0	Low risk	5
0	Low risk	5	0	Low risk	5	0	Low risk	5	0	High risk	5	0	High risk	5
0	High risk	5	0	Low risk	5	0	Low risk	5	0	Low risk	5	0	Low risk	5
0	Low risk	5	0	Low risk	5	0	Low risk	5	0	Low risk	5	0	Low risk	5
0	Low risk	5	1	High risk	0.364384	0	Low risk	5	0	High risk	5	0	High risk	5
0	Low risk	5	1	High risk	2.95068	0	Low risk	5	1	High risk	1.51233	0	Low risk	5
0	Low risk	5	0	High risk	5	0	High risk	5	0	High risk	5	0	High risk	5
0	Low risk	5	0	Low risk	5	0	High risk	5	0	Low risk	5	0	Low risk	5
0	High risk	5	0	High risk	5	0	Low risk	5	0	Low risk	5	0	High risk	5
0	Low risk	5	0	High risk	5	0	Low risk	5	0	Low risk	5	0	High risk	5
0	Low risk	5	0	High risk	5	0	Low risk	5	1	High risk	3.06027	0	Low risk	5
0	High risk	5	0	High risk	5	0	High risk	5	0	High risk	5	0	Low risk	5
1	Low risk	4.11781	0	High risk	5	0	Low risk	5	0	Low risk	5	0	High risk	5
1	Low risk	4.11781	0	Low risk	5	0	High risk	5	0	High risk	5	0	Low risk	5
1	High risk	3.98904	0	Low risk	5	0	Low risk	5	0	High risk	5	0	High risk	5
1	High risk	3.98904	0	Low risk	5	0	Low risk	5	0	Low risk	5	0	Low risk	5
0	Low risk	5	0	Low risk	5	0	High risk	5	1	High risk	1.03836	0	High risk	5
0	Low risk	5	0	Low risk	5	0	Low risk	5	0	Low risk	5	0	High risk	5
1	High risk	1.0137	0	Low risk	5	0	High risk	5	0	Low risk	5	0	Low risk	5
1	High risk	1.0137	0	High risk	5	0	Low risk	5	0	Low risk	5	0	High risk	5
0	Low risk	5	0	High risk	5	0	High risk	5	1	High risk	0.50411	0	Low risk	5
0	Low risk	5	0	Low risk	5	0	Low risk	5	1	Low risk	4.50137	0	Low risk	5
0	High risk	5	0	Low risk	5	0	Low risk	5	0	High risk	5	0	Low risk	5
0	Low risk	5	0	Low risk	5	0	Low risk	5	0	High risk	5	0	Low risk	5
0	High risk	5	0	Low risk	5	0	Low risk	5	1	High risk	1.47945	0	Low risk	5
0	High risk	5	0	Low risk	5	0	Low risk	5	0	High risk	5	0	Low risk	5
0	High risk	5	0	High risk	5	0	High risk	5	0	High risk	5	0	High risk	5
0	High risk	5	0	High risk	5	0	Low risk	5	1	High risk	2.51507	0	High risk	5
0	High risk	5	0	Low risk	5	0	High risk	5	0	Low risk	5	0	Low risk	5
0	Low risk	5	0	Low risk	5	0	Low risk	5	0	Low risk	5	0	Low risk	5
0	Low risk	5	0	Low risk	5	0	Low risk	5	1	High risk	3.12877	0	Low risk	5
0	High risk	5	0	Low risk	5	0	High risk	5	0	Low risk	5	0	Low risk	5
0	Low risk	5	0	Low risk	5	0	Low risk	5	1	High risk	1.52603	0	High risk	5
0	High risk	5	0	High risk	5	0	High risk	5	0	High risk	5	0	Low risk	5
0	Low risk	5	0	Low risk	5	0	High risk	5	0	Low risk	5	0	Low risk	5
0	High risk	5	0	Low risk	5	0	Low risk	5	0	Low risk	5	0	High risk	5
0	Low risk	5	1	High risk	0.490411	0	High risk	5	1	High risk	2.49863	0	High risk	5
0	High risk	5	1	High risk	0.490411	0	High risk	5	0	Low risk	5	0	Low risk	5
0	Low risk	5	0	Low risk	5	0	Low risk	5	0	Low risk	5	0	High risk	5
0	High risk	5	0	Low risk	5	0	Low risk	5	0	Low risk	5	0	High risk	5
0	High risk	5	0	Low risk	5	0	Low risk	5	0	Low risk	5	0	Low risk	5
0	High risk	5	0	Low risk	5	0	Low risk	5	0	Low risk	5	0	High risk	5
0	High risk	5	0	High risk	5	0	Low risk	5	0	Low risk	5	0	High risk	5
0	Low risk	5	0	High risk	5	0	Low risk	5	0	Low risk	5	0	Low risk	5
0	High risk	5	0	Low risk	5	0	High risk	5	0	Low risk	5	0	Low risk	5
0	Low risk	5	0	High risk	5	0	High risk	5	1	High risk	1.02192	0	Low risk	5
0	High risk	5	0	Low risk	5	0	Low risk	5	0	Low risk	5	0	Low risk	5
0	Low risk	5	0	Low risk	5	0	Low risk	5	1	Low risk	2.54795	0	Low risk	5
0	High risk	5	0	Low risk	5	0	High risk	5	0	Low risk	5	0	Low risk	5
0	High risk	5	0	Low risk	5	0	High risk	5	0	High risk	5	0	High risk	5
1	High risk	0.545205	0	Low risk	5	0	Low risk	5	1	High risk	1.53425	0	Low risk	5
1	High risk	0.545205	0	Low risk	5	0	High risk	5	1	High risk	1.46027	0	High risk	5
0	High risk	5	0	Low risk	5	0	Low risk	5	0	Low risk	5	0	Low risk	5
0	High risk	5	0	Low risk	5	0	Low risk	5	0	High risk	5	0	Low risk	5
0	Low risk	5	0	Low risk	5	0	Low risk	5	0	Low risk	5	0	High risk	5
0	Low risk	5	0	High risk	5	0	Low risk	5	0	Low risk	5	0	Low risk	5
0	Low risk	5	0	High risk	5	0	Low risk	5	0	Low risk	5	0	High risk	5
0	Low risk	5	0	High risk	5	0	Low risk	5	0	Low risk	5	0	High risk	5
0	High risk	5	0	High risk	5	0	Low risk	5	0	Low risk	5	0	High risk	5
0	Low risk	5	0	High risk	5	0	Low risk	5	0	High risk	5	0	Low risk	5
0	Low risk	5	0	High risk	5	0	Low risk	5	0	High risk	5	0	High risk	5
0	Low risk	5	0	High risk	5	0	High risk	5	0	Low risk	5	0	Low risk	5
0	Low risk	5	0	Low risk	5	0	Low risk	5	1	High risk	2.45753	0	Low risk	5
0	Low risk	5	0	Low risk	5	0	Low risk	5	0	High risk	5	0	Low risk	5
1	High risk	0.841096	0	High risk	5	0	High risk	5	0	Low risk	5	0	High risk	5
0	Low risk	5	0	Low risk	5	0	High risk	5	0	High risk	5	0	High risk	5
0	Low risk	5	0	High risk	5	1	High risk	0.194521	0	High risk	5	0	Low risk	5
0	Low risk	5	0	High risk	5	1	High risk	0.194521	0	High risk	5	0	Low risk	5
0	High risk	5	0	Low risk	5	0	Low risk	5	1	High risk	0.517808	0	High risk	5
0	Low risk	5	0	High risk	5	0	Low risk	5	0	Low risk	5	0	Low risk	5
1	High risk	4.91233	0	Low risk	5	1	High risk	2.53425	0	Low risk	5	0	Low risk	5
1	High risk	4.91233	0	Low risk	5	1	High risk	2.53425	0	Low risk	5	0	Low risk	5
0	High risk	5	0	High risk	5	0	Low risk	5	0	High risk	5	0	Low risk	5
0	Low risk	5	0	Low risk	5	0	Low risk	5	1	High risk	2.45205	0	High risk	5
0	High risk	5	0	Low risk	5	0	High risk	5	0	High risk	5	1	Low risk	4.21096
0	Low risk	5	0	Low risk	5	0	Low risk	5	0	High risk	5	0	Low risk	5
0	High risk	5	0	High risk	5	0	High risk	5	1	High risk	2.0137	0	Low risk	5
0	Low risk	5	0	High risk	5	0	High risk	5	0	High risk	5	0	Low risk	5
0	High risk	5	0	High risk	5	0	High risk	5	1	High risk	1.47397	0	Low risk	5
0	Low risk	5	0	Low risk	5	0	Low risk	5	0	High risk	5	0	Low risk	5
0	Low risk	5	0	High risk	5	0	High risk	5	1	High risk	1.50137	0	Low risk	5
0	Low risk	5	0	Low risk	5	0	High risk	5	1	High risk	2.53151	0	Low risk	5
0	Low risk	5	0	High risk	5	0	Low risk	5	0	Low risk	5	0	High risk	5
0	Low risk	5	0	Low risk	5	0	Low risk	5	0	High risk	5	0	Low risk	5
0	Low risk	5	0	Low risk	5	0	Low risk	5	0	High risk	5	0	High risk	5
0	High risk	5	0	High risk	5	0	High risk	5	1	High risk	2.52603	0	Low risk	5
0	Low risk	5	0	High risk	5	0	High risk	5	0	High risk	5	0	High risk	5
0	High risk	5	0	Low risk	5	0	Low risk	5	0	Low risk	5	0	Low risk	5
0	High risk	5	0	Low risk	5	0	Low risk	5	0	High risk	5	0	Low risk	5
0	High risk	5	0	Low risk	5	0	Low risk	5	1	High risk	2.57534	0	High risk	5
0	High risk	5	0	Low risk	5	0	High risk	5	0	Low risk	5	0	High risk	5
0	High risk	5	0	Low risk	5	0	High risk	5	0	Low risk	5	0	High risk	5
0	High risk	5	0	Low risk	5	0	Low risk	5	0	High risk	5	0	High risk	5
0	High risk	5	0	High risk	5	0	Low risk	5	0	Low risk	5	0	High risk	5
0	Low risk	5	1	High risk	4.92603	0	Low risk	5	1	High risk	0.512329	0	High risk	5
0	Low risk	5	1	High risk	4.92603	0	Low risk	5	0	Low risk	5	0	Low risk	5
0	High risk	5	0	High risk	5	0	Low risk	5	0	Low risk	5	0	High risk	5
0	High risk	5	0	Low risk	5	0	High risk	5	0	High risk	5	0	High risk	5
0	Low risk	5	0	High risk	5	0	Low risk	5	0	Low risk	5	0	High risk	5
0	High risk	5	0	High risk	5	0	High risk	5	0	Low risk	5	0	Low risk	5
0	Low risk	5	0	High risk	5	1	High risk	1.07397	1	High risk	3.05205	0	High risk	5
0	High risk	5	0	Low risk	5	1	High risk	1.07397	0	Low risk	5	0	High risk	5
1	High risk	0.912329	0	Low risk	5	0	High risk	5	0	Low risk	5	0	Low risk	5
1	High risk	0.912329	0	Low risk	5	0	Low risk	5	0	Low risk	5	0	Low risk	5
0	High risk	5	0	Low risk	5	0	High risk	5	0	Low risk	5	0	High risk	5
0	Low risk	5	0	High risk	5	0	Low risk	5	1	High risk	2.50411	0	Low risk	5
0	High risk	5	0	Low risk	5	0	Low risk	5	0	Low risk	5	0	Low risk	5
0	Low risk	5	0	Low risk	5	0	High risk	5	0	Low risk	5	0	High risk	5
0	High risk	5	0	Low risk	5	0	Low risk	5	1	High risk	2.49315	0	High risk	5
0	Low risk	5	0	High risk	5	0	High risk	5	0	Low risk	5	0	High risk	5
0	High risk	5	0	Low risk	5	0	Low risk	5	1	High risk	3.61096	0	High risk	5
0	Low risk	5	0	High risk	5	0	High risk	5	0	High risk	5	0	High risk	5
0	Low risk	5	0	High risk	5	0	Low risk	5	0	Low risk	5	0	High risk	5
0	Low risk	5	0	High risk	5	0	Low risk	5	0	Low risk	5	0	High risk	5
0	Low risk	5	0	High risk	5	0	Low risk	5	0	Low risk	5	0	Low risk	5
0	Low risk	5	0	High risk	5	0	Low risk	5	0	Low risk	5	0	High risk	5
0	Low risk	5	0	Low risk	5	1	High risk	1.11507	1	High risk	2.52603	0	High risk	5
0	Low risk	5	0	Low risk	5	1	Low risk	3.8137	1	Low risk	3.14795	0	Low risk	5
0	High risk	5	0	Low risk	5	1	High risk	1.07671	1	High risk	1.53699	0	Low risk	5
0	Low risk	5	0	Low risk	5	1	High risk	1.07671	0	High risk	5	0	High risk	5
1	High risk	3.5863	0	High risk	5	0	Low risk	5	0	High risk	5	0	High risk	5
1	High risk	3.5863	0	Low risk	5	0	High risk	5	0	High risk	5	0	Low risk	5
0	Low risk	5	0	Low risk	5	0	Low risk	5	0	High risk	5	0	High risk	5
0	High risk	5	0	High risk	5	0	Low risk	5	0	Low risk	5	0	Low risk	5
0	Low risk	5	0	Low risk	5	1	High risk	3.67671	0	Low risk	5	0	High risk	5
0	Low risk	5	0	Low risk	5	0	Low risk	5	0	Low risk	5	0	Low risk	5
0	Low risk	5	0	High risk	5	0	Low risk	5	0	High risk	5	0	Low risk	5
0	Low risk	5	0	Low risk	5	0	Low risk	5	0	Low risk	5	0	High risk	5
0	High risk	5	1	Low risk	3.07123	0	Low risk	5	0	Low risk	5	0	High risk	5
0	High risk	5	1	High risk	3.07123	0	Low risk	5	1	High risk	2.51233	0	Low risk	5
0	Low risk	5	0	Low risk	5	0	Low risk	5	0	Low risk	5	0	Low risk	5
0	Low risk	5	0	Low risk	5	0	Low risk	5	0	Low risk	5	0	Low risk	5
0	High risk	5	0	Low risk	5	0	High risk	5	0	Low risk	5	0	Low risk	5
0	High risk	5	0	Low risk	5	0	Low risk	5	1	Low risk	3.58082	0	High risk	5
0	High risk	5	0	High risk	5	0	High risk	5	0	Low risk	5	0	Low risk	5
0	High risk	5	0	Low risk	5	0	Low risk	5	0	Low risk	5	0	High risk	5
0	Low risk	5	0	High risk	5	0	Low risk	5	1	High risk	1.03014	0	High risk	5
0	High risk	5	0	High risk	5	0	Low risk	5	0	High risk	5	0	Low risk	5
0	High risk	5	0	Low risk	5	0	Low risk	5	0	Low risk	5	0	Low risk	5
0	High risk	5	0	High risk	5	0	High risk	5	0	Low risk	5	0	Low risk	5
0	High risk	5	0	High risk	5	0	High risk	5	0	Low risk	5	0	Low risk	5
0	Low risk	5	0	Low risk	5	0	High risk	5	0	Low risk	5	0	High risk	5
0	Low risk	5	0	High risk	5	0	Low risk	5	0	Low risk	5	0	High risk	5
0	High risk	5	0	High risk	5	0	High risk	5	0	Low risk	5	0	High risk	5
0	Low risk	5	0	High risk	5	0	High risk	5	0	High risk	5	0	Low risk	5
0	High risk	5	0	Low risk	5	0	High risk	5	0	Low risk	5	0	High risk	5
1	High risk	0.978082	0	High risk	5	0	Low risk	5	0	Low risk	5	0	High risk	5
0	High risk	5	0	Low risk	5	0	Low risk	5	1	High risk	1	0	High risk	5
0	Low risk	5	0	Low risk	5	0	Low risk	5	0	High risk	5	0	High risk	5
0	Low risk	5	0	Low risk	5	0	Low risk	5	0	Low risk	5	0	High risk	5
0	Low risk	5	0	High risk	5	0	Low risk	5	0	Low risk	5	0	High risk	5
0	Low risk	5	0	Low risk	5	0	High risk	5	0	High risk	5	0	Low risk	5
0	Low risk	5	0	Low risk	5	0	High risk	5	1	Low risk	3.38082	0	Low risk	5
0	High risk	5	0	Low risk	5	0	High risk	5	0	High risk	5	0	Low risk	5
1	High risk	0.80274	0	Low risk	5	0	Low risk	5	1	Low risk	4.77534	0	High risk	5
1	High risk	0.964384	0	Low risk	5	0	High risk	5	1	High risk	3.63836	0	High risk	5
0	High risk	5	1	High risk	1.34247	0	High risk	5	1	High risk	1.49863	1	High risk	1.9726
0	Low risk	5	0	Low risk	5	0	High risk	5	1	High risk	1.49315	1	High risk	1.9726
1	High risk	2.47123	0	Low risk	5	0	Low risk	5	0	Low risk	5	0	Low risk	5
1	High risk	2.47123	0	Low risk	5	0	High risk	5	1	High risk	1.94795	0	High risk	5
0	High risk	5	1	High risk	3.6137	0	High risk	5	1	High risk	3.5863	0	High risk	5
0	High risk	5	1	High risk	3.6137	0	High risk	5	0	Low risk	5	0	High risk	5
0	Low risk	5	0	Low risk	5	0	Low risk	5	0	Low risk	5	0	Low risk	5
0	Low risk	5	0	High risk	5	0	Low risk	5	0	Low risk	5	0	High risk	5
0	Low risk	5	1	High risk	0.99726	0	Low risk	5	1	High risk	3.50137	0	Low risk	5
0	High risk	5	0	High risk	5	0	High risk	5	0	Low risk	5	0	High risk	5
1	High risk	2.57808	0	High risk	5	0	Low risk	5	0	High risk	5	0	High risk	5
0	Low risk	5	0	Low risk	5	0	Low risk	5	0	Low risk	5	0	High risk	5
0	High risk	5	0	Low risk	5	1	High risk	2.98356	0	High risk	5	0	Low risk	5
0	High risk	5	0	Low risk	5	1	Low risk	3.79452	0	Low risk	5	0	Low risk	5
0	High risk	5	0	Low risk	5	0	High risk	5	0	Low risk	5	0	High risk	5
0	High risk	5	0	Low risk	5	0	Low risk	5	0	High risk	5	0	High risk	5
0	Low risk	5	0	Low risk	5	0	Low risk	5	0	Low risk	5	0	Low risk	5
0	Low risk	5	0	Low risk	5	0	Low risk	5	0	Low risk	5	0	High risk	5
0	Low risk	5	0	Low risk	5	0	High risk	5	0	Low risk	5	0	High risk	5
0	Low risk	5	0	Low risk	5	0	Low risk	5	1	High risk	0.49863	0	Low risk	5
0	Low risk	5	0	Low risk	5	0	Low risk	5	0	High risk	5	0	High risk	5
0	Low risk	5	0	Low risk	5	0	High risk	5	0	Low risk	5	0	High risk	5
0	High risk	5	0	High risk	5	0	Low risk	5	0	Low risk	5	0	High risk	5
0	High risk	5	0	Low risk	5	0	High risk	5	0	Low risk	5	0	High risk	5
0	Low risk	5	1	High risk	0.956164	0	Low risk	5	0	Low risk	5	0	Low risk	5
0	Low risk	5	1	High risk	0.956164	0	Low risk	5	0	High risk	5	0	High risk	5
0	Low risk	5	0	High risk	5	0	Low risk	5	0	Low risk	5	0	High risk	5
0	High risk	5	0	Low risk	5	0	Low risk	5	0	Low risk	5	0	Low risk	5
1	Low risk	4.85479	0	Low risk	5	0	Low risk	5	1	High risk	3.67945	0	Low risk	5
0	Low risk	5	0	Low risk	5	0	High risk	5	0	High risk	5	0	Low risk	5
0	Low risk	5	0	High risk	5	0	High risk	5	0	High risk	5	0	High risk	5
0	High risk	5	0	Low risk	5	0	Low risk	5	0	High risk	5	0	High risk	5
0	Low risk	5	0	Low risk	5	0	High risk	5	0	Low risk	5	0	Low risk	5
0	High risk	5	0	Low risk	5	0	Low risk	5	0	Low risk	5	0	Low risk	5
0	High risk	5	0	Low risk	5	0	Low risk	5	0	Low risk	5	0	Low risk	5
0	Low risk	5	0	Low risk	5	0	Low risk	5	0	Low risk	5	0	Low risk	5
0	Low risk	5	1	High risk	2.00274	0	Low risk	5	0	Low risk	5	0	Low risk	5
0	High risk	5	0	High risk	5	0	High risk	5	1	High risk	1.63288	0	Low risk	5
0	Low risk	5	0	Low risk	5	0	High risk	5	0	High risk	5	0	High risk	5
0	Low risk	5	0	High risk	5	0	Low risk	5	0	High risk	5	0	Low risk	5
0	High risk	5	0	High risk	5	0	Low risk	5	0	Low risk	5	0	Low risk	5
0	Low risk	5	0	High risk	5	0	Low risk	5	0	High risk	5	0	High risk	5
0	Low risk	5	0	High risk	5	0	High risk	5	0	Low risk	5	0	High risk	5
0	Low risk	5	0	High risk	5	0	High risk	5	1	High risk	4.48219	0	High risk	5
0	Low risk	5	0	High risk	5	1	High risk	1.91507	0	Low risk	5	0	High risk	5
0	Low risk	5	0	Low risk	5	0	Low risk	5	0	Low risk	5	0	Low risk	5
1	High risk	4.14247	0	High risk	5	0	Low risk	5	0	Low risk	5	0	Low risk	5
1	Low risk	4.14247	0	Low risk	5	0	High risk	5	0	Low risk	5	0	Low risk	5
0	High risk	5	0	High risk	5	0	Low risk	5	0	Low risk	5	0	High risk	5
0	High risk	5	0	High risk	5	0	Low risk	5	0	Low risk	5	0	Low risk	5
0	High risk	5	0	High risk	5	0	Low risk	5	0	High risk	5	0	High risk	5
0	Low risk	5	0	Low risk	5	0	Low risk	5	0	High risk	5	0	High risk	5
0	High risk	5	0	Low risk	5	0	High risk	5	1	High risk	0.523288	0	High risk	5
0	High risk	5	0	Low risk	5	0	High risk	5	0	Low risk	5	0	High risk	5
0	High risk	5	0	High risk	5	0	Low risk	5	0	Low risk	5	0	High risk	5
0	High risk	5	0	High risk	5	0	Low risk	5	0	High risk	5	0	High risk	5
0	Low risk	5	0	High risk	5	0	Low risk	5	0	High risk	5	0	High risk	5
0	Low risk	5	0	High risk	5	0	High risk	5	0	Low risk	5	0	High risk	5
0	High risk	5	0	High risk	5	1	Low risk	4.46575	0	Low risk	5	0	Low risk	5
0	High risk	5	0	Low risk	5	1	High risk	4.46575	0	Low risk	5	0	High risk	5
0	High risk	5	0	High risk	5	0	Low risk	5	1	High risk	1.51781	0	Low risk	5
0	Low risk	5	0	Low risk	5	0	High risk	5	1	High risk	2.47397	0	Low risk	5
0	Low risk	5	0	High risk	5	0	High risk	5	0	Low risk	5	1	High risk	1.05479
0	High risk	5	0	Low risk	5	0	High risk	5	0	Low risk	5	1	High risk	3.17534
0	Low risk	5	0	High risk	5	0	Low risk	5	0	Low risk	5	1	High risk	1.09863
0	High risk	5	0	High risk	5	0	High risk	5	0	Low risk	5	1	High risk	1.09863
0	High risk	5	0	High risk	5	0	Low risk	5	0	Low risk	5	0	High risk	5
0	High risk	5	0	High risk	5	0	High risk	5	0	High risk	5	0	Low risk	5
0	Low risk	5	0	Low risk	5	0	Low risk	5	0	Low risk	5	0	Low risk	5
0	High risk	5	0	Low risk	5	0	High risk	5	0	High risk	5	0	Low risk	5
0	High risk	5	0	Low risk	5	0	Low risk	5	0	Low risk	5	0	Low risk	5
0	High risk	5	0	Low risk	5	0	Low risk	5	0	High risk	5	0	Low risk	5
1	Low risk	4.09589	0	Low risk	5	0	High risk	5	0	Low risk	5	0	Low risk	5
1	Low risk	4.09589	0	Low risk	5	0	High risk	5	0	Low risk	5	0	Low risk	5
0	High risk	5	0	Low risk	5	0	High risk	5	0	Low risk	5	0	Low risk	5
0	Low risk	5	0	Low risk	5	0	Low risk	5	1	High risk	1.50137	0	High risk	5
0	Low risk	5	0	Low risk	5	1	Low risk	4.36712	0	Low risk	5	0	Low risk	5
0	Low risk	5	0	High risk	5	1	High risk	4.36712	0	Low risk	5	0	Low risk	5
0	High risk	5	0	Low risk	5	0	High risk	5	0	Low risk	5	0	High risk	5
0	High risk	5	0	High risk	5	0	Low risk	5	0	High risk	5	0	Low risk	5
0	High risk	5	0	High risk	5	0	Low risk	5	1	Low risk	3.20822	0	Low risk	5
0	Low risk	5	0	Low risk	5	0	High risk	5	0	High risk	5	0	High risk	5
1	High risk	2.99178	0	High risk	5	0	Low risk	5	0	Low risk	5	0	Low risk	5
0	Low risk	5	0	Low risk	5	0	High risk	5	0	Low risk	5	0	Low risk	5
0	High risk	5	0	Low risk	5	0	Low risk	5	0	Low risk	5	1	High risk	1.09863
0	Low risk	5	0	Low risk	5	0	Low risk	5	0	High risk	5	0	Low risk	5
0	Low risk	5	0	High risk	5	0	High risk	5	0	Low risk	5	0	Low risk	5
0	Low risk	5	0	Low risk	5	0	Low risk	5	0	High risk	5	0	Low risk	5
0	High risk	5	0	Low risk	5	0	High risk	5	0	Low risk	5	0	Low risk	5
0	Low risk	5	0	Low risk	5	0	High risk	5	0	Low risk	5	0	Low risk	5
0	Low risk	5	0	High risk	5	0	High risk	5	0	Low risk	5	0	Low risk	5
0	Low risk	5	0	High risk	5	0	High risk	5	1	High risk	1.97534	0	Low risk	5
0	High risk	5	0	High risk	5	0	High risk	5	1	High risk	2.2274	0	High risk	5
0	Low risk	5	0	High risk	5	0	High risk	5	1	Low risk	3.12603	0	Low risk	5
0	High risk	5	0	High risk	5	0	High risk	5	0	High risk	5	0	High risk	5
0	Low risk	5	0	High risk	5	0	Low risk	5	0	High risk	5	0	High risk	5
0	Low risk	5	0	Low risk	5	0	High risk	5	0	Low risk	5	0	High risk	5
0	Low risk	5	0	High risk	5	0	Low risk	5	1	High risk	3.48493	0	Low risk	5
0	Low risk	5	0	Low risk	5	0	Low risk	5	0	High risk	5	0	High risk	5
0	High risk	5	0	Low risk	5	0	Low risk	5	0	Low risk	5	0	Low risk	5
1	High risk	2.07945	0	Low risk	5	0	High risk	5	0	Low risk	5	0	Low risk	5
0	High risk	5	0	Low risk	5	0	High risk	5	0	Low risk	5	0	Low risk	5
0	High risk	5	0	Low risk	5	0	High risk	5	0	High risk	5	0	Low risk	5
0	Low risk	5	0	Low risk	5	0	Low risk	5	0	Low risk	5	0	Low risk	5
0	High risk	5	0	Low risk	5	0	High risk	5	0	High risk	5	0	Low risk	5
0	High risk	5	0	Low risk	5	0	Low risk	5	0	High risk	5	0	High risk	5
0	High risk	5	0	Low risk	5	0	High risk	5	0	High risk	5	0	High risk	5
0	Low risk	5	0	Low risk	5	0	High risk	5	0	Low risk	5	0	High risk	5
0	Low risk	5	0	Low risk	5	1	High risk	4.33973	0	Low risk	5	0	Low risk	5
0	Low risk	5	0	Low risk	5	0	High risk	5	0	Low risk	5	0	Low risk	5
0	Low risk	5	0	Low risk	5	0	Low risk	5	0	High risk	5	0	High risk	5
0	Low risk	5	0	High risk	5	0	High risk	5	0	High risk	5	0	Low risk	5
0	Low risk	5	0	High risk	5	0	High risk	5	0	Low risk	5	0	High risk	5
0	High risk	5	0	Low risk	5	0	Low risk	5	0	High risk	5	0	Low risk	5
0	High risk	5	1	High risk	2.49863	0	Low risk	5	0	Low risk	5	0	Low risk	5
0	Low risk	5	0	High risk	5	0	Low risk	5	0	Low risk	5	0	High risk	5
0	Low risk	5	0	Low risk	5	0	High risk	5	0	Low risk	5	0	Low risk	5
0	Low risk	5	0	High risk	5	0	Low risk	5	1	High risk	1.99726	0	Low risk	5
0	Low risk	5	0	Low risk	5	0	High risk	5	0	Low risk	5	0	Low risk	5
0	Low risk	5	0	High risk	5	0	High risk	5	0	Low risk	5	0	High risk	5
0	Low risk	5	0	Low risk	5	0	High risk	5	1	High risk	1.09315	0	High risk	5
0	Low risk	5	0	Low risk	5	0	High risk	5	1	High risk	2.27397	0	Low risk	5
0	Low risk	5	0	Low risk	5	0	High risk	5	0	Low risk	5	0	Low risk	5
0	Low risk	5	0	High risk	5	0	Low risk	5	1	High risk	1.63014	0	High risk	5
0	Low risk	5	0	High risk	5	0	Low risk	5	0	High risk	5	0	Low risk	5
0	Low risk	5	0	Low risk	5	0	High risk	5	0	Low risk	5	0	High risk	5
0	Low risk	5	0	Low risk	5	0	High risk	5	0	Low risk	5	0	Low risk	5
0	Low risk	5	0	Low risk	5	0	Low risk	5	0	Low risk	5	0	High risk	5
0	Low risk	5	0	High risk	5	0	High risk	5	0	Low risk	5	0	Low risk	5
0	Low risk	5	0	Low risk	5	0	Low risk	5	0	Low risk	5	0	Low risk	5
0	High risk	5	0	Low risk	5	0	High risk	5	0	Low risk	5	0	Low risk	5
0	High risk	5	0	Low risk	5	0	High risk	5	0	High risk	5	0	High risk	5
0	High risk	5	0	High risk	5	0	Low risk	5	0	Low risk	5	0	Low risk	5
0	High risk	5	0	Low risk	5	0	Low risk	5	0	Low risk	5	0	High risk	5
1	High risk	3.74521	0	Low risk	5	0	Low risk	5	0	Low risk	5	0	High risk	5
1	High risk	3.74521	0	Low risk	5	0	High risk	5	0	High risk	5	0	High risk	5
1	High risk	4.25753	0	Low risk	5	0	High risk	5	0	Low risk	5	0	High risk	5
1	Low risk	4.25753	0	High risk	5	0	High risk	5	0	Low risk	5	0	Low risk	5
0	High risk	5	0	Low risk	5	0	Low risk	5	0	High risk	5	0	Low risk	5
0	Low risk	5	0	Low risk	5	0	High risk	5	0	Low risk	5	0	Low risk	5
1	High risk	4.36986	0	Low risk	5	0	Low risk	5	0	Low risk	5	0	High risk	5
0	High risk	5	0	High risk	5	0	Low risk	5	0	High risk	5	0	Low risk	5
0	High risk	5	0	Low risk	5	0	High risk	5	0	Low risk	5	0	Low risk	5
0	High risk	5	0	High risk	5	0	Low risk	5	0	High risk	5	0	Low risk	5
1	High risk	0.989041	0	High risk	5	1	High risk	1.39178	0	Low risk	5	0	High risk	5
0	Low risk	5	0	High risk	5	1	High risk	1.39178	0	Low risk	5	0	High risk	5
0	High risk	5	0	Low risk	5	0	High risk	5	1	High risk	1.51233	0	Low risk	5
0	Low risk	5	0	Low risk	5	0	Low risk	5	1	Low risk	3.49589	0	Low risk	5
0	High risk	5	0	Low risk	5	0	High risk	5	0	Low risk	5	0	Low risk	5
0	High risk	5	0	High risk	5	0	High risk	5	0	High risk	5	0	Low risk	5
0	Low risk	5	0	High risk	5	0	High risk	5	0	High risk	5	0	High risk	5
0	High risk	5	0	Low risk	5	0	High risk	5	0	High risk	5	0	Low risk	5
0	High risk	5	0	Low risk	5	0	High risk	5	0	Low risk	5	0	Low risk	5
0	Low risk	5	0	High risk	5	0	High risk	5	0	High risk	5	0	Low risk	5
0	High risk	5	0	High risk	5	0	High risk	5	0	Low risk	5	0	High risk	5
0	High risk	5	0	Low risk	5	0	Low risk	5	0	Low risk	5	0	Low risk	5
0	Low risk	5	0	Low risk	5	0	High risk	5	0	High risk	5	0	High risk	5
0	High risk	5	0	High risk	5	0	High risk	5	0	Low risk	5	0	High risk	5
0	Low risk	5	0	High risk	5	0	High risk	5	0	High risk	5	0	High risk	5
0	High risk	5	0	Low risk	5	0	Low risk	5	0	Low risk	5	0	Low risk	5
0	High risk	5	0	Low risk	5	0	High risk	5	0	High risk	5	0	High risk	5
0	Low risk	5	0	High risk	5	0	High risk	5	1	High risk	3.01096	0	High risk	5
0	High risk	5	0	Low risk	5	0	High risk	5	0	High risk	5	0	High risk	5
0	Low risk	5	0	High risk	5	0	Low risk	5	0	High risk	5	0	Low risk	5
0	High risk	5	0	Low risk	5	0	High risk	5	1	High risk	0.479452	0	High risk	5
0	High risk	5	0	Low risk	5	0	High risk	5	0	High risk	5	0	High risk	5
0	Low risk	5	0	Low risk	5	0	High risk	5	0	High risk	5	0	Low risk	5
0	High risk	5	0	Low risk	5	0	Low risk	5	0	High risk	5	0	High risk	5
0	Low risk	5	0	Low risk	5	0	Low risk	5	1	Low risk	3.51233	0	Low risk	5
0	High risk	5	0	High risk	5	0	High risk	5	0	High risk	5	0	Low risk	5
0	Low risk	5	0	High risk	5	0	Low risk	5	0	Low risk	5	0	Low risk	5
0	Low risk	5	0	Low risk	5	0	Low risk	5	0	Low risk	5	0	High risk	5
0	Low risk	5	0	High risk	5	0	Low risk	5	0	Low risk	5	0	High risk	5
0	High risk	5	0	High risk	5	0	High risk	5	0	Low risk	5	0	High risk	5
0	Low risk	5	0	Low risk	5	1	High risk	1.1863	0	High risk	5	1	High risk	2.86849
0	Low risk	5	0	Low risk	5	1	High risk	1.1863	1	High risk	3.50411	0	Low risk	5
0	Low risk	5	0	Low risk	5	0	Low risk	5	0	High risk	5	0	Low risk	5
0	High risk	5	0	High risk	5	0	High risk	5	0	High risk	5	0	High risk	5
0	High risk	5	0	High risk	5	0	High risk	5	0	Low risk	5	0	High risk	5
0	High risk	5	0	High risk	5	0	High risk	5	0	High risk	5	0	Low risk	5
0	Low risk	5	0	High risk	5	0	Low risk	5	1	High risk	1.01096	0	High risk	5
0	High risk	5	0	High risk	5	0	Low risk	5	0	High risk	5	0	Low risk	5
0	Low risk	5	0	Low risk	5	0	Low risk	5	0	Low risk	5	0	Low risk	5
0	High risk	5	0	Low risk	5	0	Low risk	5	0	Low risk	5	0	High risk	5
0	High risk	5	0	High risk	5	1	High risk	3.14521	0	Low risk	5	0	High risk	5
0	High risk	5	0	High risk	5	1	Low risk	3.14521	1	High risk	1.99178	0	Low risk	5
0	Low risk	5	0	Low risk	5	0	High risk	5	0	High risk	5	0	Low risk	5
0	Low risk	5	0	Low risk	5	0	High risk	5	0	High risk	5	0	High risk	5
0	High risk	5	0	Low risk	5	0	High risk	5	0	Low risk	5	0	High risk	5
0	Low risk	5	0	Low risk	5	0	Low risk	5	1	High risk	3.0137	0	Low risk	5
0	High risk	5	0	Low risk	5	0	Low risk	5	1	High risk	2.50685	0	High risk	5
0	High risk	5	0	Low risk	5	0	Low risk	5	0	High risk	5	0	High risk	5
0	Low risk	5	0	High risk	5	0	High risk	5	0	Low risk	5	0	High risk	5
0	High risk	5	0	Low risk	5	0	High risk	5	0	High risk	5	0	High risk	5
0	Low risk	5	0	Low risk	5	0	Low risk	5	1	High risk	2.51233	1	Low risk	2.73699
0	High risk	5	0	High risk	5	0	Low risk	5	0	Low risk	5	1	High risk	2.73699
0	High risk	5	0	Low risk	5	0	Low risk	5	0	Low risk	5	0	High risk	5
0	Low risk	5	0	Low risk	5	0	Low risk	5	0	Low risk	5	0	Low risk	5
0	High risk	5	0	Low risk	5	0	High risk	5	0	Low risk	5	0	High risk	5
0	Low risk	5	0	Low risk	5	0	Low risk	5	0	Low risk	5	0	Low risk	5
0	High risk	5	0	Low risk	5	0	Low risk	5	0	Low risk	5	0	High risk	5
0	High risk	5	0	High risk	5	0	High risk	5	1	High risk	4.5726	0	High risk	5
0	High risk	5	0	Low risk	5	0	Low risk	5	0	High risk	5	0	Low risk	5
0	High risk	5	0	Low risk	5	0	Low risk	5	0	High risk	5	0	High risk	5
0	Low risk	5	0	High risk	5	0	Low risk	5	0	Low risk	5	1	High risk	1.98904
0	Low risk	5	0	High risk	5	0	Low risk	5	0	Low risk	5	1	High risk	1.98904
0	High risk	5	0	Low risk	5	0	Low risk	5	0	High risk	5	0	Low risk	5
0	Low risk	5	0	Low risk	5	0	Low risk	5	0	High risk	5	0	Low risk	5
0	High risk	5	0	High risk	5	0	High risk	5	0	High risk	5	0	High risk	5
0	High risk	5	0	High risk	5	0	High risk	5	0	Low risk	5	0	Low risk	5
0	Low risk	5	0	High risk	5	0	Low risk	5	0	Low risk	5	0	High risk	5
0	High risk	5	0	Low risk	5	0	Low risk	5	0	High risk	5	0	High risk	5
0	Low risk	5	0	High risk	5	0	Low risk	5	0	High risk	5	0	High risk	5
0	High risk	5	0	Low risk	5	0	Low risk	5	0	Low risk	5	0	High risk	5
0	Low risk	5	1	High risk	3.85205	0	Low risk	5	0	Low risk	5	0	Low risk	5
0	Low risk	5	1	High risk	3.85205	0	Low risk	5	0	Low risk	5	0	High risk	5
0	Low risk	5	0	High risk	5	0	High risk	5	0	Low risk	5	0	Low risk	5
0	Low risk	5	0	High risk	5	0	Low risk	5	1	High risk	2.47123	0	Low risk	5
0	High risk	5	0	High risk	5	0	Low risk	5	1	High risk	1.49589	0	High risk	5
0	High risk	5	0	High risk	5	0	Low risk	5	1	High risk	2.50685	0	High risk	5
0	High risk	5	0	High risk	5	0	Low risk	5	0	High risk	5	0	High risk	5
0	High risk	5	0	Low risk	5	0	Low risk	5	0	Low risk	5	0	High risk	5
0	Low risk	5	0	High risk	5	0	High risk	5	0	High risk	5	0	High risk	5
0	High risk	5	0	Low risk	5	0	Low risk	5	0	High risk	5	0	High risk	5
0	Low risk	5	0	Low risk	5	0	High risk	5	0	Low risk	5	0	High risk	5
0	High risk	5	0	High risk	5	0	Low risk	5	0	Low risk	5	0	Low risk	5
0	High risk	5	0	Low risk	5	0	Low risk	5	0	Low risk	5	0	High risk	5
0	Low risk	5	0	High risk	5	0	High risk	5	0	Low risk	5	0	Low risk	5
0	High risk	5	0	High risk	5	1	High risk	1.46849	1	High risk	2.57534	0	Low risk	5
0	Low risk	5	0	Low risk	5	1	High risk	1.46849	0	High risk	5	0	High risk	5
0	High risk	5	1	High risk	1.00274	0	Low risk	5	0	Low risk	5	0	High risk	5
0	High risk	5	0	High risk	5	0	Low risk	5	0	High risk	5	0	High risk	5
0	High risk	5	0	Low risk	5	0	Low risk	5	0	High risk	5	0	Low risk	5
0	Low risk	5	0	Low risk	5	0	Low risk	5	0	Low risk	5	0	Low risk	5
0	High risk	5	0	High risk	5	0	High risk	5	1	High risk	0.512329	0	High risk	5
0	Low risk	5	0	Low risk	5	0	High risk	5	0	High risk	5	0	High risk	5
0	High risk	5	0	Low risk	5	0	Low risk	5	0	High risk	5	0	Low risk	5
0	High risk	5	0	High risk	5	0	Low risk	5	1	High risk	4.38356	0	High risk	5
0	Low risk	5	0	Low risk	5	0	Low risk	5	0	High risk	5	0	High risk	5
0	High risk	5	0	Low risk	5	0	Low risk	5	1	High risk	1.49315	0	High risk	5
0	High risk	5	0	High risk	5	0	High risk	5	0	Low risk	5	0	High risk	5
0	Low risk	5	0	Low risk	5	0	Low risk	5	0	Low risk	5	0	Low risk	5
0	Low risk	5	0	High risk	5	0	Low risk	5	1	Low risk	4.07671	0	High risk	5
0	Low risk	5	0	High risk	5	0	High risk	5	0	High risk	5	0	High risk	5
0	High risk	5	0	Low risk	5	0	High risk	5	0	High risk	5	0	High risk	5
0	High risk	5	0	Low risk	5	0	High risk	5	1	High risk	0.520548	0	High risk	5
0	High risk	5	0	Low risk	5	0	High risk	5	0	Low risk	5	0	High risk	5
0	High risk	5	0	High risk	5	0	Low risk	5	0	Low risk	5	0	High risk	5
0	Low risk	5	0	Low risk	5	0	Low risk	5	0	High risk	5	0	High risk	5
0	High risk	5	0	Low risk	5	0	Low risk	5	0	High risk	5	0	Low risk	5
0	High risk	5	0	High risk	5	0	Low risk	5	0	Low risk	5	0	High risk	5
0	High risk	5	0	Low risk	5	0	Low risk	5	0	High risk	5	0	Low risk	5
0	Low risk	5	0	High risk	5	0	High risk	5	0	Low risk	5	0	Low risk	5
0	Low risk	5	0	Low risk	5	0	Low risk	5	0	High risk	5	0	High risk	5
0	High risk	5	0	High risk	5	0	Low risk	5	0	High risk	5	0	High risk	5
0	Low risk	5	0	High risk	5	0	Low risk	5	0	Low risk	5	0	Low risk	5
0	High risk	5	0	High risk	5	0	High risk	5	1	High risk	3.78356	0	High risk	5
0	High risk	5	0	High risk	5	0	Low risk	5	0	Low risk	5	0	High risk	5
0	High risk	5	0	High risk	5	0	Low risk	5	1	High risk	1.55068	0	High risk	5
0	Low risk	5	0	Low risk	5	0	Low risk	5	0	High risk	5	0	High risk	5
0	Low risk	5	0	High risk	5	0	Low risk	5	0	Low risk	5	0	High risk	5
0	Low risk	5	0	High risk	5	0	Low risk	5	0	High risk	5	0	High risk	5
1	High risk	3.38904	0	Low risk	5	0	Low risk	5	1	High risk	1.49315	0	High risk	5
0	High risk	5	0	High risk	5	0	Low risk	5	0	Low risk	5	0	Low risk	5
0	Low risk	5	0	High risk	5	0	Low risk	5	0	Low risk	5	0	Low risk	5
0	Low risk	5	0	Low risk	5	0	High risk	5	0	High risk	5	0	High risk	5
0	High risk	5	0	High risk	5	0	Low risk	5	0	High risk	5	0	Low risk	5
0	Low risk	5	0	Low risk	5	0	Low risk	5	1	High risk	1.49589	0	Low risk	5
0	Low risk	5	1	High risk	0.00273973	0	High risk	5	0	High risk	5	0	Low risk	5
0	Low risk	5	0	Low risk	5	0	Low risk	5	0	Low risk	5	0	Low risk	5
0	High risk	5	0	High risk	5	0	Low risk	5	1	High risk	1.12603	0	High risk	5
0	High risk	5	0	High risk	5	0	Low risk	5	0	Low risk	5	0	Low risk	5
0	High risk	5	0	High risk	5	0	High risk	5	0	Low risk	5	0	Low risk	5
0	Low risk	5	0	High risk	5	0	Low risk	5	0	Low risk	5	0	Low risk	5
0	High risk	5	0	High risk	5	0	Low risk	5	0	Low risk	5	1	High risk	2.0274
0	Low risk	5	0	High risk	5	0	Low risk	5	0	High risk	5	1	High risk	2.0274
0	High risk	5	0	High risk	5	0	High risk	5	0	High risk	5	0	Low risk	5
0	High risk	5	0	Low risk	5	0	High risk	5	0	Low risk	5	0	Low risk	5
0	High risk	5	0	High risk	5	0	High risk	5	1	High risk	2.50411	0	Low risk	5
0	Low risk	5	0	High risk	5	0	Low risk	5	0	High risk	5	0	Low risk	5
0	High risk	5	0	High risk	5	0	Low risk	5	0	Low risk	5	0	High risk	5
0	Low risk	5	0	High risk	5	0	Low risk	5	0	Low risk	5	0	Low risk	5
0	High risk	5	0	Low risk	5	0	Low risk	5	0	High risk	5	0	Low risk	5
0	High risk	5	0	High risk	5	0	High risk	5	0	Low risk	5	0	Low risk	5
0	Low risk	5	0	High risk	5	0	High risk	5	0	Low risk	5	0	Low risk	5
0	High risk	5	0	High risk	5	0	High risk	5	0	Low risk	5	0	Low risk	5
0	High risk	5	0	Low risk	5	0	Low risk	5	0	Low risk	5	0	Low risk	5
0	Low risk	5	0	High risk	5	0	Low risk	5	1	High risk	4.99178	0	Low risk	5
0	High risk	5	0	High risk	5	0	High risk	5	0	Low risk	5	0	High risk	5
0	High risk	5	0	High risk	5	0	Low risk	5	0	High risk	5	0	Low risk	5
0	High risk	5	0	Low risk	5	0	Low risk	5	0	High risk	5	0	Low risk	5
0	High risk	5	0	High risk	5	0	High risk	5	0	High risk	5	0	High risk	5
0	High risk	5	0	High risk	5	0	High risk	5	0	Low risk	5	0	High risk	5
0	High risk	5	0	High risk	5	0	High risk	5	0	High risk	5	0	High risk	5
0	Low risk	5	1	High risk	2.70411	0	High risk	5	0	Low risk	5	0	High risk	5
0	Low risk	5	1	High risk	2.70411	0	Low risk	5	1	High risk	2.45205	0	Low risk	5
0	Low risk	5	0	Low risk	5	0	High risk	5	0	High risk	5	0	High risk	5
0	High risk	5	0	High risk	5	0	High risk	5	1	High risk	2.64384	0	Low risk	5
0	Low risk	5	0	Low risk	5	0	High risk	5	0	High risk	5	0	High risk	5
0	Low risk	5	0	Low risk	5	0	High risk	5	0	Low risk	5	0	High risk	5
0	Low risk	5	1	High risk	2.53425	0	Low risk	5	1	High risk	1.49315	0	High risk	5
0	Low risk	5	1	High risk	2.53425	0	Low risk	5	1	High risk	2.46301	0	Low risk	5
0	Low risk	5	0	High risk	5	0	Low risk	5	0	Low risk	5	0	Low risk	5
0	Low risk	5	0	High risk	5	0	High risk	5	1	Low risk	4.58356	0	High risk	5
0	High risk	5	0	High risk	5	0	Low risk	5	0	High risk	5	0	Low risk	5
0	High risk	5	0	Low risk	5	0	Low risk	5	0	Low risk	5	0	Low risk	5
1	High risk	0.449315	0	Low risk	5	0	Low risk	5	0	High risk	5	0	Low risk	5
0	High risk	5	0	Low risk	5	0	High risk	5	1	Low risk	2.46849	0	High risk	5
1	Low risk	4.6274	0	High risk	5	0	High risk	5	0	Low risk	5	0	High risk	5
1	High risk	4.6274	0	High risk	5	0	Low risk	5	0	Low risk	5	0	Low risk	5
0	Low risk	5	0	High risk	5	0	Low risk	5	0	High risk	5	0	Low risk	5
0	Low risk	5	0	Low risk	5	0	Low risk	5	0	High risk	5	0	Low risk	5
0	High risk	5	0	Low risk	5	0	High risk	5	0	High risk	5	0	High risk	5
0	Low risk	5	0	Low risk	5	0	Low risk	5	0	Low risk	5	0	High risk	5
0	High risk	5	1	High risk	4.10137	0	High risk	5	0	Low risk	5	0	Low risk	5
0	Low risk	5	1	High risk	4.10137	0	High risk	5	0	High risk	5	0	Low risk	5
0	High risk	5	0	Low risk	5	1	High risk	2.43288	0	Low risk	5	0	Low risk	5
0	Low risk	5	0	High risk	5	1	High risk	2.43288	1	High risk	0.49863	0	High risk	5
0	High risk	5	0	High risk	5	0	Low risk	5	0	High risk	5	0	High risk	5
0	Low risk	5	0	High risk	5	0	Low risk	5	0	High risk	5	0	High risk	5
0	High risk	5	0	Low risk	5	0	High risk	5	0	High risk	5	0	Low risk	5
0	High risk	5	0	High risk	5	0	Low risk	5	0	Low risk	5	0	Low risk	5
0	Low risk	5	0	Low risk	5	0	Low risk	5	0	Low risk	5	0	Low risk	5
0	High risk	5	0	High risk	5	0	High risk	5	0	High risk	5	0	Low risk	5
0	Low risk	5	1	High risk	2.64658	0	High risk	5	0	High risk	5	0	Low risk	5
0	Low risk	5	1	High risk	2.64658	0	Low risk	5	0	Low risk	5	0	Low risk	5
1	High risk	1.87945	1	High risk	0.235616	0	High risk	5	0	Low risk	5	0	High risk	5
0	High risk	5	1	High risk	0.235616	0	Low risk	5	1	High risk	2.14247	0	Low risk	5
0	Low risk	5	0	Low risk	5	0	Low risk	5	0	High risk	5	0	Low risk	5
0	High risk	5	0	Low risk	5	0	Low risk	5	0	Low risk	5	0	High risk	5
0	Low risk	5	0	Low risk	5	0	Low risk	5	0	High risk	5	0	Low risk	5
0	High risk	5	0	Low risk	5	0	Low risk	5	0	Low risk	5	0	High risk	5
0	High risk	5	0	Low risk	5	0	High risk	5	0	Low risk	5	0	Low risk	5
0	High risk	5	0	High risk	5	0	High risk	5	0	Low risk	5	0	Low risk	5
0	High risk	5	0	High risk	5	0	Low risk	5	1	High risk	2.63288	0	Low risk	5
0	High risk	5	0	Low risk	5	0	High risk	5	0	Low risk	5	0	Low risk	5
0	Low risk	5	0	High risk	5	0	Low risk	5	0	Low risk	5	0	Low risk	5
0	Low risk	5	0	Low risk	5	0	Low risk	5	0	Low risk	5	0	High risk	5
0	Low risk	5	0	Low risk	5	1	Low risk	4.08219	1	Low risk	4.73699	0	High risk	5
0	Low risk	5	0	Low risk	5	1	Low risk	4.08219	0	High risk	5	0	Low risk	5
0	Low risk	5	0	High risk	5	0	High risk	5	0	High risk	5	0	Low risk	5
0	Low risk	5	0	High risk	5	0	Low risk	5	0	Low risk	5	0	Low risk	5
0	High risk	5	0	High risk	5	0	Low risk	5	1	High risk	1.50411	0	High risk	5
0	Low risk	5	0	Low risk	5	0	Low risk	5	0	High risk	5	0	High risk	5
0	Low risk	5	0	High risk	5	0	Low risk	5	0	Low risk	5	1	High risk	1.9726
0	Low risk	5	0	Low risk	5	0	High risk	5	0	High risk	5	1	High risk	1.9726
0	High risk	5	0	Low risk	5	1	High risk	1.99726	0	Low risk	5	0	Low risk	5
0	High risk	5	0	Low risk	5	1	High risk	2.74795	0	Low risk	5	0	Low risk	5
0	High risk	5	0	High risk	5	0	High risk	5	0	Low risk	5	0	High risk	5
0	Low risk	5	0	Low risk	5	0	High risk	5	0	Low risk	5	0	Low risk	5
0	High risk	5	0	High risk	5	0	Low risk	5	0	High risk	5	0	High risk	5
0	High risk	5	0	High risk	5	0	Low risk	5	0	High risk	5	0	High risk	5
0	Low risk	5	0	Low risk	5	0	High risk	5	0	Low risk	5	0	High risk	5
0	High risk	5	0	High risk	5	0	Low risk	5	0	High risk	5	0	High risk	5
0	Low risk	5	1	High risk	0.863014	0	Low risk	5	1	High risk	0.520548	0	High risk	5
0	Low risk	5	0	High risk	5	0	High risk	5	0	Low risk	5	0	Low risk	5
0	High risk	5	0	Low risk	5	0	High risk	5	0	Low risk	5	0	Low risk	5
0	Low risk	5	0	High risk	5	0	Low risk	5	0	High risk	5	0	High risk	5
0	High risk	5	0	Low risk	5	0	High risk	5	0	Low risk	5	1	High risk	0.969863
0	High risk	5	0	High risk	5	0	High risk	5	0	Low risk	5	0	Low risk	5
0	Low risk	5	0	Low risk	5	0	Low risk	5	0	High risk	5	0	Low risk	5
0	Low risk	5	0	Low risk	5	0	Low risk	5	0	High risk	5	0	Low risk	5
0	Low risk	5	0	High risk	5	0	Low risk	5	0	Low risk	5	0	Low risk	5
0	Low risk	5	0	Low risk	5	0	Low risk	5	0	Low risk	5	0	Low risk	5
0	Low risk	5	0	High risk	5	0	Low risk	5	0	High risk	5	0	Low risk	5
0	High risk	5	0	Low risk	5	0	High risk	5	0	High risk	5	0	High risk	5
0	Low risk	5	0	High risk	5	0	Low risk	5	0	Low risk	5	0	High risk	5
0	High risk	5	0	Low risk	5	0	High risk	5	0	Low risk	5	0	High risk	5
0	High risk	5	0	Low risk	5	0	High risk	5	0	Low risk	5	0	Low risk	5
0	High risk	5	0	High risk	5	0	High risk	5	0	High risk	5	0	High risk	5
0	Low risk	5	0	Low risk	5	0	Low risk	5	0	High risk	5	0	Low risk	5
0	Low risk	5	0	High risk	5	0	Low risk	5	1	Low risk	4.28219	0	Low risk	5
0	Low risk	5	0	High risk	5	0	High risk	5	1	High risk	3.20822	0	High risk	5
0	Low risk	5	0	High risk	5	0	Low risk	5	0	Low risk	5	0	Low risk	5
0	High risk	5	0	High risk	5	0	Low risk	5	0	High risk	5	0	Low risk	5
0	Low risk	5	0	Low risk	5	0	High risk	5	0	High risk	5	0	Low risk	5
0	High risk	5	0	Low risk	5	0	Low risk	5	0	Low risk	5	0	High risk	5
0	High risk	5	0	Low risk	5	0	High risk	5	0	Low risk	5	0	High risk	5
0	Low risk	5	0	Low risk	5	0	Low risk	5	0	Low risk	5	0	Low risk	5
0	Low risk	5	0	Low risk	5	0	High risk	5	0	Low risk	5	0	Low risk	5
0	Low risk	5	0	Low risk	5	0	Low risk	5	1	High risk	3.38356	0	High risk	5
0	Low risk	5	0	Low risk	5	0	Low risk	5	0	High risk	5	0	Low risk	5
0	High risk	5	0	High risk	5	0	Low risk	5	0	Low risk	5	0	High risk	5
0	Low risk	5	0	Low risk	5	0	Low risk	5	1	High risk	1.97534	0	Low risk	5
0	Low risk	5	0	High risk	5	0	Low risk	5	1	Low risk	2.2274	0	Low risk	5
0	High risk	5	0	High risk	5	0	Low risk	5	0	High risk	5	0	High risk	5
0	Low risk	5	0	Low risk	5	0	Low risk	5	0	High risk	5	0	High risk	5
0	Low risk	5	0	Low risk	5	0	Low risk	5	0	Low risk	5	0	High risk	5
0	High risk	5	0	Low risk	5	0	Low risk	5	0	High risk	5	0	Low risk	5
0	Low risk	5	0	Low risk	5	0	Low risk	5	1	Low risk	3.48493	0	Low risk	5
0	High risk	5	0	Low risk	5	0	Low risk	5	0	High risk	5	0	High risk	5
0	High risk	5	0	Low risk	5	0	Low risk	5	0	Low risk	5	0	Low risk	5
0	High risk	5	0	Low risk	5	0	Low risk	5	0	High risk	5	0	Low risk	5
0	High risk	5	0	High risk	5	0	Low risk	5	0	High risk	5	0	Low risk	5
0	Low risk	5	0	Low risk	5	1	High risk	4.19178	0	High risk	5	0	High risk	5
0	High risk	5	0	Low risk	5	1	Low risk	4.19178	0	High risk	5	0	Low risk	5
0	High risk	5	0	Low risk	5	0	High risk	5	0	Low risk	5	0	Low risk	5
0	High risk	5	0	High risk	5	0	Low risk	5	0	Low risk	5	0	High risk	5
0	High risk	5	0	High risk	5	0	Low risk	5	0	Low risk	5	0	Low risk	5
0	High risk	5	0	High risk	5	0	High risk	5	0	High risk	5	0	Low risk	5
1	High risk	2.41096	0	Low risk	5	0	Low risk	5	1	High risk	2.50411	0	High risk	5
1	High risk	3.55616	0	Low risk	5	0	Low risk	5	0	High risk	5	0	High risk	5
0	Low risk	5	0	Low risk	5	0	High risk	5	0	Low risk	5	0	High risk	5
0	Low risk	5	0	High risk	5	0	High risk	5	0	Low risk	5	0	High risk	5
0	High risk	5	0	Low risk	5	0	Low risk	5	0	Low risk	5	0	Low risk	5
0	Low risk	5	0	Low risk	5	0	High risk	5	0	High risk	5	0	Low risk	5
0	High risk	5	0	Low risk	5	0	Low risk	5	0	High risk	5	0	High risk	5
0	Low risk	5	0	Low risk	5	0	Low risk	5	0	Low risk	5	0	Low risk	5
0	High risk	5	0	High risk	5	0	Low risk	5	0	Low risk	5	0	Low risk	5
0	High risk	5	0	High risk	5	0	High risk	5	0	Low risk	5	0	High risk	5
0	High risk	5	0	High risk	5	0	Low risk	5	1	High risk	0.99726	1	High risk	2.0411
0	Low risk	5	0	Low risk	5	0	Low risk	5	0	Low risk	5	1	High risk	2.0411
1	Low risk	4.36986	0	High risk	5	0	High risk	5	1	Low risk	2.05479	0	Low risk	5
1	High risk	4.36986	0	Low risk	5	0	Low risk	5	1	High risk	2.98356	0	High risk	5
0	Low risk	5	0	High risk	5	0	High risk	5	1	High risk	0.517808	0	Low risk	5
0	Low risk	5	0	High risk	5	0	High risk	5				0	Low risk	5
0	Low risk	5	0	High risk	5	0	High risk	5				0	Low risk	5
0	High risk	5	0	High risk	5	0	High risk	5				0	High risk	5
1	High risk	3.3863	0	Low risk	5	0	Low risk	5				0	Low risk	5
1	High risk	4.27123	0	High risk	5	0	Low risk	5				0	Low risk	5
0	High risk	5	0	Low risk	5	0	Low risk	5				0	Low risk	5
0	Low risk	5	0	High risk	5	0	High risk	5				0	Low risk	5
1	High risk	1.11233	0	High risk	5	0	Low risk	5				0	High risk	5
0	High risk	5	0	High risk	5	0	Low risk	5				0	Low risk	5
0	Low risk	5	0	Low risk	5	0	High risk	5				1	High risk	4.11507
0	Low risk	5	0	Low risk	5	0	High risk	5				1	High risk	4.11507
0	High risk	5	0	High risk	5	1	High risk	3.48493				0	High risk	5
0	High risk	5	0	High risk	5	1	High risk	3.48493				0	Low risk	5
0	Low risk	5	0	High risk	5	0	Low risk	5				0	Low risk	5
0	High risk	5	0	High risk	5	0	High risk	5				0	Low risk	5
0	Low risk	5	0	High risk	5	0	Low risk	5				0	High risk	5
0	Low risk	5	0	High risk	5	0	Low risk	5				0	Low risk	5
0	High risk	5	0	High risk	5	1	High risk	1.97534				0	High risk	5
0	Low risk	5	0	High risk	5	1	High risk	3.59452				0	High risk	5
0	High risk	5	0	High risk	5	0	Low risk	5				0	High risk	5
0	Low risk	5	0	Low risk	5	0	Low risk	5				0	Low risk	5
0	High risk	5	0	High risk	5	0	High risk	5				0	Low risk	5
0	Low risk	5	0	High risk	5	0	High risk	5				0	High risk	5
1	High risk	1.47945	0	Low risk	5	0	Low risk	5
1	High risk	1.47945	0	Low risk	5	0	High risk	5
0	High risk	5	0	High risk	5	1	High risk	1.65753
0	High risk	5	0	High risk	5	1	High risk	1.65753
0	High risk	5	0	High risk	5	0	Low risk	5
0	Low risk	5	0	High risk	5	0	Low risk	5
0	High risk	5	0	Low risk	5	0	Low risk	5
0	Low risk	5	0	High risk	5	0	Low risk	5
0	High risk	5	0	High risk	5	0	Low risk	5
0	High risk	5	0	Low risk	5	0	High risk	5
0	High risk	5	0	High risk	5	0	Low risk	5
0	Low risk	5	0	High risk	5	0	Low risk	5
1	High risk	4.81918	0	Low risk	5	0	High risk	5
1	Low risk	4.81918	0	High risk	5	0	High risk	5
0	High risk	5	0	High risk	5	0	High risk	5
0	High risk	5	0	High risk	5	0	Low risk	5
0	High risk	5	0	High risk	5	0	Low risk	5
0	Low risk	5	0	Low risk	5	0	Low risk	5
0	Low risk	5	1	Low risk	3.99178	0	High risk	5
0	Low risk	5	1	High risk	3.99178	0	High risk	5
1	High risk	3.96712	0	High risk	5	0	High risk	5
1	High risk	3.96712	0	High risk	5	0	High risk	5
0	High risk	5	0	High risk	5	0	Low risk	5
0	High risk	5	0	High risk	5	0	Low risk	5
0	Low risk	5	0	High risk	5	0	Low risk	5
0	High risk	5	0	High risk	5	0	Low risk	5
0	High risk	5	1	High risk	1.07397	0	High risk	5
0	Low risk	5	1	High risk	1.07397	0	Low risk	5
0	High risk	5	0	High risk	5	0	Low risk	5
0	Low risk	5	0	Low risk	5	0	High risk	5
0	Low risk	5	0	Low risk	5	0	Low risk	5
0	Low risk	5	0	Low risk	5	0	High risk	5
0	Low risk	5	1	High risk	4.02466	0	Low risk	5
0	Low risk	5	0	High risk	5	0	Low risk	5
0	High risk	5	0	High risk	5	0	High risk	5
0	High risk	5	0	High risk	5	0	High risk	5
0	Low risk	5	0	High risk	5	0	High risk	5
0	High risk	5	0	Low risk	5	0	Low risk	5
0	Low risk	5	0	High risk	5	0	High risk	5
0	Low risk	5	0	Low risk	5	0	Low risk	5
0	High risk	5	0	High risk	5	0	Low risk	5
0	Low risk	5	0	High risk	5	0	Low risk	5
0	Low risk	5	0	High risk	5	0	High risk	5
0	Low risk	5	0	High risk	5	0	Low risk	5
0	Low risk	5	0	High risk	5	0	High risk	5
0	Low risk	5	0	High risk	5	0	High risk	5
0	High risk	5	0	High risk	5	1	High risk	1.09041
0	Low risk	5	0	High risk	5	0	Low risk	5
0	Low risk	5	0	High risk	5	0	High risk	5
0	Low risk	5	0	High risk	5	0	High risk	5
0	Low risk	5	0	Low risk	5	0	Low risk	5
0	Low risk	5	0	High risk	5	0	High risk	5
1	High risk	0.50137	0	Low risk	5	0	High risk	5
0	Low risk	5	0	Low risk	5	0	High risk	5
0	Low risk	5	0	High risk	5	0	High risk	5
0	Low risk	5	0	High risk	5	0	Low risk	5
0	Low risk	5	0	Low risk	5	1	High risk	1.47397
0	High risk	5	0	Low risk	5	0	Low risk	5
0	High risk	5	0	Low risk	5	0	Low risk	5
0	Low risk	5	0	High risk	5	0	Low risk	5
0	High risk	5	0	High risk	5	0	High risk	5
0	Low risk	5	0	High risk	5	0	High risk	5
0	Low risk	5	0	Low risk	5	0	High risk	5
0	Low risk	5	0	Low risk	5	0	High risk	5
0	Low risk	5	0	Low risk	5	0	High risk	5
0	Low risk	5	0	Low risk	5	0	High risk	5
0	Low risk	5	0	High risk	5	0	Low risk	5
0	Low risk	5	0	Low risk	5	0	High risk	5
0	Low risk	5	0	Low risk	5	1	Low risk	3.83014
0	Low risk	5	0	Low risk	5	1	High risk	3.83014
0	Low risk	5	0	High risk	5	0	Low risk	5
0	Low risk	5	0	Low risk	5	0	Low risk	5
0	High risk	5	0	Low risk	5	0	High risk	5
0	Low risk	5	0	Low risk	5	0	High risk	5
0	High risk	5	0	Low risk	5	0	High risk	5
0	Low risk	5	0	Low risk	5	0	High risk	5
1	High risk	3.90685	0	Low risk	5	0	Low risk	5
1	High risk	3.90685	0	Low risk	5	0	Low risk	5
0	Low risk	5	0	Low risk	5	0	Low risk	5
0	Low risk	5	0	Low risk	5	0	Low risk	5
0	High risk	5	0	Low risk	5	0	High risk	5
0	Low risk	5	0	Low risk	5	0	Low risk	5
0	Low risk	5	0	Low risk	5	0	Low risk	5
0	Low risk	5	0	Low risk	5	0	High risk	5
0	Low risk	5	0	Low risk	5	0	High risk	5
0	Low risk	5	0	Low risk	5	0	Low risk	5
0	Low risk	5	1	Low risk	3.23562	0	Low risk	5
0	Low risk	5	1	High risk	3.23562	0	High risk	5
0	Low risk	5	0	Low risk	5	0	Low risk	5
0	Low risk	5	0	Low risk	5	0	High risk	5
0	Low risk	5	0	Low risk	5	0	High risk	5
0	High risk	5	0	High risk	5	0	High risk	5
0	Low risk	5	0	Low risk	5	0	Low risk	5
0	High risk	5	0	High risk	5	0	Low risk	5
0	High risk	5	0	Low risk	5	0	High risk	5
0	Low risk	5	0	Low risk	5	0	Low risk	5
0	High risk	5	0	Low risk	5	0	High risk	5
0	Low risk	5	0	Low risk	5	0	High risk	5
0	Low risk	5	1	Low risk	3.46849	0	Low risk	5
0	High risk	5	0	Low risk	5	0	Low risk	5
0	High risk	5	0	Low risk	5	0	High risk	5
0	Low risk	5	0	High risk	5	0	High risk	5
0	Low risk	5	0	Low risk	5	0	Low risk	5
0	Low risk	5	0	Low risk	5	0	High risk	5
0	High risk	5	0	Low risk	5	0	Low risk	5
0	Low risk	5	0	Low risk	5	0	High risk	5
0	High risk	5	0	Low risk	5	0	Low risk	5
0	Low risk	5	0	Low risk	5	0	Low risk	5
0	High risk	5	0	High risk	5	0	Low risk	5
0	Low risk	5	0	Low risk	5	0	Low risk	5
0	High risk	5	0	High risk	5	0	Low risk	5
0	High risk	5	0	Low risk	5	0	High risk	5
0	High risk	5	1	High risk	1.13151	0	High risk	5
0	Low risk	5	0	High risk	5	0	High risk	5
0	Low risk	5	0	Low risk	5	0	High risk	5
0	High risk	5	0	Low risk	5	0	High risk	5
0	High risk	5	0	High risk	5	0	High risk	5
0	Low risk	5	0	Low risk	5	0	Low risk	5
0	High risk	5	0	Low risk	5	1	High risk	0.991781
0	Low risk	5	0	Low risk	5	0	Low risk	5
0	High risk	5	0	Low risk	5	0	High risk	5
0	Low risk	5	0	Low risk	5	0	Low risk	5
0	Low risk	5	0	High risk	5	0	High risk	5
0	Low risk	5	0	High risk	5	0	High risk	5
0	Low risk	5	0	Low risk	5	0	Low risk	5
0	Low risk	5	0	Low risk	5	0	High risk	5
0	High risk	5	0	Low risk	5	0	High risk	5
0	High risk	5	0	High risk	5	0	Low risk	5
0	Low risk	5	0	High risk	5	0	High risk	5
0	High risk	5	0	Low risk	5	0	Low risk	5
0	High risk	5	0	Low risk	5	0	High risk	5
0	Low risk	5	0	Low risk	5	0	High risk	5
0	High risk	5	1	High risk	1.03562	0	High risk	5
0	High risk	5	0	Low risk	5	0	Low risk	5
1	High risk	4.08493	0	Low risk	5	0	High risk	5
1	High risk	4.08493	0	High risk	5	0	High risk	5
1	High risk	1.00548	0	Low risk	5	1	High risk	4.0137
0	High risk	5	0	High risk	5	1	Low risk	4.0137
0	Low risk	5	0	Low risk	5	0	High risk	5
0	Low risk	5	0	Low risk	5	0	High risk	5
0	High risk	5	0	Low risk	5	1	High risk	1.76986
0	High risk	5	0	Low risk	5	1	High risk	1.76986
0	High risk	5	0	High risk	5	0	Low risk	5
0	High risk	5	0	Low risk	5	0	Low risk	5
0	High risk	5	0	Low risk	5	0	High risk	5
0	High risk	5	0	High risk	5	0	High risk	5
0	High risk	5	0	Low risk	5	0	Low risk	5
0	Low risk	5	0	Low risk	5	0	Low risk	5
1	High risk	4.74521	0	High risk	5	0	High risk	5
0	High risk	5	0	Low risk	5	0	High risk	5
0	Low risk	5	1	High risk	0.383562	0	High risk	5
0	High risk	5	1	High risk	0.383562	0	High risk	5
1	High risk	2.12055	1	High risk	2.01644	0	Low risk	5
0	High risk	5	0	High risk	5	0	Low risk	5
0	Low risk	5	1	High risk	1.07671	0	Low risk	5
0	Low risk	5	1	High risk	1.07671	0	High risk	5
0	High risk	5	1	High risk	2.74521	0	High risk	5
0	Low risk	5	1	High risk	2.74521	0	Low risk	5
0	High risk	5	1	High risk	3.96712	0	Low risk	5
0	High risk	5	1	High risk	3.96712	0	Low risk	5
0	Low risk	5	0	Low risk	5	0	High risk	5
0	Low risk	5	0	High risk	5	0	Low risk	5
0	High risk	5	0	Low risk	5	0	High risk	5
0	Low risk	5	0	Low risk	5	0	Low risk	5
0	High risk	5	0	Low risk	5	0	Low risk	5
0	High risk	5	0	High risk	5	0	High risk	5
0	Low risk	5	0	Low risk	5	0	Low risk	5
0	Low risk	5	0	High risk	5	0	Low risk	5
0	Low risk	5	1	High risk	3.38904	1	Low risk	3.79726
0	High risk	5	0	High risk	5	0	High risk	5
0	Low risk	5	0	High risk	5	0	High risk	5
0	High risk	5	0	High risk	5	0	High risk	5
0	High risk	5	0	High risk	5	0	Low risk	5
0	Low risk	5	0	High risk	5	0	Low risk	5
0	Low risk	5	0	Low risk	5	0	Low risk	5
0	Low risk	5	0	High risk	5	0	High risk	5
0	Low risk	5	0	Low risk	5	0	High risk	5
0	Low risk	5	0	Low risk	5	0	Low risk	5
0	High risk	5	1	High risk	1.43836	1	High risk	0.342466
0	High risk	5	1	High risk	1.43836	1	High risk	0.342466
0	Low risk	5	1	Low risk	3.67671	0	High risk	5
0	Low risk	5	0	Low risk	5	0	Low risk	5
0	Low risk	5	1	High risk	2.91507	0	High risk	5
0	Low risk	5	1	High risk	2.91507	0	High risk	5
0	Low risk	5	0	Low risk	5	0	Low risk	5
0	High risk	5	0	High risk	5	0	High risk	5
0	Low risk	5	0	Low risk	5	0	Low risk	5
0	Low risk	5	0	Low risk	5	0	Low risk	5
0	Low risk	5	0	Low risk	5	0	Low risk	5
0	Low risk	5	0	High risk	5	0	Low risk	5
0	Low risk	5	0	Low risk	5	0	Low risk	5
0	Low risk	5	0	Low risk	5	0	High risk	5
0	Low risk	5	0	High risk	5	0	Low risk	5
0	High risk	5	0	Low risk	5	0	High risk	5
0	Low risk	5	0	High risk	5	0	High risk	5
0	High risk	5	0	High risk	5	0	High risk	5
1	High risk	3.39178	0	Low risk	5	0	Low risk	5
1	High risk	3.39178	0	Low risk	5	0	Low risk	5
0	Low risk	5	0	Low risk	5	0	Low risk	5
0	Low risk	5	0	High risk	5	0	High risk	5
0	High risk	5	1	High risk	1.6	1	High risk	1.0411
0	Low risk	5	0	High risk	5	1	High risk	1.0411
0	High risk	5	0	Low risk	5	0	High risk	5
0	Low risk	5	0	Low risk	5	0	Low risk	5
1	High risk	2.13973	0	High risk	5	0	Low risk	5
0	High risk	5	0	Low risk	5	0	High risk	5
0	Low risk	5	0	High risk	5	0	Low risk	5
0	High risk	5	0	Low risk	5	0	Low risk	5
0	Low risk	5	0	Low risk	5	1	High risk	4.92603
0	Low risk	5	0	Low risk	5	0	High risk	5
0	High risk	5	0	High risk	5	0	Low risk	5
0	Low risk	5	0	High risk	5	0	High risk	5
0	High risk	5	0	Low risk	5	0	High risk	5
0	Low risk	5	0	Low risk	5	0	Low risk	5
0	Low risk	5	0	High risk	5	0	Low risk	5
0	High risk	5	0	Low risk	5	0	High risk	5
0	Low risk	5	0	High risk	5	0	Low risk	5
0	High risk	5	0	High risk	5	0	Low risk	5
0	High risk	5	0	Low risk	5	0	Low risk	5
0	High risk	5	0	High risk	5	0	Low risk	5
0	High risk	5	0	High risk	5	0	Low risk	5
0	Low risk	5	0	Low risk	5	0	High risk	5
0	Low risk	5	0	High risk	5	0	Low risk	5
0	High risk	5	0	Low risk	5	0	Low risk	5
0	Low risk	5	0	High risk	5	0	Low risk	5
0	High risk	5	0	High risk	5	0	High risk	5
0	Low risk	5	0	High risk	5	0	Low risk	5
0	High risk	5	0	Low risk	5	0	Low risk	5
0	Low risk	5	0	Low risk	5	0	Low risk	5
0	Low risk	5	0	Low risk	5	0	Low risk	5
0	High risk	5	0	Low risk	5	0	High risk	5
0	High risk	5	0	Low risk	5	0	Low risk	5
0	Low risk	5	0	Low risk	5	0	High risk	5
0	High risk	5	0	Low risk	5	0	Low risk	5
1	High risk	2.92877	0	Low risk	5	0	Low risk	5
1	High risk	2.92877	0	High risk	5	0	Low risk	5
0	High risk	5	0	High risk	5	0	High risk	5
0	High risk	5	0	High risk	5	0	High risk	5
0	High risk	5	0	Low risk	5	0	High risk	5
0	Low risk	5	0	High risk	5	0	Low risk	5
0	Low risk	5	1	High risk	0.465753	0	Low risk	5
0	Low risk	5	1	High risk	0.465753	0	Low risk	5
0	High risk	5	0	Low risk	5	0	High risk	5
0	Low risk	5	0	Low risk	5	0	Low risk	5
0	High risk	5	0	Low risk	5	0	High risk	5
0	Low risk	5	0	High risk	5	0	Low risk	5
0	Low risk	5	0	High risk	5	0	Low risk	5
0	High risk	5	0	High risk	5	0	Low risk	5
0	Low risk	5	0	Low risk	5	0	High risk	5
0	Low risk	5	0	Low risk	5	0	Low risk	5
0	High risk	5	0	High risk	5	0	High risk	5
0	Low risk	5	0	Low risk	5	0	High risk	5
0	High risk	5	0	High risk	5	0	High risk	5
0	Low risk	5	0	High risk	5	0	High risk	5
0	High risk	5	0	Low risk	5	0	High risk	5
0	High risk	5	0	High risk	5	0	High risk	5
0	Low risk	5	0	Low risk	5	0	High risk	5
0	High risk	5	0	Low risk	5	0	High risk	5
0	High risk	5	0	Low risk	5	0	Low risk	5
0	High risk	5	0	Low risk	5	0	Low risk	5
0	High risk	5	0	Low risk	5	0	Low risk	5
0	Low risk	5	0	High risk	5	0	Low risk	5
0	Low risk	5	0	High risk	5	0	High risk	5
0	Low risk	5	0	High risk	5	0	Low risk	5
1	High risk	0.994521	0	High risk	5	0	Low risk	5
1	High risk	0.994521	0	Low risk	5	0	High risk	5
0	Low risk	5	0	High risk	5	0	Low risk	5
0	High risk	5	0	High risk	5	0	High risk	5
0	High risk	5	0	High risk	5	0	Low risk	5
0	High risk	5	0	Low risk	5	0	High risk	5
0	Low risk	5	0	High risk	5	0	High risk	5
0	High risk	5	0	High risk	5	0	Low risk	5
0	Low risk	5	0	High risk	5	0	High risk	5
0	Low risk	5	0	High risk	5	0	Low risk	5
0	High risk	5	0	Low risk	5	0	High risk	5
0	Low risk	5	0	Low risk	5	0	Low risk	5
0	Low risk	5	0	Low risk	5	0	Low risk	5
0	Low risk	5	0	Low risk	5	0	Low risk	5
0	High risk	5	0	High risk	5	0	Low risk	5
0	High risk	5	0	High risk	5	0	High risk	5
0	Low risk	5	0	High risk	5	0	Low risk	5
0	High risk	5	0	High risk	5	0	Low risk	5
0	Low risk	5	0	High risk	5	0	Low risk	5
0	High risk	5	0	Low risk	5	0	High risk	5
0	High risk	5	0	Low risk	5	0	High risk	5
0	Low risk	5	0	High risk	5	0	Low risk	5
0	High risk	5	0	Low risk	5	0	Low risk	5
0	High risk	5	0	High risk	5	0	Low risk	5
0	Low risk	5	0	High risk	5	1	High risk	3.00822
0	Low risk	5	0	High risk	5	1	High risk	3.00822
0	High risk	5	0	Low risk	5	0	Low risk	5
0	Low risk	5	0	Low risk	5	0	Low risk	5
0	High risk	5	0	High risk	5	0	High risk	5
0	High risk	5	0	Low risk	5	0	Low risk	5
0	High risk	5	0	Low risk	5	0	Low risk	5
0	Low risk	5	0	High risk	5	0	Low risk	5
1	High risk	3.0274	0	High risk	5	0	High risk	5
0	Low risk	5	0	Low risk	5	0	Low risk	5
0	Low risk	5	0	Low risk	5	0	Low risk	5
0	Low risk	5	0	Low risk	5	0	High risk	5
0	Low risk	5	0	High risk	5	0	High risk	5
0	High risk	5	0	Low risk	5	0	High risk	5
0	Low risk	5	0	High risk	5	0	Low risk	5
0	High risk	5	0	High risk	5	0	High risk	5
0	High risk	5	0	High risk	5	0	Low risk	5
0	Low risk	5	0	Low risk	5	0	Low risk	5
0	High risk	5	0	Low risk	5	0	Low risk	5
0	High risk	5	0	High risk	5	0	Low risk	5
0	High risk	5	0	Low risk	5	0	Low risk	5
0	Low risk	5	0	High risk	5	0	Low risk	5
0	High risk	5	0	High risk	5	0	High risk	5
0	Low risk	5	0	High risk	5	0	High risk	5
0	Low risk	5	0	Low risk	5	0	Low risk	5
0	Low risk	5	0	High risk	5	0	High risk	5
0	High risk	5	0	High risk	5	0	Low risk	5
0	High risk	5	0	Low risk	5	0	High risk	5
0	High risk	5	0	Low risk	5	0	Low risk	5
0	High risk	5	0	Low risk	5	0	High risk	5
0	High risk	5	0	Low risk	5	0	High risk	5
0	Low risk	5	0	Low risk	5	0	Low risk	5
0	High risk	5	0	High risk	5	0	High risk	5
0	High risk	5	0	Low risk	5	0	High risk	5
0	Low risk	5	0	Low risk	5	0	Low risk	5
0	High risk	5	0	High risk	5	0	Low risk	5
0	Low risk	5	0	Low risk	5	0	Low risk	5
0	High risk	5	0	Low risk	5	0	Low risk	5
0	Low risk	5	1	Low risk	3.30959	0	Low risk	5
0	Low risk	5	1	High risk	3.30959	0	High risk	5
0	Low risk	5	0	High risk	5	0	Low risk	5
0	High risk	5	0	High risk	5	0	High risk	5
0	Low risk	5	0	Low risk	5	0	High risk	5
0	High risk	5	0	High risk	5	0	High risk	5
0	High risk	5	0	High risk	5	0	High risk	5
0	Low risk	5	0	Low risk	5	0	Low risk	5
0	High risk	5	0	High risk	5	0	Low risk	5
0	High risk	5	0	Low risk	5	0	Low risk	5
0	Low risk	5	0	High risk	5	0	Low risk	5
0	High risk	5	0	High risk	5	0	Low risk	5
0	High risk	5	0	High risk	5	0	Low risk	5
0	Low risk	5	0	Low risk	5	0	Low risk	5
0	High risk	5	0	Low risk	5	0	High risk	5
0	High risk	5	0	Low risk	5	0	High risk	5
0	Low risk	5	0	Low risk	5	0	High risk	5
0	Low risk	5	0	High risk	5	0	Low risk	5
0	High risk	5	0	Low risk	5	0	Low risk	5
0	High risk	5	0	High risk	5	0	Low risk	5
0	Low risk	5	0	Low risk	5	0	High risk	5
0	Low risk	5	0	Low risk	5	0	High risk	5
0	Low risk	5	1	High risk	3.25753	0	Low risk	5
0	Low risk	5	1	High risk	3.25753	0	Low risk	5
0	High risk	5	0	High risk	5	0	Low risk	5
0	Low risk	5	0	High risk	5	0	Low risk	5
0	High risk	5	0	Low risk	5	0	High risk	5
0	Low risk	5	0	High risk	5	0	High risk	5
0	High risk	5	1	High risk	1.36712	0	High risk	5
0	Low risk	5	0	High risk	5	0	High risk	5
0	High risk	5	0	High risk	5	0	Low risk	5
0	High risk	5	0	Low risk	5	0	High risk	5
0	High risk	5	0	Low risk	5	0	Low risk	5
0	High risk	5	0	Low risk	5	0	High risk	5
0	High risk	5	0	High risk	5	0	High risk	5
0	Low risk	5	0	Low risk	5	0	High risk	5
0	Low risk	5	0	Low risk	5	0	High risk	5
0	High risk	5	0	High risk	5	0	High risk	5
0	High risk	5	0	Low risk	5	0	High risk	5
0	High risk	5	0	Low risk	5	0	Low risk	5
0	High risk	5	0	Low risk	5	0	Low risk	5
0	Low risk	5	0	Low risk	5	0	High risk	5
0	Low risk	5	0	High risk	5	0	Low risk	5
0	Low risk	5	0	High risk	5	0	High risk	5
0	High risk	5	1	High risk	1.20822	0	Low risk	5
0	High risk	5	0	High risk	5	0	High risk	5
0	High risk	5	0	Low risk	5	1	High risk	2.77808
0	Low risk	5	0	High risk	5	1	High risk	2.78904
0	Low risk	5	0	High risk	5	0	High risk	5
0	High risk	5	0	High risk	5	0	High risk	5
0	High risk	5	0	High risk	5	0	High risk	5
0	Low risk	5	0	High risk	5	0	Low risk	5
0	High risk	5	0	High risk	5	0	Low risk	5
0	High risk	5	0	High risk	5	0	High risk	5
0	Low risk	5	0	Low risk	5	0	Low risk	5
0	Low risk	5	0	High risk	5	0	Low risk	5
0	High risk	5	0	High risk	5	0	High risk	5
0	High risk	5	0	Low risk	5	0	Low risk	5
0	High risk	5	1	High risk	2.77534	0	Low risk	5
0	High risk	5	1	High risk	2.77534	0	Low risk	5
0	Low risk	5	0	Low risk	5	0	High risk	5
0	Low risk	5	0	High risk	5	0	Low risk	5
0	Low risk	5	0	Low risk	5	0	Low risk	5
0	High risk	5	0	High risk	5	0	High risk	5
0	Low risk	5	0	Low risk	5	0	Low risk	5
0	High risk	5	0	High risk	5	0	Low risk	5
0	High risk	5	0	High risk	5	0	High risk	5
0	Low risk	5	0	Low risk	5	0	High risk	5
0	Low risk	5	0	Low risk	5	1	High risk	0.769863
0	Low risk	5	0	High risk	5	0	High risk	5
0	High risk	5	0	High risk	5	0	High risk	5
0	Low risk	5	0	High risk	5	0	High risk	5
0	High risk	5	0	High risk	5	0	Low risk	5
0	High risk	5	0	Low risk	5	0	High risk	5
1	High risk	1.56438	1	High risk	1.70137	0	Low risk	5
0	Low risk	5	0	Low risk	5	0	Low risk	5
0	High risk	5	1	High risk	3.34247	0	Low risk	5
0	High risk	5	1	High risk	3.34247	0	Low risk	5
0	Low risk	5	0	High risk	5	0	Low risk	5
0	High risk	5	0	High risk	5	0	Low risk	5
0	Low risk	5	0	Low risk	5	0	Low risk	5
0	Low risk	5	0	Low risk	5	0	Low risk	5
0	Low risk	5	1	High risk	3.0137	0	High risk	5
0	High risk	5	1	High risk	3.0137	0	Low risk	5
0	High risk	5	0	Low risk	5	0	High risk	5
0	Low risk	5	0	Low risk	5	0	High risk	5
0	Low risk	5	0	Low risk	5	0	Low risk	5
0	High risk	5	0	Low risk	5	0	Low risk	5
0	High risk	5	0	Low risk	5	1	High risk	2.74521
0	High risk	5	0	Low risk	5	0	High risk	5
0	Low risk	5	0	High risk	5	0	Low risk	5
0	Low risk	5	0	Low risk	5	0	Low risk	5
1	High risk	3.77534	0	Low risk	5	0	Low risk	5
1	High risk	3.77534	0	High risk	5	0	High risk	5
0	High risk	5	0	High risk	5	0	High risk	5
0	High risk	5	0	High risk	5	0	Low risk	5
0	Low risk	5	0	High risk	5	0	Low risk	5
0	High risk	5	0	Low risk	5	0	Low risk	5
1	High risk	0.224658	0	Low risk	5	0	High risk	5
1	High risk	0.282192	0	High risk	5	0	Low risk	5
0	Low risk	5	0	Low risk	5	0	High risk	5
0	High risk	5	0	High risk	5	0	Low risk	5
0	Low risk	5	0	Low risk	5	0	High risk	5
0	Low risk	5	0	Low risk	5	0	Low risk	5
0	High risk	5	0	Low risk	5	0	High risk	5
0	Low risk	5	0	Low risk	5	0	High risk	5
0	High risk	5	0	High risk	5	0	High risk	5
0	Low risk	5	0	Low risk	5	0	High risk	5
0	Low risk	5	0	Low risk	5	0	High risk	5
0	High risk	5	0	High risk	5	0	Low risk	5
0	Low risk	5	0	Low risk	5	0	Low risk	5
0	Low risk	5	0	High risk	5	0	Low risk	5
0	High risk	5	0	Low risk	5	0	High risk	5
0	High risk	5	0	High risk	5	0	Low risk	5
0	High risk	5	0	High risk	5	0	High risk	5
0	High risk	5	0	Low risk	5	0	High risk	5
0	Low risk	5	0	High risk	5	1	High risk	0.80274
0	High risk	5	0	Low risk	5	1	High risk	3.9863
0	Low risk	5	1	High risk	1.71507	0	High risk	5
0	High risk	5	1	Low risk	3.08767	0	High risk	5
0	Low risk	5	0	Low risk	5	0	Low risk	5
0	Low risk	5	0	High risk	5	0	Low risk	5
0	Low risk	5	0	High risk	5	0	Low risk	5
0	Low risk	5	0	Low risk	5	0	High risk	5
0	Low risk	5	0	Low risk	5	1	High risk	1.07397
0	Low risk	5	0	Low risk	5	0	Low risk	5
0	High risk	5	1	Low risk	3.06849	0	Low risk	5
0	High risk	5	1	High risk	3.06849	0	Low risk	5
0	High risk	5	0	High risk	5	1	High risk	2.95068
0	High risk	5	0	High risk	5	0	High risk	5
0	Low risk	5	0	High risk	5	1	High risk	1.85753
0	High risk	5	0	High risk	5	1	High risk	1.85753
1	High risk	3.03014	0	High risk	5	0	High risk	5
1	High risk	3.03014	0	Low risk	5	0	Low risk	5
0	High risk	5	0	High risk	5	0	Low risk	5
0	Low risk	5	0	Low risk	5	0	High risk	5
0	High risk	5	0	Low risk	5	1	High risk	3.07397
0	High risk	5	0	High risk	5	0	Low risk	5
0	Low risk	5	0	Low risk	5	0	Low risk	5
0	High risk	5	0	Low risk	5	0	High risk	5
0	Low risk	5	0	Low risk	5	0	Low risk	5
0	Low risk	5	0	Low risk	5	0	High risk	5
0	Low risk	5	0	High risk	5	0	High risk	5
0	High risk	5	0	Low risk	5	0	High risk	5
0	High risk	5	0	High risk	5	0	High risk	5
0	Low risk	5	0	High risk	5	0	High risk	5
0	High risk	5	0	High risk	5	0	Low risk	5
0	Low risk	5	0	Low risk	5	0	High risk	5
1	Low risk	3.35068	0	Low risk	5	0	High risk	5
1	High risk	3.35068	0	Low risk	5	0	High risk	5
0	Low risk	5	0	Low risk	5	0	Low risk	5
0	High risk	5	0	Low risk	5	0	High risk	5
0	Low risk	5	0	Low risk	5	0	High risk	5
0	High risk	5	0	High risk	5	0	Low risk	5
0	High risk	5	0	High risk	5	0	Low risk	5
0	High risk	5	0	Low risk	5	0	Low risk	5
1	Low risk	4.43836	0	High risk	5	0	High risk	5
1	Low risk	4.43836	0	Low risk	5	0	Low risk	5
0	Low risk	5	0	High risk	5	0	Low risk	5
0	High risk	5	0	High risk	5	0	Low risk	5
0	High risk	5	0	High risk	5	0	Low risk	5
0	High risk	5	0	High risk	5	0	Low risk	5
1	High risk	2.87671	0	Low risk	5	0	High risk	5
0	High risk	5	0	High risk	5	0	High risk	5
0	Low risk	5	0	Low risk	5	0	Low risk	5
0	Low risk	5	0	Low risk	5	0	High risk	5
0	High risk	5	0	Low risk	5	0	High risk	5
0	High risk	5	0	Low risk	5	0	Low risk	5
0	High risk	5	0	Low risk	5	0	Low risk	5
0	Low risk	5	0	Low risk	5	0	High risk	5
0	High risk	5	0	Low risk	5	0	High risk	5
0	Low risk	5	0	High risk	5	0	Low risk	5
0	High risk	5	0	High risk	5	0	High risk	5
0	Low risk	5	0	High risk	5	0	High risk	5
0	High risk	5	0	High risk	5	0	Low risk	5
0	High risk	5	0	Low risk	5	0	High risk	5
0	Low risk	5	0	Low risk	5	0	High risk	5
0	High risk	5	0	High risk	5	0	High risk	5
0	Low risk	5	0	Low risk	5	0	Low risk	5
0	High risk	5	0	Low risk	5	0	High risk	5
0	Low risk	5	0	Low risk	5	0	Low risk	5
0	Low risk	5	0	High risk	5	0	High risk	5
0	Low risk	5	0	Low risk	5	1	High risk	2.03836
0	High risk	5	0	Low risk	5	1	High risk	3.19726
0	High risk	5	0	High risk	5	0	High risk	5
0	Low risk	5	0	Low risk	5	0	Low risk	5
1	High risk	1.96438	0	Low risk	5	0	Low risk	5
0	High risk	5	0	High risk	5	0	Low risk	5
0	High risk	5	0	High risk	5	0	Low risk	5
0	Low risk	5	0	High risk	5	0	High risk	5
1	High risk	0.408219	0	Low risk	5	1	High risk	2.49041
1	High risk	1.33973	0	High risk	5	1	High risk	2.49041
0	Low risk	5	0	Low risk	5	0	Low risk	5
0	Low risk	5	0	Low risk	5	0	Low risk	5
1	High risk	4.65479	0	High risk	5	0	Low risk	5
1	High risk	4.65479	0	Low risk	5	0	High risk	5
0	Low risk	5	0	Low risk	5	0	High risk	5
0	High risk	5	0	Low risk	5	0	High risk	5
1	High risk	1.47671	0	Low risk	5	0	High risk	5
1	High risk	3.43014	0	High risk	5	0	High risk	5
0	High risk	5	0	High risk	5	0	Low risk	5
0	High risk	5	0	High risk	5	0	Low risk	5
0	Low risk	5	0	Low risk	5	0	Low risk	5
0	High risk	5	0	Low risk	5	0	Low risk	5
0	Low risk	5	0	Low risk	5	0	High risk	5
0	High risk	5	0	Low risk	5	0	Low risk	5
0	High risk	5	0	High risk	5	0	Low risk	5
0	Low risk	5	0	Low risk	5	0	Low risk	5
0	High risk	5	0	Low risk	5	0	High risk	5
0	High risk	5	0	High risk	5	0	High risk	5
0	Low risk	5	0	High risk	5	0	High risk	5
0	High risk	5	0	Low risk	5	0	Low risk	5
0	Low risk	5	0	Low risk	5	0	Low risk	5
0	Low risk	5	0	High risk	5	0	Low risk	5
0	Low risk	5	0	Low risk	5	0	High risk	5
0	Low risk	5	0	Low risk	5	0	Low risk	5
0	High risk	5	0	High risk	5	0	High risk	5
0	Low risk	5	0	Low risk	5	0	Low risk	5
0	High risk	5	0	High risk	5	0	Low risk	5
0	Low risk	5	0	Low risk	5	0	Low risk	5
0	Low risk	5	1	High risk	0.0575342	0	Low risk	5
0	High risk	5	1	High risk	0.0575342	0	Low risk	5
0	Low risk	5	0	Low risk	5	0	High risk	5
0	High risk	5	0	Low risk	5	0	Low risk	5
0	Low risk	5	0	High risk	5	0	Low risk	5
0	Low risk	5	0	Low risk	5	0	Low risk	5
0	Low risk	5	0	Low risk	5	0	High risk	5
0	High risk	5	0	High risk	5	0	Low risk	5
0	Low risk	5	0	High risk	5	0	Low risk	5
0	High risk	5	0	Low risk	5	0	High risk	5
1	Low risk	3.31507	0	High risk	5	0	Low risk	5
1	Low risk	4.00548	0	High risk	5	0	Low risk	5
0	High risk	5	0	High risk	5	0	Low risk	5
0	Low risk	5	0	High risk	5	0	Low risk	5
1	High risk	2.75616	0	High risk	5	0	High risk	5
0	Low risk	5	0	Low risk	5	0	Low risk	5
0	Low risk	5	0	Low risk	5	0	Low risk	5
0	Low risk	5	0	Low risk	5	0	Low risk	5
0	Low risk	5	0	Low risk	5	1	High risk	3.43014
0	High risk	5	0	High risk	5	1	Low risk	3.43014
0	Low risk	5	0	High risk	5	0	Low risk	5
0	High risk	5	0	Low risk	5	0	Low risk	5
0	Low risk	5	0	High risk	5	0	High risk	5
0	Low risk	5	0	Low risk	5	0	High risk	5
0	High risk	5	0	Low risk	5	0	High risk	5
0	Low risk	5	0	Low risk	5	0	Low risk	5
0	High risk	5	0	High risk	5	0	High risk	5
0	Low risk	5	0	High risk	5	0	Low risk	5
0	Low risk	5	0	High risk	5	0	Low risk	5
0	Low risk	5	0	Low risk	5	0	Low risk	5
1	High risk	2.50685	0	Low risk	5	0	High risk	5
1	High risk	2.50685	0	High risk	5	0	Low risk	5
0	High risk	5	0	Low risk	5	0	High risk	5
0	Low risk	5	0	High risk	5	0	High risk	5
0	High risk	5	0	Low risk	5	0	Low risk	5
0	High risk	5	0	Low risk	5	0	Low risk	5
0	High risk	5	0	Low risk	5	0	High risk	5
0	Low risk	5	0	Low risk	5	0	Low risk	5
0	Low risk	5	0	High risk	5	1	Low risk	3.19726
0	High risk	5	0	High risk	5	1	High risk	3.19726
0	Low risk	5	0	Low risk	5	0	Low risk	5
0	Low risk	5	0	Low risk	5	0	High risk	5
1	High risk	3.80548	0	High risk	5	0	High risk	5
1	High risk	3.80548	0	High risk	5	0	Low risk	5
0	Low risk	5	1	High risk	2.17534	1	High risk	0.915068
0	Low risk	5	1	High risk	2.17534	0	Low risk	5
0	High risk	5	0	High risk	5	0	Low risk	5
0	Low risk	5	0	High risk	5	0	High risk	5
0	Low risk	5	0	Low risk	5	0	Low risk	5
0	High risk	5	0	Low risk	5	0	High risk	5
1	High risk	3.92329	0	Low risk	5	0	High risk	5
1	High risk	3.92329	0	Low risk	5	0	Low risk	5
0	Low risk	5	1	High risk	4.19178	0	Low risk	5
0	High risk	5	1	Low risk	4.19178	0	High risk	5
0	High risk	5	0	Low risk	5	1	High risk	2.89589
0	Low risk	5	0	Low risk	5	1	High risk	2.89589
0	High risk	5	0	High risk	5	1	Low risk	4.55068
0	High risk	5	0	Low risk	5	0	High risk	5
0	High risk	5	0	High risk	5	0	Low risk	5
0	High risk	5	0	Low risk	5	0	Low risk	5
0	High risk	5	0	Low risk	5	1	High risk	3.09589
0	Low risk	5	0	High risk	5	1	High risk	3.09589
0	Low risk	5	0	Low risk	5	0	Low risk	5
0	Low risk	5	0	Low risk	5	0	High risk	5
0	Low risk	5	0	High risk	5	0	High risk	5
0	Low risk	5	0	Low risk	5	0	Low risk	5
1	Low risk	4.02466	0	Low risk	5	0	Low risk	5
1	High risk	4.02466	0	High risk	5	0	High risk	5
0	High risk	5	0	Low risk	5	0	High risk	5
0	Low risk	5	0	Low risk	5	0	Low risk	5
0	High risk	5	1	High risk	3.61644	0	High risk	5
0	High risk	5	1	High risk	3.61644	0	High risk	5
0	Low risk	5	0	High risk	5	0	High risk	5
0	High risk	5	0	High risk	5	0	Low risk	5
0	High risk	5	0	Low risk	5	0	Low risk	5
0	Low risk	5	0	Low risk	5	0	High risk	5
0	High risk	5	0	High risk	5	0	High risk	5
0	High risk	5	0	High risk	5	0	High risk	5
0	High risk	5	0	Low risk	5	0	Low risk	5
0	High risk	5	0	Low risk	5	0	Low risk	5
0	High risk	5	0	High risk	5	0	Low risk	5
0	High risk	5	0	Low risk	5	0	High risk	5
0	Low risk	5	0	High risk	5	0	High risk	5
0	High risk	5	0	Low risk	5	0	Low risk	5
0	High risk	5	0	Low risk	5	0	Low risk	5
0	Low risk	5	0	Low risk	5	0	High risk	5
0	Low risk	5	0	Low risk	5	0	High risk	5
0	Low risk	5	0	Low risk	5	0	Low risk	5
0	Low risk	5	0	High risk	5	0	Low risk	5
0	High risk	5	0	High risk	5	0	High risk	5
0	High risk	5	0	Low risk	5	0	High risk	5
0	High risk	5	0	Low risk	5	0	High risk	5
0	High risk	5	0	High risk	5	0	High risk	5
0	Low risk	5	0	Low risk	5	0	High risk	5
0	Low risk	5	0	Low risk	5	0	Low risk	5
0	High risk	5	0	Low risk	5	0	High risk	5
0	Low risk	5	0	High risk	5	0	Low risk	5
0	Low risk	5	0	High risk	5	0	Low risk	5
0	Low risk	5	0	Low risk	5	0	High risk	5
0	Low risk	5	0	Low risk	5	0	High risk	5
0	High risk	5	0	Low risk	5	0	Low risk	5
0	Low risk	5	0	Low risk	5	0	High risk	5
0	High risk	5	0	Low risk	5	0	High risk	5
0	Low risk	5	0	High risk	5	0	Low risk	5
0	Low risk	5	0	High risk	5	0	Low risk	5
0	Low risk	5	0	Low risk	5	0	Low risk	5
1	High risk	1.72603	0	Low risk	5	0	Low risk	5
0	High risk	5	0	High risk	5	0	High risk	5
0	Low risk	5	0	High risk	5	1	High risk	3.48219
0	Low risk	5	0	High risk	5	1	High risk	3.48219
0	Low risk	5	0	High risk	5	0	Low risk	5
0	Low risk	5	0	High risk	5	0	Low risk	5
0	Low risk	5	0	Low risk	5	0	Low risk	5
0	Low risk	5	0	High risk	5	0	Low risk	5
0	Low risk	5	0	High risk	5	0	High risk	5
0	Low risk	5	0	Low risk	5	0	Low risk	5
0	Low risk	5	0	High risk	5	0	Low risk	5
0	Low risk	5	0	Low risk	5	0	High risk	5
0	High risk	5	0	High risk	5	0	High risk	5
0	Low risk	5	0	High risk	5	0	High risk	5
0	Low risk	5	0	Low risk	5	0	Low risk	5
0	High risk	5	0	Low risk	5	0	High risk	5
0	High risk	5	0	High risk	5	0	High risk	5
0	Low risk	5	0	Low risk	5	0	High risk	5
0	High risk	5	0	Low risk	5	0	Low risk	5
0	Low risk	5	0	High risk	5	0	High risk	5
0	Low risk	5	0	Low risk	5	0	Low risk	5
0	Low risk	5	0	Low risk	5	0	High risk	5
0	Low risk	5	0	High risk	5	0	Low risk	5
0	Low risk	5	0	High risk	5	0	Low risk	5
0	Low risk	5	0	Low risk	5	0	Low risk	5
0	Low risk	5	0	Low risk	5	0	Low risk	5
0	High risk	5	0	High risk	5	0	High risk	5
0	Low risk	5	0	Low risk	5	0	High risk	5
0	High risk	5	0	Low risk	5	0	Low risk	5
0	High risk	5	0	Low risk	5	0	High risk	5
0	Low risk	5	0	Low risk	5	0	Low risk	5
0	High risk	5	0	High risk	5	0	High risk	5
0	High risk	5	0	Low risk	5	0	High risk	5
0	Low risk	5	0	High risk	5	0	High risk	5
0	Low risk	5	0	Low risk	5	1	High risk	3.12329
0	Low risk	5	0	Low risk	5	1	Low risk	3.12329
0	Low risk	5	0	Low risk	5	0	Low risk	5
0	Low risk	5	0	High risk	5	0	High risk	5
0	Low risk	5	0	Low risk	5	0	High risk	5
0	High risk	5	0	High risk	5	0	High risk	5
0	High risk	5	0	Low risk	5	0	Low risk	5
0	Low risk	5	0	High risk	5	0	Low risk	5
0	High risk	5	0	High risk	5	0	Low risk	5
0	High risk	5	0	Low risk	5	0	Low risk	5
0	High risk	5	0	Low risk	5	0	High risk	5
0	Low risk	5	0	High risk	5	0	Low risk	5
0	High risk	5	0	High risk	5	0	Low risk	5
0	Low risk	5	0	Low risk	5	0	High risk	5
1	High risk	0.150685	0	High risk	5	0	High risk	5
1	High risk	0.150685	0	Low risk	5	0	High risk	5
1	High risk	2.35068	0	Low risk	5	0	High risk	5
0	Low risk	5	0	High risk	5	0	Low risk	5
0	High risk	5	0	High risk	5	0	High risk	5
0	Low risk	5	0	Low risk	5	0	High risk	5
0	High risk	5	0	Low risk	5	0	Low risk	5
0	Low risk	5	0	High risk	5	0	High risk	5
0	Low risk	5	0	High risk	5	0	Low risk	5
0	High risk	5	0	High risk	5	0	High risk	5
0	Low risk	5	0	High risk	5	0	Low risk	5
0	Low risk	5	0	High risk	5	0	High risk	5
0	High risk	5	0	High risk	5	1	High risk	0.605479
0	Low risk	5	0	High risk	5	1	High risk	2.77808
0	Low risk	5	0	Low risk	5	0	Low risk	5
0	Low risk	5	0	High risk	5	0	Low risk	5
0	Low risk	5	0	High risk	5	0	High risk	5
0	Low risk	5	0	High risk	5	0	Low risk	5
0	Low risk	5	0	Low risk	5	0	Low risk	5
0	Low risk	5	0	Low risk	5	0	Low risk	5
0	Low risk	5	0	Low risk	5	0	High risk	5
0	High risk	5	0	Low risk	5	0	High risk	5
1	High risk	3.52877	0	Low risk	5	0	High risk	5
1	High risk	3.52877	0	High risk	5	0	High risk	5
0	Low risk	5	0	Low risk	5	0	Low risk	5
0	High risk	5	0	Low risk	5	0	High risk	5
0	High risk	5	0	High risk	5	0	High risk	5
0	High risk	5	0	High risk	5	0	High risk	5
0	High risk	5	0	Low risk	5	0	High risk	5
0	Low risk	5	0	Low risk	5	0	Low risk	5
0	Low risk	5	0	High risk	5	0	Low risk	5
0	Low risk	5	0	High risk	5	0	High risk	5
0	Low risk	5	0	Low risk	5	0	High risk	5
0	Low risk	5	0	High risk	5	0	High risk	5
0	Low risk	5	0	High risk	5	0	Low risk	5
0	Low risk	5	0	High risk	5	0	High risk	5
0	High risk	5	0	Low risk	5	0	High risk	5
0	Low risk	5	0	High risk	5	0	Low risk	5
0	Low risk	5	0	Low risk	5	0	Low risk	5
0	Low risk	5	0	Low risk	5	0	Low risk	5
0	High risk	5	0	High risk	5	0	High risk	5
0	High risk	5	0	Low risk	5	0	High risk	5
0	Low risk	5	0	Low risk	5	1	High risk	0.00547945
0	High risk	5	0	High risk	5	1	High risk	3.0274
0	Low risk	5	0	High risk	5	0	Low risk	5
0	High risk	5	0	Low risk	5	0	High risk	5
0	Low risk	5	0	Low risk	5	0	Low risk	5
0	Low risk	5	0	Low risk	5	0	Low risk	5
0	Low risk	5	0	High risk	5	1	Low risk	5
0	Low risk	5	0	High risk	5	1	Low risk	5
0	High risk	5	0	Low risk	5	0	Low risk	5
0	Low risk	5	0	Low risk	5	0	Low risk	5
0	High risk	5	0	High risk	5	0	High risk	5
0	Low risk	5	0	Low risk	5	0	High risk	5
1	High risk	0.742466	1	High risk	0.99726	0	Low risk	5
0	Low risk	5	1	High risk	0.99726	0	Low risk	5
0	High risk	5	0	High risk	5	0	High risk	5
0	High risk	5	0	High risk	5	0	Low risk	5
0	High risk	5	1	Low risk	3.49589	0	High risk	5
0	Low risk	5	1	High risk	3.49589	0	Low risk	5
0	Low risk	5	0	Low risk	5	0	Low risk	5
0	High risk	5	0	Low risk	5	0	Low risk	5
0	Low risk	5	1	High risk	2.94521	0	High risk	5
0	Low risk	5	1	High risk	2.94521	0	Low risk	5
0	Low risk	5	0	High risk	5	0	Low risk	5
0	High risk	5	0	High risk	5	0	Low risk	5
0	Low risk	5	0	Low risk	5	0	High risk	5
0	Low risk	5	0	High risk	5	0	Low risk	5
0	Low risk	5	0	Low risk	5	0	Low risk	5
0	High risk	5	0	Low risk	5	0	High risk	5
0	Low risk	5	0	Low risk	5	0	High risk	5
0	Low risk	5	0	High risk	5	0	Low risk	5
0	Low risk	5	0	Low risk	5	1	High risk	2.05205
0	High risk	5	0	High risk	5	1	High risk	2.05205
0	High risk	5	0	High risk	5	0	Low risk	5
0	Low risk	5	0	High risk	5	0	Low risk	5
0	Low risk	5	0	Low risk	5	0	Low risk	5
0	Low risk	5	0	High risk	5	0	High risk	5
0	Low risk	5	0	High risk	5	0	Low risk	5
0	High risk	5	0	Low risk	5	0	High risk	5
0	High risk	5	0	Low risk	5	0	High risk	5
0	Low risk	5	0	Low risk	5	0	Low risk	5
1	High risk	2.40274	0	High risk	5	0	High risk	5
0	Low risk	5	0	Low risk	5	0	High risk	5
0	High risk	5	0	High risk	5	0	Low risk	5
0	High risk	5	0	Low risk	5	0	Low risk	5
0	Low risk	5	1	High risk	4.05753	0	Low risk	5
0	Low risk	5	1	High risk	4.05753	0	Low risk	5
0	High risk	5	1	Low risk	3.0274	0	Low risk	5
0	Low risk	5	1	Low risk	3.0274	0	Low risk	5
1	High risk	3.77534	0	Low risk	5	0	High risk	5
1	High risk	3.77534	0	High risk	5	0	High risk	5
0	Low risk	5	0	High risk	5	0	Low risk	5
0	Low risk	5	0	High risk	5	0	Low risk	5
0	Low risk	5	0	High risk	5	0	Low risk	5
0	Low risk	5	0	Low risk	5	0	High risk	5
0	High risk	5	0	Low risk	5	0	High risk	5
0	High risk	5	0	Low risk	5	0	High risk	5
0	Low risk	5	0	Low risk	5	0	Low risk	5
0	Low risk	5	0	Low risk	5	0	High risk	5
0	Low risk	5	0	Low risk	5	0	Low risk	5
0	Low risk	5	0	Low risk	5	0	Low risk	5
0	Low risk	5	0	Low risk	5	0	High risk	5
0	Low risk	5	0	Low risk	5	0	High risk	5
0	High risk	5	0	Low risk	5	0	Low risk	5
0	Low risk	5	0	Low risk	5	0	High risk	5
0	High risk	5	0	Low risk	5	0	Low risk	5
0	Low risk	5	0	High risk	5	0	Low risk	5
0	Low risk	5	0	High risk	5	0	Low risk	5
0	High risk	5	0	High risk	5	0	Low risk	5
1	Low risk	4.92877	0	Low risk	5	0	High risk	5
1	High risk	4.92877	0	Low risk	5	0	Low risk	5
0	High risk	5	1	High risk	1.0411	0	Low risk	5
0	High risk	5	1	High risk	1.0411	0	High risk	5
0	Low risk	5	1	Low risk	3.50685	0	High risk	5
0	High risk	5	1	High risk	4.48219	0	High risk	5
0	Low risk	5	0	High risk	5	0	Low risk	5
0	High risk	5	0	High risk	5	0	Low risk	5
0	Low risk	5	0	Low risk	5	0	Low risk	5
0	Low risk	5	0	Low risk	5	0	High risk	5
0	Low risk	5	0	Low risk	5	0	Low risk	5
0	High risk	5	0	High risk	5	0	High risk	5
0	High risk	5	0	Low risk	5	0	Low risk	5
0	Low risk	5	0	Low risk	5	0	Low risk	5
0	High risk	5	0	Low risk	5	0	Low risk	5
0	Low risk	5	0	Low risk	5	0	High risk	5
0	High risk	5	0	High risk	5	0	High risk	5
0	Low risk	5	0	High risk	5	0	Low risk	5
0	High risk	5	0	Low risk	5	0	High risk	5
0	Low risk	5	0	High risk	5	0	Low risk	5
0	Low risk	5	0	High risk	5	0	Low risk	5
0	High risk	5	0	Low risk	5	0	High risk	5
0	Low risk	5	0	High risk	5	0	Low risk	5
0	High risk	5	0	Low risk	5	0	Low risk	5
0	Low risk	5	0	Low risk	5	0	High risk	5
0	High risk	5	0	Low risk	5	0	Low risk	5
0	High risk	5	0	Low risk	5	0	Low risk	5
0	Low risk	5	0	Low risk	5	0	High risk	5
0	Low risk	5	0	High risk	5	0	High risk	5
0	Low risk	5	0	Low risk	5	0	High risk	5
0	Low risk	5	0	Low risk	5	1	High risk	3.41096
0	Low risk	5	0	Low risk	5	0	Low risk	5
0	Low risk	5	0	High risk	5	0	Low risk	5
0	High risk	5	0	High risk	5	0	High risk	5
1	Low risk	3.9863	0	Low risk	5	0	Low risk	5
1	High risk	3.9863	0	Low risk	5	0	High risk	5
0	Low risk	5	0	High risk	5	0	Low risk	5
0	High risk	5	0	High risk	5	0	Low risk	5
0	Low risk	5	0	High risk	5	0	Low risk	5
0	High risk	5	0	High risk	5	0	High risk	5
0	High risk	5	0	High risk	5	0	Low risk	5
0	High risk	5	0	Low risk	5	0	High risk	5
0	High risk	5	0	Low risk	5	0	Low risk	5
0	Low risk	5	0	Low risk	5	0	Low risk	5
0	High risk	5	0	High risk	5	0	Low risk	5
0	High risk	5	0	Low risk	5	0	Low risk	5
0	High risk	5	0	Low risk	5	0	Low risk	5
0	Low risk	5	0	Low risk	5	0	High risk	5
0	Low risk	5	1	High risk	1.16712	0	High risk	5
0	High risk	5	0	Low risk	5	0	High risk	5
0	Low risk	5	0	Low risk	5	0	Low risk	5
0	High risk	5	0	High risk	5	0	Low risk	5
0	Low risk	5	0	Low risk	5	0	High risk	5
0	High risk	5	0	High risk	5	0	Low risk	5
0	Low risk	5	0	High risk	5	0	High risk	5
0	High risk	5	0	High risk	5	0	High risk	5
0	High risk	5	0	Low risk	5	0	High risk	5
0	Low risk	5	0	High risk	5	0	Low risk	5
0	Low risk	5	0	Low risk	5	0	Low risk	5
0	High risk	5	0	Low risk	5	0	Low risk	5
0	Low risk	5	1	High risk	2.71507	0	High risk	5
0	High risk	5	1	High risk	2.71507	0	Low risk	5
0	High risk	5	0	Low risk	5	0	Low risk	5
0	Low risk	5	0	High risk	5	0	High risk	5
0	Low risk	5	0	Low risk	5	0	High risk	5
0	Low risk	5	0	Low risk	5	0	Low risk	5
0	High risk	5	0	High risk	5	0	High risk	5
0	High risk	5	0	High risk	5	0	High risk	5
0	Low risk	5	0	Low risk	5	0	High risk	5
0	Low risk	5	0	Low risk	5	0	Low risk	5
0	Low risk	5	0	High risk	5	0	Low risk	5
0	Low risk	5	0	High risk	5	0	Low risk	5
0	Low risk	5	0	Low risk	5	0	Low risk	5
0	Low risk	5	0	High risk	5	0	Low risk	5
0	Low risk	5	0	High risk	5	0	Low risk	5
0	Low risk	5	0	High risk	5	0	Low risk	5
0	High risk	5	0	High risk	5	0	High risk	5
0	High risk	5	0	High risk	5	0	High risk	5
0	High risk	5	0	High risk	5	0	High risk	5
0	High risk	5	0	High risk	5	0	High risk	5
0	Low risk	5	0	Low risk	5	0	High risk	5
0	Low risk	5	0	High risk	5	0	Low risk	5
0	Low risk	5	0	High risk	5	0	High risk	5
0	Low risk	5	0	Low risk	5	0	Low risk	5
0	High risk	5	1	High risk	0.0191781	0	High risk	5
0	Low risk	5	1	High risk	0.0191781	0	High risk	5
0	Low risk	5	0	High risk	5	0	High risk	5
0	High risk	5	0	Low risk	5	0	High risk	5
0	High risk	5	0	Low risk	5	0	Low risk	5
0	High risk	5	0	Low risk	5	0	Low risk	5
0	Low risk	5	0	High risk	5	0	Low risk	5
0	Low risk	5	0	High risk	5	0	Low risk	5
0	Low risk	5	0	Low risk	5	0	Low risk	5
0	Low risk	5	0	Low risk	5	0	High risk	5
1	High risk	1.53151	1	High risk	2.88219	0	High risk	5
0	Low risk	5	0	High risk	5	0	Low risk	5
0	Low risk	5	0	High risk	5	1	High risk	2.18082
0	Low risk	5	0	High risk	5	1	High risk	2.18082
0	Low risk	5	0	High risk	5	0	High risk	5
0	High risk	5	0	Low risk	5	0	High risk	5
0	Low risk	5	0	High risk	5	0	Low risk	5
0	High risk	5	0	Low risk	5	0	High risk	5
1	High risk	4.28493	1	High risk	3.51507	0	High risk	5
1	Low risk	4.28493	1	High risk	3.51507	0	Low risk	5
0	Low risk	5	0	Low risk	5	0	High risk	5
0	Low risk	5	0	Low risk	5	0	High risk	5
0	Low risk	5	0	High risk	5	0	Low risk	5
0	Low risk	5	0	Low risk	5	0	Low risk	5
0	Low risk	5	0	Low risk	5	0	Low risk	5
0	High risk	5	0	Low risk	5	0	High risk	5
0	High risk	5	0	Low risk	5	0	Low risk	5
0	High risk	5	0	Low risk	5	0	Low risk	5
0	High risk	5	0	High risk	5	0	Low risk	5
0	High risk	5	0	High risk	5	0	Low risk	5
0	Low risk	5	0	High risk	5	1	Low risk	2.44658
0	High risk	5	0	Low risk	5	1	High risk	2.44658
0	Low risk	5	0	Low risk	5	1	High risk	2.70137
0	Low risk	5	0	High risk	5	0	High risk	5
0	Low risk	5	0	Low risk	5	0	Low risk	5
0	High risk	5	0	Low risk	5	0	High risk	5
0	High risk	5	0	Low risk	5	0	High risk	5
0	High risk	5	0	Low risk	5	0	High risk	5
0	High risk	5	0	Low risk	5	0	Low risk	5
0	High risk	5	0	Low risk	5	0	Low risk	5
0	High risk	5	0	High risk	5	0	High risk	5
0	High risk	5	0	Low risk	5	0	Low risk	5
0	Low risk	5	0	Low risk	5	0	Low risk	5
0	Low risk	5	0	High risk	5	0	High risk	5
0	Low risk	5	1	High risk	0.824658	0	Low risk	5
0	High risk	5	1	High risk	0.824658	0	Low risk	5
0	High risk	5	0	Low risk	5	0	Low risk	5
0	High risk	5	0	High risk	5	0	High risk	5
0	High risk	5	0	Low risk	5	0	High risk	5
0	Low risk	5	0	Low risk	5	0	High risk	5
0	High risk	5	0	High risk	5	0	High risk	5
0	High risk	5	0	Low risk	5	0	Low risk	5
0	High risk	5	0	Low risk	5	0	High risk	5
0	Low risk	5	0	High risk	5	0	Low risk	5
0	Low risk	5	0	High risk	5	1	High risk	3.22466
0	Low risk	5	0	Low risk	5	1	High risk	3.22466
0	High risk	5	0	Low risk	5	0	High risk	5
0	Low risk	5	0	Low risk	5	0	Low risk	5
0	Low risk	5	0	Low risk	5	0	High risk	5
0	Low risk	5	0	High risk	5	0	Low risk	5
0	High risk	5	0	High risk	5	0	High risk	5
0	High risk	5	0	High risk	5	0	High risk	5
0	Low risk	5	0	High risk	5	0	Low risk	5
0	Low risk	5	0	Low risk	5	0	Low risk	5
1	High risk	3.35342	0	High risk	5	0	Low risk	5
0	Low risk	5	0	High risk	5	0	High risk	5
0	Low risk	5	0	High risk	5	0	Low risk	5
0	Low risk	5	0	Low risk	5	0	High risk	5
0	High risk	5	0	High risk	5	0	Low risk	5
0	High risk	5	0	Low risk	5	0	Low risk	5
0	Low risk	5	0	Low risk	5	0	Low risk	5
0	High risk	5	0	Low risk	5	0	Low risk	5
0	High risk	5	0	Low risk	5	0	Low risk	5
0	Low risk	5	0	High risk	5	0	Low risk	5
0	Low risk	5	0	Low risk	5	0	High risk	5
0	Low risk	5	0	Low risk	5	0	High risk	5
0	Low risk	5	0	High risk	5	0	High risk	5
0	High risk	5	0	Low risk	5	0	High risk	5
1	High risk	1.52055	0	High risk	5	1	High risk	1.30959
0	High risk	5	0	Low risk	5	0	High risk	5
0	Low risk	5	0	High risk	5	0	High risk	5
0	Low risk	5	0	High risk	5	0	Low risk	5
0	Low risk	5	0	Low risk	5	1	High risk	2.86575
0	High risk	5	0	High risk	5	0	Low risk	5
0	High risk	5	1	High risk	2.89041	0	Low risk	5
0	High risk	5	1	Low risk	2.89041	0	Low risk	5
1	High risk	4.53699	0	Low risk	5	0	High risk	5
1	Low risk	4.53699	0	Low risk	5	0	High risk	5
0	Low risk	5	0	Low risk	5	0	Low risk	5
0	Low risk	5	0	High risk	5	0	Low risk	5
0	High risk	5	0	Low risk	5	0	High risk	5
0	Low risk	5	0	High risk	5	0	High risk	5
0	High risk	5	0	Low risk	5	0	Low risk	5
0	Low risk	5	0	High risk	5	0	High risk	5
0	Low risk	5	0	High risk	5	0	Low risk	5
0	Low risk	5	0	Low risk	5	0	High risk	5
0	High risk	5	0	Low risk	5	0	Low risk	5
0	High risk	5	0	Low risk	5	0	Low risk	5
0	High risk	5	1	High risk	3.96986	0	Low risk	5
0	Low risk	5	1	High risk	3.96986	0	Low risk	5
0	Low risk	5	0	Low risk	5	0	High risk	5
0	Low risk	5	0	Low risk	5	0	Low risk	5
0	Low risk	5	0	Low risk	5	0	High risk	5
0	High risk	5	0	Low risk	5	0	High risk	5
0	High risk	5	0	Low risk	5	0	Low risk	5
0	Low risk	5	0	High risk	5	0	Low risk	5
0	Low risk	5	0	Low risk	5	0	High risk	5
0	Low risk	5	0	Low risk	5	0	Low risk	5
0	Low risk	5	0	Low risk	5	0	Low risk	5
0	High risk	5	0	Low risk	5	0	High risk	5
0	High risk	5	0	Low risk	5	0	High risk	5
0	Low risk	5	0	High risk	5	0	Low risk	5
0	Low risk	5	0	Low risk	5	0	Low risk	5
0	High risk	5	0	Low risk	5	0	Low risk	5
0	High risk	5	0	Low risk	5	0	Low risk	5
0	Low risk	5	0	Low risk	5	0	High risk	5
1	High risk	3.63014	0	High risk	5	0	Low risk	5
1	High risk	3.63014	0	High risk	5	0	Low risk	5
0	High risk	5	0	Low risk	5	0	Low risk	5
0	Low risk	5	0	High risk	5	0	High risk	5
0	High risk	5	0	High risk	5	0	Low risk	5
0	Low risk	5	0	Low risk	5	0	Low risk	5
0	High risk	5	1	High risk	3.36712	0	High risk	5
0	High risk	5	1	High risk	3.36712	0	High risk	5
0	High risk	5	1	High risk	2.35068	0	High risk	5
0	High risk	5	0	High risk	5	0	High risk	5
0	Low risk	5	0	Low risk	5	0	High risk	5
0	High risk	5	0	Low risk	5	0	Low risk	5
0	Low risk	5	0	Low risk	5	0	High risk	5
0	High risk	5	0	Low risk	5	0	Low risk	5
0	High risk	5	0	High risk	5	0	High risk	5
0	Low risk	5	0	Low risk	5	0	High risk	5
0	High risk	5	0	High risk	5	0	High risk	5
0	Low risk	5	0	Low risk	5	0	High risk	5
0	High risk	5	0	Low risk	5	0	Low risk	5
0	Low risk	5	0	High risk	5	0	High risk	5
0	High risk	5	0	Low risk	5	0	Low risk	5
0	Low risk	5	0	High risk	5	0	Low risk	5
0	High risk	5	0	Low risk	5	1	High risk	1.05205
0	Low risk	5	0	Low risk	5	0	High risk	5
1	High risk	4.92055	0	Low risk	5	0	High risk	5
1	Low risk	4.92055	0	High risk	5	0	High risk	5
0	High risk	5	0	Low risk	5	0	High risk	5
0	High risk	5	0	High risk	5	0	Low risk	5
0	Low risk	5	0	High risk	5	0	Low risk	5
0	High risk	5	0	Low risk	5	0	Low risk	5
1	High risk	0.824658	0	Low risk	5	1	High risk	0.969863
1	High risk	0.824658	0	High risk	5	1	High risk	2.45205
0	Low risk	5	0	High risk	5	0	High risk	5
0	Low risk	5	0	Low risk	5	0	Low risk	5
1	High risk	3.23836	0	High risk	5	0	Low risk	5
0	Low risk	5	0	High risk	5	0	Low risk	5
0	Low risk	5	0	Low risk	5	0	High risk	5
0	Low risk	5	0	High risk	5	0	Low risk	5
0	Low risk	5	0	Low risk	5	0	Low risk	5
0	Low risk	5	0	High risk	5	0	Low risk	5
1	High risk	3.00822	0	Low risk	5	0	Low risk	5
1	High risk	3.00822	0	Low risk	5	0	Low risk	5
0	Low risk	5	0	Low risk	5	0	High risk	5
0	High risk	5	0	Low risk	5	0	Low risk	5
0	Low risk	5	0	Low risk	5	0	High risk	5
0	Low risk	5	0	High risk	5	0	High risk	5
0	Low risk	5	0	High risk	5	0	Low risk	5
0	Low risk	5	0	Low risk	5	0	High risk	5
0	Low risk	5	0	Low risk	5	0	Low risk	5
0	Low risk	5	0	Low risk	5	0	Low risk	5
0	Low risk	5	0	High risk	5	0	High risk	5
0	Low risk	5	0	High risk	5	0	High risk	5
0	Low risk	5	0	High risk	5	0	High risk	5
0	High risk	5	0	High risk	5	0	High risk	5
0	High risk	5	0	High risk	5	0	Low risk	5
0	High risk	5	0	Low risk	5	0	High risk	5
0	Low risk	5	0	Low risk	5	0	Low risk	5
0	High risk	5	0	High risk	5	0	Low risk	5
0	High risk	5	0	Low risk	5	0	High risk	5
0	Low risk	5	0	Low risk	5	0	High risk	5
0	Low risk	5	0	Low risk	5	0	Low risk	5
0	Low risk	5	0	Low risk	5	0	High risk	5
0	Low risk	5	1	High risk	2.47671	0	Low risk	5
0	High risk	5	1	High risk	2.47671	0	High risk	5
0	Low risk	5	0	High risk	5	0	High risk	5
0	Low risk	5	0	High risk	5	0	Low risk	5
1	High risk	3.7589	1	High risk	4.15616	0	Low risk	5
0	High risk	5	1	Low risk	4.15616	0	Low risk	5
0	High risk	5	0	High risk	5	0	Low risk	5
0	Low risk	5	0	High risk	5	0	Low risk	5
0	High risk	5	0	High risk	5	0	High risk	5
0	High risk	5	0	High risk	5	0	High risk	5
0	High risk	5	0	Low risk	5	0	Low risk	5
0	High risk	5	0	Low risk	5	0	High risk	5
0	Low risk	5	0	High risk	5	0	High risk	5
0	Low risk	5	0	High risk	5	0	Low risk	5
0	Low risk	5	0	Low risk	5	0	Low risk	5
0	Low risk	5	0	Low risk	5	0	High risk	5
0	High risk	5	0	High risk	5	0	High risk	5
0	High risk	5	0	Low risk	5	0	High risk	5
0	Low risk	5	0	High risk	5	0	Low risk	5
0	Low risk	5	0	High risk	5	0	Low risk	5
0	Low risk	5	0	High risk	5	0	High risk	5
0	Low risk	5	0	Low risk	5	0	Low risk	5
0	High risk	5	0	Low risk	5	0	Low risk	5
0	Low risk	5	0	High risk	5	0	High risk	5
0	High risk	5	0	Low risk	5	0	Low risk	5
0	High risk	5	0	Low risk	5	0	Low risk	5
0	Low risk	5	0	High risk	5	0	Low risk	5
0	High risk	5	0	Low risk	5	0	High risk	5
0	Low risk	5	0	Low risk	5	0	Low risk	5
0	Low risk	5	0	High risk	5	0	Low risk	5
1	High risk	1.24384	0	High risk	5	0	Low risk	5
1	High risk	1.24384	0	High risk	5	0	High risk	5
0	High risk	5	1	High risk	3.2137	0	Low risk	5
0	Low risk	5	1	Low risk	3.2137	0	Low risk	5
0	Low risk	5	0	High risk	5	0	High risk	5
0	Low risk	5	0	High risk	5	0	Low risk	5
0	Low risk	5	0	Low risk	5	0	Low risk	5
0	High risk	5	0	High risk	5	0	Low risk	5
0	Low risk	5	0	High risk	5	0	High risk	5
0	Low risk	5	0	High risk	5	0	Low risk	5
0	Low risk	5	0	Low risk	5	0	Low risk	5
0	Low risk	5	0	High risk	5	0	High risk	5
0	High risk	5	0	High risk	5	0	High risk	5
0	High risk	5	0	Low risk	5	0	High risk	5
0	High risk	5	0	High risk	5	0	Low risk	5
0	Low risk	5	0	High risk	5	0	Low risk	5
0	Low risk	5	0	Low risk	5	0	High risk	5
0	Low risk	5	0	Low risk	5	0	High risk	5
1	High risk	4.08767	0	Low risk	5	0	Low risk	5
1	Low risk	4.08767	0	Low risk	5	0	High risk	5
0	Low risk	5	0	High risk	5	0	High risk	5
0	High risk	5	0	High risk	5	0	High risk	5
0	High risk	5	0	Low risk	5	0	Low risk	5
0	Low risk	5	0	High risk	5	0	High risk	5
0	Low risk	5	0	High risk	5	0	Low risk	5
0	Low risk	5	0	High risk	5	0	Low risk	5
0	High risk	5	0	High risk	5	0	Low risk	5
0	Low risk	5	0	High risk	5	0	Low risk	5
0	High risk	5	0	Low risk	5	0	High risk	5
0	High risk	5	0	High risk	5	0	High risk	5
0	Low risk	5	0	High risk	5	0	Low risk	5
0	Low risk	5	0	Low risk	5	0	High risk	5
1	High risk	0.939726	0	High risk	5	0	Low risk	5
0	Low risk	5	0	Low risk	5	0	Low risk	5
0	Low risk	5	0	Low risk	5	0	Low risk	5
0	High risk	5	0	Low risk	5	0	Low risk	5
0	High risk	5	0	High risk	5	0	Low risk	5
0	Low risk	5	0	Low risk	5	0	High risk	5
0	Low risk	5	0	Low risk	5	0	High risk	5
0	High risk	5	0	High risk	5	0	High risk	5
0	High risk	5	0	Low risk	5	0	High risk	5
0	High risk	5	0	High risk	5	0	Low risk	5
0	Low risk	5	0	High risk	5	0	High risk	5
0	High risk	5	0	Low risk	5	0	Low risk	5
0	Low risk	5	0	Low risk	5	0	Low risk	5
0	High risk	5	0	High risk	5	0	Low risk	5
0	Low risk	5	0	Low risk	5	0	High risk	5
0	Low risk	5	0	High risk	5	0	Low risk	5
0	High risk	5	0	High risk	5	0	High risk	5
0	Low risk	5	0	Low risk	5	0	High risk	5
0	Low risk	5	0	High risk	5	0	High risk	5
0	High risk	5	0	High risk	5	0	Low risk	5
0	High risk	5	0	Low risk	5	0	High risk	5
0	Low risk	5	0	Low risk	5	0	Low risk	5
0	Low risk	5	0	High risk	5	0	Low risk	5
0	Low risk	5	0	High risk	5	0	High risk	5
0	High risk	5	0	Low risk	5	0	Low risk	5
0	Low risk	5	0	Low risk	5	0	High risk	5
0	Low risk	5	0	High risk	5	0	Low risk	5
0	Low risk	5	0	Low risk	5	0	Low risk	5
0	Low risk	5	0	Low risk	5	0	Low risk	5
0	Low risk	5	0	High risk	5	0	Low risk	5
0	High risk	5	0	High risk	5	0	Low risk	5
0	Low risk	5	0	Low risk	5	0	Low risk	5
1	High risk	1.18904	0	High risk	5	0	Low risk	5
0	High risk	5	0	Low risk	5	0	Low risk	5
0	Low risk	5	0	Low risk	5	0	High risk	5
0	Low risk	5	0	High risk	5	0	Low risk	5
0	Low risk	5	0	Low risk	5	0	High risk	5
0	High risk	5	0	High risk	5	0	High risk	5
0	Low risk	5	0	High risk	5	0	Low risk	5
0	Low risk	5	0	Low risk	5	0	High risk	5
0	Low risk	5	0	High risk	5	0	High risk	5
0	High risk	5	0	High risk	5	0	Low risk	5
0	Low risk	5	0	Low risk	5	0	High risk	5
0	High risk	5	0	Low risk	5	0	High risk	5
0	Low risk	5	1	High risk	3.26849	0	Low risk	5
0	Low risk	5	1	High risk	3.26849	0	High risk	5
0	Low risk	5	0	Low risk	5	0	High risk	5
0	High risk	5	0	High risk	5	0	Low risk	5
0	Low risk	5	0	Low risk	5	0	Low risk	5
0	Low risk	5	0	High risk	5	0	Low risk	5
0	High risk	5	0	High risk	5	0	Low risk	5
0	High risk	5	0	Low risk	5	0	Low risk	5
1	High risk	3.9726	0	High risk	5	0	Low risk	5
1	High risk	3.9726	0	Low risk	5	0	Low risk	5
0	Low risk	5	0	High risk	5	0	High risk	5
0	Low risk	5	0	High risk	5	0	High risk	5
0	Low risk	5	0	Low risk	5	0	Low risk	5
0	Low risk	5	0	Low risk	5	0	High risk	5
0	High risk	5	0	High risk	5	0	Low risk	5
0	High risk	5	0	Low risk	5	0	Low risk	5
1	Low risk	4.19178	0	High risk	5	0	High risk	5
1	Low risk	4.19178	0	Low risk	5	0	High risk	5
0	Low risk	5	0	Low risk	5	0	High risk	5
0	Low risk	5	0	Low risk	5	0	High risk	5
0	Low risk	5	1	High risk	2.26849	1	High risk	2.67123
0	Low risk	5	0	High risk	5	1	High risk	2.67123
0	High risk	5	1	Low risk	2.30137	0	Low risk	5
0	High risk	5	0	High risk	5	0	High risk	5
0	High risk	5	0	Low risk	5	0	High risk	5
0	Low risk	5	0	Low risk	5	0	High risk	5
0	Low risk	5	0	High risk	5	0	High risk	5
0	Low risk	5	0	High risk	5	0	High risk	5
0	High risk	5	0	Low risk	5	0	High risk	5
0	High risk	5	0	Low risk	5	0	High risk	5
0	High risk	5	0	Low risk	5	0	High risk	5
0	Low risk	5	0	Low risk	5	0	Low risk	5
0	Low risk	5	0	Low risk	5	0	High risk	5
0	Low risk	5	0	Low risk	5	0	Low risk	5
0	Low risk	5	0	High risk	5	0	Low risk	5
0	High risk	5	0	High risk	5	0	Low risk	5
0	High risk	5	0	Low risk	5	0	Low risk	5
0	Low risk	5	0	Low risk	5	0	Low risk	5
0	Low risk	5	0	Low risk	5	1	High risk	3.56986
0	Low risk	5	0	High risk	5	1	High risk	3.56986
0	High risk	5	0	High risk	5	0	Low risk	5
0	High risk	5	0	Low risk	5	0	High risk	5
0	High risk	5	0	Low risk	5	0	Low risk	5
0	High risk	5	0	High risk	5	0	High risk	5
0	Low risk	5	0	High risk	5	0	High risk	5
0	Low risk	5	0	High risk	5	0	Low risk	5
0	High risk	5	0	Low risk	5	0	Low risk	5
0	High risk	5	0	High risk	5	0	High risk	5
0	High risk	5	0	Low risk	5	0	Low risk	5
0	High risk	5	0	Low risk	5	0	Low risk	5
0	Low risk	5	0	High risk	5	0	Low risk	5
0	High risk	5	0	Low risk	5	0	High risk	5
0	Low risk	5	0	High risk	5	0	High risk	5
0	Low risk	5	0	High risk	5	0	High risk	5
0	Low risk	5	0	Low risk	5	0	Low risk	5
0	High risk	5	0	Low risk	5	0	High risk	5
0	High risk	5	0	High risk	5	0	High risk	5
0	Low risk	5	0	High risk	5	0	High risk	5
1	High risk	2.31507	0	High risk	5	0	High risk	5
0	High risk	5	0	Low risk	5	0	High risk	5
0	Low risk	5	0	High risk	5	0	High risk	5
0	Low risk	5	0	Low risk	5	0	Low risk	5
0	Low risk	5	1	Low risk	4.28493	0	Low risk	5
0	High risk	5	1	Low risk	4.28493	0	Low risk	5
0	High risk	5	1	Low risk	3.10959	1	High risk	0.40274
0	Low risk	5	1	High risk	3.10959	1	High risk	1.2274
0	Low risk	5	0	Low risk	5	0	Low risk	5
0	Low risk	5	0	Low risk	5	0	Low risk	5
0	Low risk	5	0	High risk	5	0	Low risk	5
0	Low risk	5	0	Low risk	5	0	High risk	5
1	High risk	3.37534	0	Low risk	5	0	High risk	5
1	High risk	3.37534	0	High risk	5	0	Low risk	5
0	Low risk	5	0	High risk	5	0	High risk	5
0	Low risk	5	0	Low risk	5	0	High risk	5
0	Low risk	5	1	High risk	2.9863	0	Low risk	5
0	Low risk	5	1	High risk	2.9863	0	Low risk	5
0	Low risk	5	0	Low risk	5	0	Low risk	5
0	High risk	5	0	Low risk	5	0	High risk	5
0	Low risk	5	0	High risk	5	0	Low risk	5
0	High risk	5	0	High risk	5	0	Low risk	5
0	High risk	5	0	Low risk	5	0	High risk	5
0	High risk	5	0	Low risk	5	0	High risk	5
0	High risk	5	0	High risk	5	0	High risk	5
0	High risk	5	0	Low risk	5	0	High risk	5
0	Low risk	5	0	High risk	5	0	Low risk	5
0	High risk	5	0	High risk	5	0	High risk	5
1	High risk	4.63014	0	Low risk	5	0	High risk	5
1	Low risk	4.63014	0	Low risk	5	0	High risk	5
0	Low risk	5	0	Low risk	5	0	Low risk	5
0	Low risk	5	0	Low risk	5	0	High risk	5
0	Low risk	5	0	High risk	5	0	Low risk	5
0	High risk	5	0	Low risk	5	0	High risk	5
0	Low risk	5	0	Low risk	5	0	High risk	5
0	High risk	5	0	High risk	5	0	High risk	5
0	High risk	5	0	Low risk	5	0	High risk	5
0	Low risk	5	0	High risk	5	0	High risk	5
0	High risk	5	0	Low risk	5	0	High risk	5
0	High risk	5	0	Low risk	5	0	Low risk	5
0	High risk	5	1	High risk	4.4137	0	High risk	5
0	Low risk	5	1	Low risk	4.4137	0	Low risk	5
0	High risk	5	0	High risk	5	0	High risk	5
0	Low risk	5	0	Low risk	5	0	High risk	5
0	High risk	5	0	High risk	5	0	High risk	5
0	Low risk	5	0	High risk	5	0	High risk	5
0	Low risk	5	0	Low risk	5	0	Low risk	5
0	Low risk	5	0	High risk	5	0	Low risk	5
0	High risk	5	0	High risk	5	0	High risk	5
0	Low risk	5	0	Low risk	5	0	High risk	5
0	High risk	5	1	High risk	0.00273973	0	High risk	5
0	Low risk	5	1	High risk	0.00273973	0	High risk	5
0	High risk	5	0	High risk	5	0	Low risk	5
0	Low risk	5	0	Low risk	5	0	Low risk	5
0	Low risk	5	0	Low risk	5	0	High risk	5
0	High risk	5	0	Low risk	5	0	Low risk	5
0	High risk	5	0	High risk	5	0	High risk	5
0	High risk	5	0	Low risk	5	0	High risk	5
0	Low risk	5	0	Low risk	5	1	High risk	2.5726
0	High risk	5	0	High risk	5	1	High risk	2.5726
0	Low risk	5	0	High risk	5	0	Low risk	5
0	Low risk	5	0	Low risk	5	0	Low risk	5
1	High risk	3.8274	0	Low risk	5	1	High risk	1.13973
1	High risk	3.8274	0	High risk	5	0	High risk	5
0	High risk	5	0	High risk	5	0	High risk	5
0	Low risk	5	0	Low risk	5	0	High risk	5
0	High risk	5	0	Low risk	5	0	High risk	5
0	High risk	5	0	Low risk	5	0	Low risk	5
0	Low risk	5	0	Low risk	5	0	Low risk	5
0	High risk	5	0	Low risk	5	0	High risk	5
0	Low risk	5	0	High risk	5	0	Low risk	5
0	Low risk	5	0	Low risk	5	0	Low risk	5
0	Low risk	5	0	Low risk	5	0	Low risk	5
0	Low risk	5	0	Low risk	5	0	Low risk	5
0	High risk	5	0	High risk	5	0	High risk	5
0	High risk	5	0	High risk	5	0	High risk	5
0	High risk	5	0	High risk	5	0	High risk	5
0	Low risk	5	0	High risk	5	0	High risk	5
0	Low risk	5	0	High risk	5	0	High risk	5
0	High risk	5	0	High risk	5	0	High risk	5
0	Low risk	5	0	Low risk	5	0	High risk	5
0	High risk	5	0	Low risk	5	0	High risk	5
0	High risk	5	0	Low risk	5	0	High risk	5
0	Low risk	5	0	High risk	5	0	Low risk	5
0	Low risk	5	0	High risk	5	0	Low risk	5
0	Low risk	5	0	Low risk	5	0	High risk	5
0	High risk	5	0	Low risk	5	0	High risk	5
0	Low risk	5	0	Low risk	5	0	Low risk	5
0	High risk	5	0	Low risk	5	0	High risk	5
0	High risk	5	0	Low risk	5	0	Low risk	5
1	High risk	2.35068	0	Low risk	5	0	Low risk	5
1	High risk	2.35068	0	High risk	5	0	Low risk	5
0	High risk	5	0	High risk	5
0	Low risk	5	0	Low risk	5
0	High risk	5	0	High risk	5
0	Low risk	5	0	High risk	5
0	Low risk	5	0	Low risk	5
0	High risk	5	0	High risk	5
0	Low risk	5	0	Low risk	5
0	Low risk	5	0	High risk	5
0	High risk	5	0	Low risk	5
0	Low risk	5	0	High risk	5
0	Low risk	5	0	Low risk	5
0	High risk	5	0	Low risk	5
0	Low risk	5	0	Low risk	5
0	High risk	5	0	Low risk	5
0	High risk	5	0	Low risk	5
0	Low risk	5	0	Low risk	5
0	High risk	5	0	High risk	5
0	High risk	5	0	Low risk	5
0	High risk	5	0	Low risk	5
0	High risk	5	0	Low risk	5
0	Low risk	5	0	Low risk	5
0	High risk	5	0	High risk	5
0	Low risk	5	0	High risk	5
0	Low risk	5	0	Low risk	5
0	High risk	5	0	Low risk	5
0	High risk	5	0	High risk	5
0	Low risk	5	0	High risk	5
0	High risk	5	0	Low risk	5
0	High risk	5	1	High risk	3.00822
0	Low risk	5	1	High risk	3.00822
0	High risk	5	0	High risk	5
0	Low risk	5	0	High risk	5
0	Low risk	5	0	High risk	5
0	High risk	5	0	High risk	5
0	Low risk	5	0	Low risk	5
0	High risk	5	0	High risk	5
0	High risk	5	0	High risk	5
0	Low risk	5	0	High risk	5
1	High risk	2.77808	0	Low risk	5
1	High risk	2.78904	0	High risk	5
0	Low risk	5	0	Low risk	5
0	Low risk	5	0	Low risk	5
0	High risk	5	0	Low risk	5
0	High risk	5	0	Low risk	5
0	High risk	5	0	High risk	5
0	Low risk	5	0	Low risk	5
0	High risk	5	0	Low risk	5
0	Low risk	5	0	Low risk	5
0	Low risk	5	0	Low risk	5
0	Low risk	5	0	High risk	5
1	Low risk	4.3863	0	Low risk	5
0	High risk	5	0	Low risk	5
0	High risk	5	0	Low risk	5
0	Low risk	5	0	High risk	5
0	High risk	5	1	High risk	0.983562
0	Low risk	5	1	High risk	0.983562
[truncated: 2,284 more rows]

## Sheet: Fig_2c
Year 1										Year 2										Year 3										Year 4										Year 5
Internal test set		External validation dataset-1		External validation dataset-2		External validation dataset-4		External validation dataset-5		Internal test set		External validation dataset-1		External validation dataset-2		External validation dataset-4		External validation dataset-5		Internal test set		External validation dataset-1		External validation dataset-2		External validation dataset-4		External validation dataset-5		Internal test set		External validation dataset-1		External validation dataset-2		External validation dataset-4		External validation dataset-5		Internal test set		External validation dataset-1		External validation dataset-2		External validation dataset-3		External validation dataset-4
DR progression	predicted score	DR progression	predicted score	DR progression	predicted score	DR progression	predicted score	DR progression	predicted score	DR progression	predicted score	DR progression	predicted score	DR progression	predicted score	DR progression	predicted score	DR progression	predicted score	DR progression	predicted score	DR progression	predicted score	DR progression	predicted score	DR progression	predicted score	DR progression	predicted score	DR progression	predicted score	DR progression	predicted score	DR progression	predicted score	DR progression	predicted score	DR progression	predicted score	DR progression	predicted score	DR progression	predicted score	DR progression	predicted score	DR progression	predicted score	DR progression	predicted score
0	0.14918	0	0.166714	0	0.0636867	1	0.683663	0	0.00521328	0	0.164366	0	0.222778	0	0.0834388	1	0.838254	0	0.0292148	0	0.177514	0	0.288197	0	0.0963581	1	0.90627	0	0.0846644	0	0.194276	0	0.335596	0	0.109433	1	0.925966	0	0.0857607	0	0.206235	0	0.349795	0	0.115403	0	0.382969	1	0.929187
0	0.208809	0	0.0486838	0	0.161291	0	0.233762	0	0.000583715	0	0.213728	0	0.0728515	0	0.192456	0	0.317018	0	0.0164135	0	0.217933	0	0.103994	0	0.211882	0	0.379668	0	0.0765798	0	0.223215	0	0.12878	0	0.230951	0	0.410704	0	0.0778579	0	0.226965	0	0.136662	0	0.239464	0	0.274476	0	0.431545
0	0.052939	0	0.13232	0	0.016034	0	0.0688603	0	0.430773	0	0.0643064	0	0.160577	0	0.0464725	0	0.106262	0	0.557092	0	0.0746111	0	0.194017	0	0.0703047	0	0.137544	0	0.672124	0	0.0883011	0	0.219203	0	0.0963691	0	0.154288	0	0.673628	0	0.0984089	0	0.227028	0	0.108603	0	0.279026	0	0.165993
0	0.27641	0	0.0568606	0	0.15816	0	0.111951	0	0.0160461	0	0.352903	0	0.13154	0	0.280012	0	0.123619	0	0.025979	0	0.415026	0	0.231147	0	0.351624	0	0.133134	0	0.0399801	0	0.489401	0	0.305231	0	0.418334	0	0.13823	0	0.0402457	0	0.53705	0	0.327069	0	0.445953	0	0.189843	0	0.141799
0	0.00402562	0	0.125461	0	0.366946	0	0.271921	0	0.141381	0	0.00451572	0	0.162789	0	0.531381	0	0.452475	0	0.192783	0	0.0049565	0	0.20739	0	0.610843	0	0.56817	0	0.252798	0	0.00553825	0	0.240878	0	0.677197	0	0.617892	0	0.253802	0	0.00597052	0	0.251199	0	0.702253	0	0.122579	0	0.648955
0	0.055813	0	0.448542	0	0.0220145	0	0.122708	0	0.000721153	0	0.0812818	0	0.551292	0	0.0509027	0	0.140051	0	0.0010213	0	0.105328	0	0.651729	0	0.0724744	0	0.15417	0	0.00143255	0	0.138137	0	0.711555	0	0.0956834	0	0.16171	0	0.00144057	0	0.162393	0	0.727255	0	0.106527	0	0.236977	0	0.166981
0	0.0646809	0	0.00558999	1	0.164346	0	0.220117	0	0.00328978	0	0.0705466	0	0.00678258	1	0.465312	0	0.264101	0	0.00388111	0	0.0756883	0	0.00827112	1	0.613135	0	0.298702	0	0.00459331	0	0.0823147	0	0.0094663	1	0.685958	0	0.316615	0	0.00460644	0	0.087117	0	0.00985578	1	0.699961	0	0.381925	0	0.328933
0	0.127208	0	0.581303	0	0.108912	0	0.14791	0	0.556059	0	0.232573	0	0.723104	0	0.164418	0	0.153209	0	0.655261	0	0.324452	0	0.834741	1	0.259741	0	0.157511	0	0.742682	0	0.437488	0	0.885371	1	0.359313	0	0.159812	0	0.743831	0	0.508293	0	0.896458	1	0.397403	0	0.569801	0	0.161423
0	0.0823322	0	0.138431	0	0.444634	0	0.336923	0	0.0478083	0	0.0903831	0	0.182598	0	0.571865	0	0.577177	0	0.104243	0	0.0974314	0	0.23504	0	0.597904	0	0.7067	0	0.185576	0	0.106506	0	0.27397	0	0.622034	0	0.755427	0	0.186972	0	0.113067	0	0.285852	0	0.632295	0	0.0304948	0	0.784039
0	0.150674	0	0.111761	0	0.0318673	0	0.100233	0	1.23828e-06	0	0.225374	0	0.116401	0	0.0431562	0	0.104751	0	0.00240127	0	0.290252	0	0.121767	0	0.115708	0	0.10843	0	0.0229581	0	0.371753	0	0.125809	0	0.200382	0	0.110403	0	0.0235102	0	0.425791	0	0.127083	0	0.238255	0	0.538682	0	0.111785
0	0.0404178	0	0.76306	0	0.215818	0	0.202225	0	0.00841579	0	0.106961	0	0.847264	0	0.219877	0	0.24186	0	0.0311434	0	0.176101	0	0.910539	0	0.230991	0	0.273268	0	0.0763924	0	0.271648	0	0.938473	0	0.241849	0	0.28963	0	0.0772782	0	0.337725	0	0.944527	0	0.246709	0	0.636336	0	0.300917
0	0.099666	0	0.0662843	0	0.0364537	0	0.418595	0	0.0358067	0	0.100262	0	0.0901955	0	0.134461	0	0.47024	0	0.0456898	0	0.100771	0	0.119982	0	0.136816	0	0.508998	0	0.0578142	0	0.10141	0	0.143253	0	0.139122	0	0.528385	0	0.0580344	0	0.101864	0	0.150609	0	0.14016	0	0.454802	0	0.541478
0	0.147676	0	0.29928	0	0.541083	0	0.839665	0	0.00377801	0	0.195445	0	0.404845	0	0.648234	0	0.906335	1	0.447405	0	0.237275	0	0.515585	0	0.691151	0	0.938108	1	0.639241	0	0.290828	0	0.585817	0	0.728455	0	0.949375	1	0.640283	0	0.32797	0	0.604935	0	0.743304	0	0.528425	0	0.955833
0	0.00238656	0	0.179941	0	0.0858146	0	0.0985559	0	0.247224	0	0.00494114	0	0.240776	0	0.0931615	0	0.20156	0	0.267352	0	0.00785675	0	0.311141	0	0.175537	0	0.282651	0	0.289237	0	0.0124599	0	0.361567	0	0.26185	0	0.323086	0	0.289613	0	0.0163215	0	0.376551	0	0.298963	0	0.150099	0	0.350261
0	0.166753	0	0.170035	0	0.000452298	0	0.184365	0	0.0203966	0	0.353365	0	0.248355	0	0.00105122	0	0.335356	0	0.0446391	0	0.496548	0	0.3388	0	0.00184443	0	0.441921	0	0.0827705	0	0.649666	0	0.402114	1	0.0740288	0	0.491013	0	0.0834862	0	0.728342	0	0.420493	1	0.137217	0	0.716986	0	0.522728
0	0.0324166	0	0.133763	0	0.353952	0	0.148632	0	0.00925808	0	0.0412772	0	0.140404	0	0.407001	0	0.206234	0	0.0696786	0	0.0495038	0	0.148083	0	0.41024	0	0.251969	0	0.200879	0	0.06066	0	0.153862	1	0.531362	0	0.275601	0	0.203119	0	0.0690413	0	0.15568	1	0.576299	0	0.509207	0	0.291823
0	0.179961	0	0.0219699	0	0.26045	1	0.33965	0	0.0364314	0	0.227307	0	0.0360583	0	0.322443	1	0.580993	0	0.0473005	0	0.268075	0	0.055211	0	0.355649	1	0.749992	0	0.0607404	0	0.319614	0	0.0711225	0	0.360725	1	0.799976	0	0.0609846	0	0.355087	0	0.0763078	0	0.362997	0	0.356856	1	0.8312
0	0.109628	0	0.21954	0	0.00504561	0	0.0385401	0	0.0108062	0	0.192439	0	0.369994	0	0.0157889	0	0.0559788	0	0.0143427	0	0.266974	0	0.526586	0	0.03598	0	0.0708658	0	0.0188763	0	0.362009	0	0.619438	0	0.0381177	0	0.0790066	0	0.0189611	0	0.424647	0	0.643248	0	0.0390929	0	0.424913	0	0.0847663
0	0.0672626	0	0.0268596	0	0.231641	0	0.696839	0	0.145287	0	0.111778	0	0.0346816	0	0.297951	0	0.795457	0	0.210516	0	0.154135	0	0.0445332	0	0.316228	0	0.850035	0	0.286901	0	0.211531	0	0.052426	0	0.348718	0	0.871556	0	0.288149	0	0.252702	0	0.0549793	0	0.362872	1	0.8969	0	0.884488
0	0.199926	0	0.137867	0	0.296875	0	0.16019	0	2.11367e-05	0	0.291947	0	0.214432	0	0.341033	0	0.192491	0	6.27923e-05	0	0.368434	0	0.305124	0	0.37962	0	0.21845	0	0.000154698	0	0.46087	0	0.369592	0	0.414017	0	0.232124	0	0.000156853	0	0.519439	0	0.388429	0	0.428835	1	0.668569	0	0.241614
0	0.202403	0	0.0336098	0	0.127614	0	0.351988	0	0.180163	0	0.208295	0	0.0496675	0	0.316628	0	0.383939	0	0.190929	0	0.213334	0	0.070601	0	0.343449	1	0.592764	0	0.202705	0	0.219672	0	0.0875524	0	0.360852	1	0.677253	0	0.20291	0	0.224172	0	0.0930172	0	0.368539	0	0.79105	1	0.727095
0	0.186019	0	0.192096	0	0.0585693	0	0.619398	0	0.00503068	0	0.222737	0	0.231064	0	0.127079	0	0.723918	0	0.126609	0	0.254331	0	0.27611	0	0.234564	0	0.736261	0	0.396935	0	0.294348	0	0.309158	0	0.273759	0	0.742586	0	0.400487	0	0.32223	0	0.319236	0	0.290956	0	0.428492	0	0.746912
0	0.299244	0	0.0682445	0	0.0924465	0	0.11574	0	0.00519117	0	0.408216	0	0.148953	0	0.173813	0	0.226451	0	0.0330284	0	0.492544	0	0.253769	0	0.222361	0	0.378628	0	0.0988554	0	0.588623	0	0.330309	0	0.249092	0	0.446992	0	0.100136	0	0.6457	0	0.352647	0	0.260954	0	0.136678	0	0.490374
0	0.0268458	0	0.104916	0	0.0622608	0	0.167545	0	0.0713176	0	0.056418	0	0.147507	0	0.154801	0	0.255212	0	0.0884284	0	0.0876313	0	0.199413	0	0.206595	0	0.338942	0	0.108738	0	0.133032	0	0.238592	0	0.313816	0	0.37989	0	0.109098	0	0.167409	0	0.250634	0	0.358228	0	0.0895076	0	0.407161
0	0.209009	1	0.652039	0	0.173839	0	0.644308	0	0.289556	0	0.225317	1	0.689905	0	0.178001	0	0.804471	0	0.688492	0	0.239277	1	0.797216	0	0.240799	0	0.82534	0	0.902934	0	0.256886	1	0.848549	0	0.288645	0	0.835345	0	0.90411	0	0.269332	1	0.85891	0	0.309453	0	0.241261	0	0.841955
0	0.0236549	0	0.0088061	0	0.0377284	0	0.375479	0	0.149338	0	0.0408676	0	0.0229009	0	0.0743895	1	0.543954	0	0.19378	0	0.0584212	1	0.235267	0	0.0765042	1	0.716039	0	0.24502	0	0.0837697	1	0.372775	0	0.120916	1	0.735889	0	0.245884	0	0.103335	1	0.419066	0	0.141814	0	0.422958	1	0.777378
0	0.0215619	0	0.311041	0	0.338493	0	0.213567	0	0.183857	0	0.0476273	0	0.368794	0	0.406952	0	0.283131	0	0.669135	0	0.0757878	0	0.402892	0	0.435307	0	0.524749	0	0.918291	0	0.117411	0	0.427486	0	0.488944	0	0.613884	0	0.919373	0	0.149346	0	0.434958	0	0.511145	0	0.348291	0	0.665315
0	0.00889302	0	0.10467	0	0.33436	0	0.193668	0	0.000113179	0	0.0271923	0	0.138366	0	0.422264	0	0.202081	0	0.0112117	0	0.0493714	0	0.205262	0	0.461053	0	0.258426	0	0.0669877	0	0.084383	0	0.255757	0	0.463301	0	0.287268	0	0.0682328	0	0.112405	0	0.271112	0	0.464309	0	0.525932	0	0.306955
0	0.0891695	0	0.213755	0	0.0379708	0	0.451102	0	0.169937	0	0.208884	0	0.360371	0	0.0748563	0	0.462138	0	0.233425	0	0.317492	0	0.400284	0	0.122733	0	0.467473	0	0.305995	0	0.45141	0	0.428911	0	0.151043	0	0.470306	0	0.307178	0	0.532931	0	0.437559	0	0.163913	0	0.396353	0	0.472281
0	0.0414037	0	0.350846	0	0.103369	0	0.040351	0	0.196908	0	0.0632619	0	0.412491	0	0.185266	0	0.308932	0	0.439074	0	0.0844025	0	0.557718	0	0.216188	0	0.319483	0	0.664471	0	0.113792	0	0.643308	0	0.258581	0	0.325072	0	0.666871	0	0.135855	0	0.665286	0	0.277211	0	0.762925	0	0.328961
0	0.00946246	0	0.226359	0	0.00666277	0	0.143505	0	1.30047e-05	0	0.0124356	0	0.242866	0	0.00917844	0	0.166938	0	3.79086e-05	0	0.0152754	0	0.318202	0	0.0346968	0	0.372419	0	9.24929e-05	0	0.0192254	0	0.371893	0	0.0730173	1	0.473664	0	9.37735e-05	0	0.0222718	0	0.387758	0	0.0924613	0	0.325831	1	0.543101
0	0.231916	0	0.511365	0	0.329134	0	0.351781	0	0.0315767	0	0.401424	0	0.673704	0	0.331025	0	0.423534	0	0.0322368	0	0.527269	0	0.684579	0	0.335698	0	0.439061	0	0.0329555	0	0.661563	0	0.692466	0	0.365126	0	0.519596	0	0.0329682	0	0.732193	0	0.694888	0	0.377957	0	0.486412	0	0.568716
0	0.039554	0	0.014359	0	0.0376119	0	0.260562	0	0.0827138	0	0.0760753	0	0.0364291	0	0.0524391	0	0.295307	0	0.260172	0	0.113032	0	0.289744	0	0.0532917	0	0.356631	0	0.480639	0	0.16523	0	0.469793	0	0.0934911	0	0.365621	0	0.483455	1	0.269661	0	0.513963	0	0.113015	0	0.542175	0	0.371847
0	0.00456055	0	0.0146039	0	0.193707	0	0.252347	0	0.00155354	0	0.00753365	0	0.0148426	0	0.426229	0	0.489697	0	0.00490598	0	0.0106475	0	0.0411352	0	0.438521	0	0.511252	0	0.0119206	0	0.0152913	0	0.0662281	0	0.442689	0	0.535859	0	0.0120732	1	0.0220811	0	0.0746855	0	0.444553	0	0.491918	0	0.552305
0	0.0798444	0	0.0425797	0	0.0308091	0	0.346852	0	0.0731869	0	0.117064	0	0.0591984	0	0.0775503	0	0.349651	0	0.197185	0	0.151512	0	0.0596622	0	0.201599	0	0.520298	0	0.362997	1	0.451534	0	0.0600097	0	0.202759	0	0.531229	0	0.365421	1	0.596409	0	0.0601192	0	0.203281	0	0.528875	0	0.538725
0	0.200303	0	0.0847925	0	0.194155	0	0.238481	0	3.41039e-05	0	0.200407	0	0.18739	0	0.22054	0	0.281074	0	0.00167211	0	0.200496	0	0.214029	0	0.26078	0	0.283479	0	0.0106976	1	0.482808	0	0.233958	0	0.274083	0	0.378759	0	0.0109375	1	0.631656	0	0.240154	0	0.280016	0	0.507772	0	0.438462
0	0.000431625	0	0.0605414	0	0.236846	0	0.301545	0	0.745709	0	0.000437246	0	0.0744168	0	0.346704	1	0.580486	0	0.749763	0	0.000442075	0	0.192839	0	0.362455	1	0.750195	0	0.754062	0	0.00936386	0	0.285743	0	0.48117	1	0.784832	0	0.754136	0	0.0254236	0	0.312956	0	0.526201	0	0.200535	1	0.805995
0	0.0108158	0	0.0517232	0	0.084365	0	0.30288	0	0.0437128	0	0.0215392	0	0.067583	0	0.176001	0	0.396885	0	0.243985	0	0.0332209	0	0.0840763	0	0.241393	0	0.426587	0	0.517684	0	0.0332837	0	0.0969941	0	0.280607	0	0.427694	0	0.520873	0	0.0385075	0	0.101115	0	0.297788	0	0.843771	0	0.428468
0	0.10027	0	0.0624146	0	0.50242	0	0.278954	0	0.0512646	1	0.284423	0	0.107316	0	0.582691	0	0.367234	0	0.0776119	1	0.445103	0	0.129411	0	0.624149	0	0.437973	0	0.111852	1	0.614901	0	0.146378	0	0.634596	0	0.452975	0	0.112465	1	0.735326	0	0.151729	0	0.639177	0	0.363093	0	0.46324
0	0.0930361	0	0.254282	0	0.199588	0	0.217326	0	0.352753	1	0.370095	0	0.37394	0	0.20208	0	0.228447	0	0.375682	1	0.531042	0	0.431442	0	0.263825	0	0.302265	0	0.400168	1	0.736781	0	0.471645	0	0.327523	0	0.342282	0	0.400582	1	0.820762	0	0.483518	0	0.354627	0	0.204582	0	0.36911
0	0.0795903	0	0.112535	0	0.230454	1	0.215064	0	0.0348211	0	0.105735	0	0.138746	0	0.322567	1	0.596727	0	0.0496961	0	0.129588	0	0.27919	0	0.3241	1	0.688977	0	0.0689329	0	0.129675	0	0.379052	0	0.38034	1	0.751061	0	0.0692847	0	0.160741	0	0.407079	0	0.404121	0	0.239653	1	0.756365
0	0.0120724	0	0.158227	0	0.0214767	0	0.125514	0	0.0346827	0	0.0143228	0	0.187889	0	0.0367389	0	0.25229	0	0.0522046	0	0.016385	0	0.220325	0	0.0766007	0	0.261148	0	0.0753916	0	0.0299854	0	0.244553	0	0.128909	0	0.299192	0	0.0758162	0	0.0300281	0	0.252056	0	0.153536	0	0.296665	1	0.352735
0	0.399389	0	0.0293063	0	0.210647	0	0.717702	0	0.289757	0	0.493549	0	0.0333478	0	0.280576	0	0.764302	0	0.297089	0	0.564613	0	0.0570713	0	0.297118	0	0.799313	0	0.304989	0	0.590257	0	0.0772335	0	0.298629	0	0.800859	0	0.305126	0	0.590307	0	0.0838296	0	0.299309	0	0.35611	0	0.8094
0	0.0168329	0	0.178335	0	0.14136	0	0.536521	0	0.00672105	0	0.0460978	0	0.233003	0	0.147554	0	0.543254	0	0.0243019	0	0.0794603	0	0.240758	0	0.188507	0	0.602129	0	0.0598102	0	0.0846613	0	0.246547	0	0.242228	0	0.632654	0	0.060521	0	0.101387	0	0.248361	0	0.265827	0	0.519938	0	0.634565
0	0.0376923	0	0.11916	0	0.0202524	0	0.137826	0	0.00106194	0	0.16313	0	0.133872	0	0.0463457	1	0.534269	0	0.00150527	0	0.29141	0	0.195294	0	0.0491321	1	0.720829	0	0.00211148	0	0.401327	0	0.241901	0	0.0607979	1	0.780896	0	0.00212327	0	0.423786	0	0.256157	0	0.0662665	0	0.392741	1	0.788096
0	0.31766	0	0.150091	0	0.176175	0	0.134348	0	0.0618138	0	0.357881	0	0.181444	0	0.225368	0	0.470993	0	0.071984	0	0.391264	0	0.199471	0	0.252409	0	0.477096	0	0.0837824	0	0.446488	0	0.212988	0	0.293575	0	0.512267	0	0.0839924	0	0.450704	0	0.217214	0	0.31154	0	0.411931	0	0.537773
0	0.0874533	0	0.246418	0	0.302723	0	0.479557	0	0.025303	0	0.126339	0	0.415008	0	0.363876	0	0.608787	0	0.214139	0	0.162037	0	0.44834	0	0.392582	0	0.746166	0	0.503359	0	0.329221	0	0.472236	0	0.396288	0	0.747853	0	0.50672	0	0.403724	0	0.479472	0	0.397949	0	0.10635	0	0.760517
0	0.204431	0	0.179615	0	0.258335	0	0.664932	0	0.411748	0	0.285344	0	0.234354	0	0.277605	0	0.728118	0	0.525024	0	0.353009	0	0.432049	0	0.315318	1	0.842335	0	0.632024	0	0.395224	0	0.552208	0	0.341126	1	0.856207	0	0.63349	0	0.433866	0	0.582672	0	0.352451	0	0.074663	1	0.878561
0	0.228374	0	0.0832514	0	0.29029	0	0.149085	0	0.070737	0	0.307829	0	0.0927485	0	0.339723	0	0.159131	0	0.0746321	0	0.373541	0	0.150756	0	0.351251	0	0.305905	0	0.078936	0	0.419783	0	0.196389	0	0.37951	0	0.423948	0	0.079012	0	0.519402	0	0.210549	0	0.391826	0	0.536939	0	0.426393
0	0.128076	0	0.0127103	0	0.208789	0	0.112661	0	0.00259397	0	0.149634	0	0.0129553	0	0.277076	0	0.281314	0	0.0032042	0	0.168526	0	0.0188085	0	0.307468	0	0.379019	0	0.00396271	0	0.254499	0	0.0237354	0	0.343778	0	0.442576	0	0.00397687	0	0.285251	0	0.0253677	0	0.359549	0	0.318906	0	0.511586
0	0.17983	0	0.112685	0	0.0107367	0	0.34941	0	0.0784549	0	0.201286	0	0.119852	0	0.0293006	0	0.568985	0	0.104274	0	0.219771	0	0.120466	0	0.0562628	0	0.574254	0	0.135583	0	0.305188	0	0.120926	0	0.0648922	1	0.621247	0	0.136134	0	0.33901	0	0.12107	0	0.0688803	0	0.239374	1	0.674307
0	0.471611	0	0.0793677	0	0.116651	0	0.220116	0	0.00726951	0	0.585042	0	0.0897969	0	0.323803	0	0.255596	0	0.0204129	0	0.664432	0	0.0975754	0	0.347065	0	0.380347	0	0.0446823	0	0.679756	0	0.103489	0	0.375663	0	0.426771	0	0.0451692	0	0.714012	0	0.105358	0	0.388128	0	0.390183	0	0.468332
0	0.0785334	0	0.04614	0	0.0292367	0	0.373313	0	0.00242429	0	0.132541	0	0.108131	0	0.045545	1	0.533882	0	0.132156	0	0.183262	0	0.121066	0	0.14628	1	0.681757	0	0.439765	0	0.206305	0	0.130912	0	0.185204	1	0.732942	0	0.443525	0	0.265166	0	0.13402	0	0.202706	0	0.560964	1	0.770106
0	0.169119	0	0.187452	0	0.412058	0	0.403534	0	0.00891848	0	0.304972	0	0.222534	0	0.486915	0	0.498117	0	0.0563708	0	0.415752	0	0.311747	0	0.500362	0	0.639074	0	0.159303	0	0.546565	0	0.375011	0	0.519353	0	0.64148	0	0.161149	0	0.560406	0	0.393496	0	0.527618	0	0.309401	0	0.661767
0	0.0135046	0	0.0478447	0	0.328972	0	0.263182	0	0.00154126	0	0.0198518	0	0.070426	0	0.345116	0	0.287968	0	0.00362857	0	0.0261284	0	0.104586	0	0.393714	0	0.315427	0	0.00743092	0	0.0691951	0	0.131938	0	0.497606	0	0.377292	0	0.00751146	0	0.0818908	0	0.140635	0	0.537501	0	0.342577	0	0.379952
0	0.0276603	0	0.0361986	0	0.109177	0	0.228108	0	0.560236	0	0.229769	0	0.0376726	0	0.118789	0	0.261635	0	0.56698	0	0.423861	0	0.0621304	0	0.12813	0	0.350455	0	0.57416	0	0.550821	0	0.0826723	0	0.142751	0	0.442124	0	0.574284	0	0.625787	0	0.0893622	0	0.149374	0	0.418894	0	0.47908
0	0.158104	1	0.642339	0	0.318814	0	0.354638	0	0.237363	0	0.174865	1	0.729902	0	0.403187	0	0.375933	0	0.468134	0	0.189358	1	0.821669	0	0.409322	1	0.596894	0	0.676328	0	0.205782	1	0.856968	0	0.454076	1	0.680573	0	0.678579	0	0.253107	1	0.871353	0	0.472975	0	0.627139	1	0.727537
0	0.00428992	1	0.692569	0	0.29003	0	0.130212	0	0.0464598	0	0.0391603	1	0.804777	0	0.329887	0	0.282788	0	0.0525158	0	0.0897798	1	0.866795	0	0.380784	0	0.302575	0	0.0594745	0	0.34348	1	0.902992	0	0.390179	0	0.317025	0	0.0595987	0	0.438591	1	0.912575	0	0.39436	0	0.256845	0	0.382838
0	0.13555	0	0.0241973	0	0.0754501	0	0.264854	0	0.383377	0	0.204695	0	0.024754	0	0.143233	0	0.314072	0	0.472859	0	0.265593	0	0.0262189	0	0.166838	0	0.339559	0	0.561895	0	0.284423	0	0.0273352	0	0.17312	0	0.383124	0	0.563204	0	0.296239	0	0.0276897	0	0.175948	0	0.289269	0	0.392435
0	0.206077	0	0.0150844	0	0.0191082	0	0.003613	0	0.0445643	0	0.238226	0	0.0255016	0	0.0223551	0	0.0567432	0	0.185796	0	0.265732	0	0.0261523	0	0.0507395	0	0.074449	0	0.393391	0	0.355922	0	0.0266429	0	0.090779	0	0.0848677	0	0.396259	0	0.512144	0	0.0267979	0	0.110317	0	0.579859	0	0.117618
0	0.228813	0	0.048793	0	0.235722	0	0.270282	0	0.0551108	0	0.272345	0	0.0881995	0	0.286657	0	0.313825	0	0.0981465	0	0.309201	0	0.10899	0	0.2907	0	0.42166	0	0.156559	0	0.385308	0	0.125116	0	0.314545	0	0.433713	0	0.157582	0	0.397921	0	0.130228	0	0.325058	0	0.218722	0	0.439997
0	0.297714	0	0.00464252	0	0.066392	0	0.0611811	0	0.335225	0	0.350061	0	0.00733628	0	0.0728191	0	0.150017	0	0.403265	0	0.393249	0	0.0358858	0	0.0985393	0	0.191668	0	0.474109	0	0.425723	0	0.0662718	0	0.139428	0	0.201964	0	0.475216	0	0.48187	0	0.0767087	0	0.15828	0	0.612903	0	0.212131
0	0.481874	0	0.421285	0	0.0513064	0	0.0609871	0	0.000407246	0	0.529479	0	0.560483	0	0.0952064	0	0.154742	0	0.131934	0	0.567238	0	0.56817	0	0.0996042	0	0.212372	0	0.486303	0	0.601733	0	0.573835	0	0.103052	0	0.273486	0	0.490259	0	0.638823	0	0.575596	0	0.104611	0	0.387136	0	0.280405
0	0.106646	0	0.0435331	0	0.0798139	0	0.253855	0	0.0443102	0	0.184986	0	0.0537862	0	0.0944593	0	0.254597	0	0.0755746	0	0.255846	0	0.23441	0	0.124579	0	0.290188	0	0.118283	0	0.312622	0	0.372072	0	0.152897	0	0.310903	0	0.11905	0	0.336711	0	0.409424	0	0.165762	0	0.152268	0	0.350397
0	0.47341	0	0.12581	0	0.551039	0	0.231453	0	0.00463711	0	0.599184	0	0.129837	0	0.690555	0	0.258167	0	0.00560156	0	0.684682	0	0.145613	0	0.696588	0	0.327918	0	0.00677895	0	0.71881	0	0.15757	0	0.699328	0	0.355402	0	0.00680074	0	0.735741	0	0.161332	0	0.70055	0	0.335045	0	0.369012
0	0.145362	0	0.297035	0	0.45505	0	0.223604	0	0.0147706	0	0.150963	0	0.395047	0	0.552996	1	0.453922	0	0.0503776	0	0.155775	0	0.399668	0	0.637518	1	0.531054	0	0.115696	0	0.245216	0	0.403108	0	0.658313	1	0.624167	0	0.116909	0	0.284875	0	0.404185	0	0.667171	0	0.204851	1	0.642169
0	0.140135	0	0.0422711	0	0.0689347	0	0.345357	0	0.0560065	0	0.377893	0	0.0829569	0	0.171289	0	0.413121	0	0.0980074	0	0.55184	0	0.192637	0	0.241315	0	0.475357	0	0.154673	0	0.670614	0	0.27813	0	0.251895	0	0.490174	0	0.155666	0	0.695672	0	0.303374	0	0.256628	0	0.329871	0	0.505731
0	0.0366368	0	0.156324	0	0.020265	0	0.00748842	0	0.000169261	0	0.120783	0	0.158527	0	0.0601008	0	0.0635346	0	0.0194546	0	0.209544	0	0.219696	0	0.116572	1	0.196807	0	0.10888	0	0.215907	0	0.265426	0	0.229452	1	0.273064	0	0.110711	0	0.278867	0	0.279342	0	0.278751	0	0.245714	1	0.35069
0	0.0882025	0	0.196135	0	0.168945	0	0.363361	0	0.119966	0	0.133025	0	0.278441	0	0.333397	0	0.385252	0	0.133089	0	0.174323	0	0.281049	0	0.370598	0	0.385788	0	0.147788	0	0.432857	0	0.282997	0	0.434419	0	0.418352	0	0.148045	0	0.53178	0	0.283609	0	0.460823	0	0.111163	0	0.429594
0	0.314653	0	0.0443117	0	0.0849751	0	0.618516	0	0.43443	0	0.415532	0	0.0820884	0	0.271519	0	0.675973	0	0.567087	0	0.493852	0	0.169397	0	0.366147	0	0.686874	0	0.686064	0	0.589608	0	0.238491	0	0.427888	0	0.705912	0	0.687587	0	0.592932	0	0.259415	0	0.453541	0	0.713598	0	0.71787
1	0.16568	0	0.0297926	0	0.0638918	0	0.0908718	0	1.40796e-05	1	0.297718	0	0.0653832	0	0.162838	1	0.485403	0	0.00149893	1	0.511456	0	0.113802	0	0.274129	1	0.67379	0	0.0110899	1	0.661647	0	0.153257	0	0.31145	1	0.733904	0	0.0113509	1	0.763982	0	0.165728	0	0.327731	0	0.457305	1	0.759606
1	0.384915	0	0.0186104	0	0.637546	0	0.148826	0	0.471403	1	0.55477	0	0.0359743	0	0.756064	1	0.346319	0	0.472808	1	0.663821	0	0.0798356	0	0.7847	1	0.561191	0	0.474317	1	0.759733	0	0.118118	0	0.819664	1	0.638266	0	0.474343	1	0.832652	0	0.130495	0	0.832903	0	0.191252	1	0.688128
0	0.104791	0	0.083969	0	0.00529687	0	0.0874544	0	7.50874e-06	0	0.166568	0	0.14889	0	0.00736227	0	0.137192	0	0.000173677	0	0.222672	0	0.18341	0	0.0822954	0	0.199366	0	0.00102388	0	0.278504	0	0.209524	0	0.182322	0	0.199696	0	0.0010481	0	0.444058	0	0.217647	0	0.228131	0	0.579217	0	0.227402
0	0.115389	0	0.0393147	0	0.034512	0	0.174683	0	0.00517513	0	0.174185	0	0.0548626	0	0.0592458	0	0.488029	0	0.00998317	0	0.226984	0	0.124684	0	0.0624895	0	0.529974	0	0.0176418	0	0.339143	0	0.183004	0	0.116782	0	0.538118	0	0.0177951	0	0.418109	0	0.201186	0	0.142849	0	0.317198	0	0.538278
0	0.139487	0	0.0366085	0	0.0205145	0	0.061238	0	0.0416258	0	0.154517	0	0.0374434	0	0.0410134	0	0.0777451	0	0.179857	0	0.167562	0	0.0551717	0	0.0564449	0	0.0969231	0	0.38657	0	0.23931	0	0.0697732	0	0.160719	0	0.128798	0	0.389443	0	0.278304	0	0.074522	0	0.210321	0	0.490811	0	0.13691
0	0.00847448	0	0.425773	0	0.20598	0	0.0391057	0	0.0011375	0	0.026261	0	0.542509	0	0.245998	0	0.174303	0	0.0500692	0	0.047933	0	0.543666	0	0.267885	0	0.258031	0	0.209696	0	0.0991651	0	0.544529	0	0.272125	0	0.287151	0	0.21243	0	0.168844	0	0.5448	0	0.274028	0	0.544069	0	0.308517
0	0.0298913	0	0.817837	0	0.0990887	0	0.148577	0	0.147759	0	0.0367279	0	0.878606	0	0.121167	0	0.331617	0	0.611399	0	0.0430125	0	0.911253	0	0.143911	0	0.368539	0	0.889107	0	0.0542377	0	0.929191	0	0.164779	0	0.377958	0	0.890503	0	0.0923823	0	0.933699	0	0.174202	0	0.562196	0	0.396146
0	0.0779636	0	0.314753	0	0.196927	0	0.0576325	0	0.538649	0	0.103783	0	0.372634	0	0.24627	0	0.151895	0	0.580138	0	0.127371	0	0.584932	0	0.261579	0	0.403445	0	0.621977	0	0.171726	0	0.696196	0	0.282883	0	0.43979	0	0.62264	0	0.218195	0	0.722145	0	0.292326	0	0.286863	0	0.445815
0	0.358458	0	0.208709	0	0.184389	0	0.196866	0	0.0646234	0	0.392573	0	0.230497	0	0.260144	0	0.252996	0	0.114221	0	0.420836	0	0.299451	0	0.290261	0	0.26708	0	0.180318	0	0.432979	0	0.349118	0	0.313953	0	0.287815	0	0.181457	0	0.444105	0	0.363924	0	0.3244	0	0.0254205	0	0.316408
0	0.0818558	0	0.309903	0	0.217549	0	0.436638	0	0.159584	0	0.190869	0	0.452824	0	0.246761	0	0.458888	0	0.182891	0	0.291749	0	0.474483	0	0.292596	0	0.541617	0	0.208996	0	0.325596	0	0.490197	0	0.307388	0	0.622371	0	0.209446	0	0.358268	0	0.495011	0	0.313962	0	0.308175	0	0.630973
0	0.157811	0	0.407855	0	0.0350939	0	0.581998	0	0.231252	0	0.225291	0	0.548315	0	0.0404698	0	0.63034	0	0.280671	0	0.283769	0	0.669178	0	0.0526471	0	0.705971	0	0.334936	0	0.321649	0	0.737301	0	0.0748607	0	0.709498	0	0.33583	0	0.330857	0	0.754446	0	0.0854585	0	0.684921	0	0.746427
0	0.103534	0	0.390849	0	0.312887	0	0.0766792	0	0.00180594	0	0.105362	0	0.468455	0	0.46806	0	0.0870669	0	0.00430483	0	0.106929	0	0.61793	0	0.472624	0	0.164017	0	0.00886621	0	0.230442	0	0.701496	0	0.510106	0	0.22147	0	0.00896256	0	0.254324	0	0.722238	0	0.525945	0	0.664602	0	0.22681
0	0.170274	0	0.00953038	0	0.138523	0	0.190321	0	0.000477511	0	0.179354	0	0.0221688	0	0.183841	0	0.220793	0	0.0316993	0	0.187152	0	0.0937497	0	0.280197	1	0.424077	0	0.152707	0	0.261002	0	0.160966	0	0.297619	1	0.520202	0	0.154982	0	0.287704	0	0.18228	0	0.305353	0	0.467048	1	0.589233
0	0.00396634	0	0.0535863	0	0.0397424	0	0.653512	0	2.78386e-06	0	0.0145564	0	0.0858774	0	0.123141	0	0.660831	0	0.0178497	0	0.0284242	0	0.114203	0	0.149974	0	0.684012	0	0.131696	0	0.029628	0	0.136387	0	0.1549	0	0.718774	0	0.133992	0	0.0904881	0	0.143412	0	0.157119	0	0.523524	0	0.735765
1	0.71996	0	0.402727	0	0.146586	0	0.388642	0	0.426534	1	0.807798	0	0.498491	0	0.201648	0	0.398987	0	0.450064	1	0.866729	0	0.536444	0	0.263931	0	0.417942	0	0.474919	1	0.897904	0	0.563065	0	0.356685	0	0.451046	0	0.475336	1	0.91581	0	0.571	0	0.394817	0	0.423889	0	0.490728
0	0.0100958	0	0.0371909	0	0.352702	0	0.418295	0	0.457985	0	0.0180154	0	0.0491829	0	0.368704	0	0.455708	0	0.468428	0	0.0263941	0	0.15871	0	0.401135	0	0.504914	0	0.479557	0	0.031674	0	0.249795	0	0.42687	0	0.522264	0	0.479748	0	0.0646404	0	0.276965	0	0.438061	0	0.172056	0	0.541911
0	0.165358	0	0.318374	1	0.136975	0	0.543425	0	0.055628	0	0.171107	0	0.401471	1	0.406243	0	0.6295	0	0.0791959	0	0.176038	0	0.420252	1	0.457989	0	0.634532	0	0.109014	0	0.213942	0	0.433997	1	0.58315	0	0.641173	0	0.109548	0	0.215556	0	0.438236	1	0.620942	0	0.612098	0	0.650299
0	0.198928	0	0.169977	1	0.340657	0	0.866904	0	0.00544155	0	0.255072	0	0.171531	1	0.59901	0	0.897148	0	0.0702107	0	0.302861	0	0.271811	1	0.656522	0	0.901183	0	0.227652	0	0.325487	0	0.344178	1	0.74523	0	0.906441	0	0.23026	0	0.332537	0	0.365294	1	0.775307	0	0.423398	0	0.907696
0	0.272718	0	0.108275	0	0.103219	1	0.380438	0	0.512387	0	0.412163	0	0.137719	0	0.12789	1	0.653043	0	0.543429	0	0.517214	0	0.139436	0	0.13744	1	0.742361	0	0.575472	0	0.52251	0	0.140722	0	0.196113	1	0.789663	0	0.575996	0	0.544421	0	0.141127	0	0.222382	0	0.156794	1	0.802494
0	0.132599	0	0.264163	0	0.0424792	0	0.140172	0	0.00293587	0	0.162031	0	0.352303	0	0.130961	0	0.160871	0	0.037563	0	0.187906	0	0.387342	0	0.146769	0	0.172077	0	0.133887	0	0.247947	0	0.412651	0	0.179105	0	0.176839	0	0.135703	0	0.264025	0	0.420345	0	0.19367	0	0.396988	0	0.200249
0	0.0846776	0	0.0272031	0	0.271585	0	0.330601	0	0.103054	0	0.232965	0	0.0321972	0	0.368986	0	0.332775	0	0.1242	0	0.365056	0	0.112604	1	0.51511	0	0.341685	0	0.148693	0	0.505476	0	0.184356	1	0.544012	0	0.353547	0	0.149121	1	0.602389	0	0.206714	1	0.574393	0	0.121946	0	0.356532
0	0.557148	0	0.14155	0	0.506869	0	0.167404	0	0.0855303	0	0.60447	0	0.284786	0	0.645234	0	0.385509	0	0.105936	0	0.641238	0	0.2945	1	0.743423	0	0.417095	0	0.12998	0	0.662954	0	0.301725	1	0.797532	0	0.422063	0	0.130404	1	0.724466	0	0.303983	1	0.823661	0	0.0743437	0	0.429615
0	0.402247	0	0.0725473	0	0.0296545	0	0.436064	0	0.00959167	0	0.439636	0	0.0946422	0	0.0425323	0	0.505329	0	0.0905197	0	0.470262	0	0.257971	0	0.0918318	0	0.580006	0	0.263517	0	0.607994	0	0.376767	0	0.10044	0	0.583304	0	0.266252	0	0.611201	0	0.409509	0	0.104359	0	0.387803	0	0.585932
0	0.00670352	0	0.176333	0	0.0276873	0	0.507779	0	0.241094	0	0.105909	0	0.179731	0	0.0763983	0	0.556665	0	0.398325	0	0.235292	0	0.209918	0	0.127845	1	0.740944	0	0.556778	0	0.303646	0	0.232529	0	0.143184	1	0.749979	0	0.55886	0	0.345402	0	0.239549	0	0.150133	0	0.572792	1	0.769976
0	0.176666	0	0.0202953	0	0.188332	0	0.650917	0	0.000287555	0	0.296027	0	0.0324507	0	0.333481	0	0.817807	0	0.000836855	0	0.394403	0	0.0348878	0	0.436566	0	0.851147	0	0.00199468	0	0.434723	0	0.0367514	0	0.49138	0	0.855761	0	0.00202084	0	0.525119	0	0.0373439	0	0.514016	0	0.544579	0	0.856602
0	0.00120809	0	0.0704832	0	0.0937968	0	0.319127	0	0.133127	0	0.00761368	0	0.103949	0	0.129555	0	0.600853	0	0.175406	0	0.0173877	0	0.126642	0	0.141562	0	0.610926	0	0.224773	0	0.146295	0	0.144107	0	0.197529	0	0.642982	0	0.225612	0	0.168772	0	0.149618	0	0.222566	0	0.276141	0	0.650411
0	0.175842	0	0.19452	0	0.329594	0	0.188981	0	0.0192012	0	0.268629	0	0.321675	0	0.558262	0	0.232228	0	0.0273849	0	0.34692	0	0.366015	0	0.589554	1	0.429846	0	0.0381664	0	0.468223	0	0.397893	0	0.660043	1	0.542921	0	0.0383675	0	0.564219	0	0.407517	0	0.686654	0	0.234156	1	0.592646
0	0.159601	0	0.751887	0	0.264862	0	0.582448	0	0.031271	0	0.164862	0	0.828563	0	0.285339	0	0.720479	0	0.0476568	0	0.169373	0	0.870845	0	0.369083	0	0.721319	0	0.0695541	0	0.2038	0	0.894836	0	0.381016	0	0.748112	0	0.0699571	0	0.251025	0	0.900993	0	0.386312	0	0.686687	0	0.763039
0	0.0888955	0	0.14493	0	0.284881	0	0.0498526	0	0.0022873	0	0.270822	0	0.174645	0	0.353572	1	0.289469	0	0.030091	0	0.425606	0	0.404247	0	0.377083	1	0.564254	0	0.111053	0	0.514208	0	0.543752	0	0.415824	1	0.637585	0	0.112636	0	0.538901	0	0.578243	0	0.432421	0	0.41589	1	0.69041
0	0.138821	0	0.0475647	0	0.0631005	0	0.517581	0	0.022825	0	0.14757	0	0.0655151	0	0.0685116	0	0.617807	0	0.0234749	0	0.15512	0	0.0945578	0	0.201082	0	0.710299	0	0.0241861	0	0.160715	0	0.117835	0	0.284292	0	0.714314	0	0.0241986	0	0.278594	0	0.125267	0	0.319753	0	0.490206	0	0.733484
0	0.0776696	0	0.267483	0	0.331662	0	0.590691	0	0.0413871	0	0.0787979	0	0.306456	0	0.371205	1	0.78986	0	0.045658	0	0.079765	0	0.333913	0	0.383193	1	0.853915	0	0.0505099	0	0.275984	0	0.35403	0	0.405588	1	0.881585	0	0.0505964	0	0.36339	0	0.360216	0	0.415389	0	0.621233	1	0.899034
0	0.0177296	0	0.138321	0	0.237956	0	0.144511	0	0.000148854	0	0.0331908	0	0.243383	0	0.274143	0	0.230012	0	0.00305852	0	0.0494655	0	0.288446	0	0.316107	1	0.387146	0	0.0154374	0	0.056261	0	0.321399	0	0.449002	1	0.513545	0	0.0157459	0	0.0742976	0	0.331433	0	0.499345	0	0.535959	1	0.550698
0	0.0987346	0	0.285122	0	0.229619	0	0.0097444	0	0.655216	0	0.114565	0	0.322565	0	0.234265	0	0.0992326	0	0.854508	0	0.128542	0	0.439412	0	0.238648	0	0.170258	0	0.948987	0	0.129946	0	0.51579	0	0.250989	0	0.171287	0	0.949568	0	0.195617	0	0.536882	0	0.256505	0	0.359709	0	0.177527
0	0.2182	0	0.122421	0	0.0181819	0	0.190059	0	0.00770763	0	0.226211	0	0.154402	0	0.0521896	0	0.446692	0	0.0653914	0	0.233058	0	0.197017	0	0.0708933	0	0.490339	0	0.195963	0	0.266963	0	0.229148	0	0.105256	0	0.553788	0	0.198208	0	0.271167	0	0.23908	0	0.121471	0	0.864994	0	0.55427
0	0.0531952	0	0.129784	0	0.126706	0	0.221046	0	0.130592	0	0.0651227	0	0.133503	0	0.210681	0	0.334651	0	0.456094	0	0.0759568	0	0.170913	0	0.232789	0	0.576758	0	0.742192	0	0.091664	0	0.199415	0	0.237064	0	0.60008	0	0.744601	0	0.220185	0	0.208291	0	0.238984	0	0.191231	0	0.635781
0	0.585909	0	0.207287	0	0.519681	0	0.0197724	0	0.00242427	0	0.643266	0	0.381157	0	0.611122	0	0.0462687	0	0.00379861	0	0.686322	0	0.385451	0	0.613084	1	0.37411	0	0.00578198	0	0.691343	0	0.388649	0	0.629382	1	0.501685	0	0.0058211	0	0.695462	0	0.38965	0	0.636433	0	0.511183	1	0.563233
0	0.00560063	0	0.08656	0	0.212882	0	0.180639	0	0.36098	0	0.0624536	0	0.0886842	0	0.307622	0	0.331574	0	0.36139	0	0.141979	0	0.289274	0	0.341604	0	0.553211	0	0.36183	0	0.159017	0	0.429488	0	0.362469	0	0.572621	0	0.361838	0	0.160062	0	0.46634	0	0.371651	0	0.160266	0	0.58906
0	0.259981	0	0.297061	0	0.262714	0	0.0220544	0	8.26442e-07	0	0.411848	0	0.334038	0	0.305763	0	0.0375018	0	0.00800924	0	0.525178	0	0.336841	0	0.356828	0	0.0682397	0	0.070001	0	0.593663	0	0.338932	0	0.359532	0	0.212522	0	0.07144	0	0.610669	0	0.339589	0	0.360745	0	0.473392	0	0.232803
0	0.534313	0	0.0676837	0	0.13888	0	0.10493	0	0.00302932	0	0.538268	0	0.0930298	0	0.228921	0	0.23056	0	0.00364639	0	0.541622	0	0.131901	0	0.301584	0	0.415969	0	0.00439982	0	0.631893	0	0.162359	0	0.334812	0	0.519263	0	0.00441378	0	0.641174	0	0.171937	0	0.349305	0	0.541269	0	0.58563
0	0.348373	0	0.114781	0	0.0091906	0	0.0924055	0	0.0736048	0	0.440015	0	0.16841	0	0.01937	0	0.347599	0	0.343961	0	0.510997	0	0.203304	0	0.0538464	1	0.549759	0	0.642087	0	0.63681	0	0.229508	0	0.0940116	1	0.644804	0	0.645007	0	0.640842	0	0.237632	0	0.113498	0	0.271385	1	0.689062
0	0.410681	0	0.0121347	0	0.438628	0	0.114862	0	0.668039	0	0.577602	0	0.0247033	0	0.522424	0	0.117442	0	0.683342	0	0.686116	0	0.0691357	0	0.543245	0	0.238958	0	0.699189	0	0.689193	0	0.109948	0	0.595672	0	0.257091	0	0.699454	0	0.6966	0	0.123287	0	0.616801	0	0.482461	0	0.342087
0	0.00627619	0	0.0101846	0	0.463519	0	0.38301	0	0.0088076	0	0.133344	0	0.0244081	0	0.58979	0	0.386058	0	0.122057	0	0.292595	0	0.0427788	0	0.627656	0	0.443466	0	0.35745	0	0.39458	0	0.0586732	0	0.662631	0	0.519269	0	0.36074	0	0.451188	0	0.06393	0	0.676987	0	0.0576392	0	0.528425
0	0.157518	0	0.129839	0	0.00705989	0	0.50716	0	0.0861645	0	0.240843	0	0.148427	0	0.0187914	0	0.63817	0	0.504371	0	0.312529	0	0.182624	0	0.0264835	0	0.682475	0	0.829018	0	0.510921	0	0.2085	0	0.0419998	0	0.711885	0	0.830999	0	0.577409	0	0.216552	0	0.0497127	0	0.323863	0	0.741064
0	0.153947	0	0.484866	0	0.00387207	0	0.0426239	0	0.36178	0	0.191881	0	0.644855	0	0.0127332	0	0.171055	0	0.371674	0	0.224964	0	0.658821	0	0.0449474	0	0.377408	0	0.382284	0	0.434427	0	0.668897	0	0.0856606	0	0.4082	0	0.382468	0	0.531872	0	0.671978	0	0.105785	0	0.563989	0	0.443642
0	0.0508095	0	0.119337	0	0.125396	1	0.864736	0	0.0524099	0	0.0782631	0	0.145817	0	0.208804	1	0.876916	0	0.221218	0	0.104591	0	0.399166	0	0.301573	1	0.896754	0	0.454024	0	0.189164	0	0.55158	0	0.316044	1	0.916972	0	0.457021	0	0.192807	1	0.590113	0	0.322475	0	0.370021	1	0.927639
0	0.000188095	0	0.257109	0	0.0913822	0	0.146399	0	0.00159675	0	0.0414993	0	0.296602	0	0.208185	0	0.150727	0	0.00874055	0	0.119121	0	0.328713	0	0.226333	0	0.244727	0	0.0270588	0	0.157921	0	0.35218	0	0.283785	0	0.287112	0	0.0274619	0	0.227714	1	0.387252	0	0.308649	0	0.212519	0	0.310584
0	0.248011	0	0.240519	0	0.0797927	0	0.332073	0	0.321938	0	0.368545	0	0.251805	0	0.081036	0	0.333599	0	0.44978	0	0.463086	0	0.297275	0	0.0952027	0	0.35799	0	0.575142	0	0.498534	0	0.330443	0	0.17909	0	0.448186	0	0.57686	0	0.608689	0	0.378554	0	0.217348	0	0.460228	0	0.472033
0	0.156825	0	0.0748104	0	0.241791	0	0.356969	0	0.103897	0	0.159713	0	0.104403	0	0.363449	0	0.360921	0	0.213219	0	0.162186	0	0.115977	0	0.412297	0	0.46415	0	0.349644	0	0.292006	0	0.124785	0	0.428497	0	0.501187	0	0.351706	0	0.429166	0	0.131727	0	0.435629	0	0.177725	0	0.552239
0	0.0445546	0	0.355662	0	0.117602	0	0.225731	0	0.102884	0	0.0956107	0	0.463369	0	0.151321	0	0.264763	0	0.413111	0	0.147399	0	0.497341	0	0.223489	0	0.280184	0	0.709836	0	0.276163	0	0.521488	0	0.239996	0	0.293801	0	0.712451	0	0.33899	0	0.529702	0	0.247366	0	0.256288	0	0.325391
0	0.418753	0	0.141566	0	0.185782	0	0.198169	0	1.95296e-05	0	0.514586	0	0.219443	0	0.470874	0	0.301675	0	0.000272226	0	0.586069	0	0.355119	0	0.47169	0	0.392411	0	0.00135386	0	0.588473	0	0.446487	0	0.514056	0	0.444792	0	0.00138334	0	0.609804	0	0.44914	0	0.531804	0	0.300912	0	0.452752
0	0.0923279	0	0.188231	0	0.193804	0	0.16779	0	0.54487	0	0.145859	0	0.222418	1	0.514381	0	0.205156	0	0.595815	0	0.195132	0	0.314286	1	0.617117	0	0.395861	0	0.646194	0	0.26936	0	0.379262	1	0.721446	1	0.511196	0	0.64697	0	0.29799	0	0.387877	1	0.755535	0	0.279747	1	0.570796
0	0.0172911	0	0.00747143	0	0.0065408	0	0.148569	0	0.000183041	0	0.13556	0	0.0141013	1	0.250266	0	0.212681	0	0.272284	0	0.270704	0	0.0352358	1	0.386262	0	0.214796	0	0.74547	0	0.386147	0	0.0551706	1	0.53749	0	0.223243	0	0.748445	0	0.468361	0	0.0777313	1	0.561066	0	0.475772	0	0.265715
1	0.270503	0	0.130085	0	0.226881	0	0.243911	0	0.000134144	1	0.471309	0	0.132996	0	0.290612	0	0.459295	0	0.00166719	1	0.545114	0	0.151765	0	0.362035	0	0.461531	0	0.00750616	1	0.644777	0	0.166001	0	0.428897	0	0.500913	0	0.00765376	1	0.675983	0	0.185795	0	0.456497	0	0.614632	0	0.505286
1	0.240733	0	0.0663152	0	0.1029	0	0.243073	0	0.0841641	1	0.468416	0	0.0715176	0	0.12532	0	0.288094	0	0.157165	1	0.634142	0	0.0743794	0	0.146033	0	0.430671	0	0.251935	1	0.77264	0	0.0765397	0	0.146908	0	0.50852	0	0.253487	1	0.84224	0	0.0839772	0	0.147302	0	0.58091	0	0.533977
0	0.164303	0	0.181881	0	0.192081	0	0.140631	0	0.352045	0	0.257336	0	0.331002	0	0.199963	0	0.272398	0	0.43251	0	0.336479	0	0.338376	0	0.361495	0	0.37095	0	0.514676	0	0.39968	0	0.34386	0	0.427816	0	0.371955	0	0.515921	0	0.480767	0	0.348304	0	0.455218	0	0.307574	0	0.43036
0	0.129422	0	0.221428	0	0.0997265	0	0.241818	0	3.03304e-05	0	0.150995	0	0.324102	0	0.269224	0	0.416325	0	0.00467142	0	0.16989	0	0.485339	0	0.307677	1	0.567026	0	0.0328641	0	0.34921	0	0.583108	0	0.329001	1	0.659039	0	0.0335639	0	0.351474	0	0.583709	0	0.33841	0	0.113611	1	0.667213
0	0.642646	0	0.0990974	0	0.0162577	0	0.247278	0	0.00191834	0	0.65529	0	0.148782	0	0.0604588	0	0.385052	0	0.0086475	0	0.66575	0	0.26742	0	0.0722645	0	0.388098	0	0.0246511	0	0.723858	0	0.352968	0	0.218848	0	0.389415	0	0.0249998	0	0.74983	0	0.354673	0	0.284032	0	0.214192	0	0.390103
0	0.0398746	0	0.202559	0	0.331582	0	0.0486325	0	0.140998	0	0.0413903	0	0.213443	0	0.44457	0	0.267177	0	0.23747	0	0.0427018	0	0.275899	0	0.44895	0	0.268481	0	0.351151	0	0.0592881	0	0.321418	0	0.481618	0	0.344115	0	0.352905	0	0.123945	0	0.35659	0	0.495591	0	0.482353	0	0.345081
0	0.191309	0	0.206416	0	0.128259	0	0.111864	0	0.276355	0	0.359525	0	0.270743	0	0.171692	0	0.245431	0	0.324604	0	0.488892	0	0.283241	0	0.272819	1	0.393818	0	0.376615	0	0.506711	0	0.292532	0	0.287793	1	0.46325	0	0.377468	0	0.543859	0	0.317994	0	0.294458	0	0.318211	1	0.537796
0	0.0326023	0	0.223187	0	0.164233	0	0.314609	0	0.111356	0	0.0382092	0	0.276513	0	0.320945	0	0.346277	0	0.263007	0	0.0432772	0	0.349619	0	0.363528	0	0.349519	0	0.444637	0	0.0449532	0	0.401207	0	0.368137	0	0.397652	0	0.447123	0	0.14157	0	0.414101	0	0.3702	0	0.862228	0	0.443563
0	0.0795663	0	0.202575	0	0.00679009	0	0.493715	0	4.99728e-06	0	0.115447	0	0.249483	0	0.0145633	0	0.551751	0	0.242532	0	0.148622	0	0.310695	0	0.0567485	0	0.572936	0	0.731548	0	0.329735	0	0.354795	0	0.140919	1	0.663547	0	0.734674	0	0.39746	0	0.3576	0	0.181453	0	0.288753	1	0.703855
0	0.0883395	0	0.341421	0	0.335548	0	0.232281	0	0.47891	0	0.14647	0	0.48767	0	0.33879	0	0.473365	0	0.513988	0	0.200341	0	0.531586	0	0.365751	0	0.535399	0	0.550238	0	0.210713	0	0.562127	0	0.40597	0	0.536703	0	0.550829	0	0.228274	0	0.574316	0	0.423196	0	0.24157	0	0.562249
0	0.0216302	0	0.510693	0	0.0151958	0	0.207769	0	0.563412	0	0.0852896	0	0.642078	0	0.023217	0	0.277153	0	0.622023	0	0.158277	0	0.74546	0	0.0873143	0	0.305821	0	0.678662	0	0.203089	0	0.801577	0	0.149906	0	0.3065	0	0.679509	0	0.217712	0	0.806641	0	0.178974	0	0.493255	0	0.307735
0	0.00742665	0	0.331448	0	0.0692175	0	0.263841	0	0.128957	0	0.0881666	0	0.383031	0	0.122515	0	0.266326	0	0.551223	0	0.194897	0	0.564771	0	0.134535	0	0.315328	0	0.847087	0	0.265948	0	0.665972	0	0.160328	0	0.317115	0	0.848867	0	0.267853	0	0.673179	0	0.172003	0	0.212006	0	0.317586
0	0.000281316	0	0.714574	0	0.0256171	0	0.175467	0	0.000308634	0	0.00230941	0	0.821038	0	0.079504	0	0.199414	0	0.00045166	0	0.00570783	0	0.840821	0	0.0811859	0	0.377421	0	0.000652879	0	0.0572936	0	0.854035	0	0.162061	0	0.392192	0	0.000656858	0	0.160578	0	0.864362	0	0.199608	0	0.247809	0	0.393347
0	0.0221922	0	0.309212	0	0.18773	0	0.344213	0	0.226303	0	0.0350871	0	0.382715	0	0.222619	0	0.3921	0	0.293145	0	0.0479664	0	0.625044	0	0.232972	0	0.423748	0	0.366541	0	0.1753	0	0.741472	0	0.2457	0	0.459205	0	0.367716	0	0.182493	0	0.76113	0	0.25139	0	0.51025	0	0.468475
0	0.016907	0	0.0677086	0	0.108218	0	0.285158	0	0.123093	0	0.0169735	0	0.0764079	1	0.45076	0	0.299518	0	0.211592	0	0.0170305	0	0.155553	1	0.571318	1	0.409202	0	0.318692	0	0.0270249	0	0.21893	1	0.684582	1	0.532261	0	0.320378	0	0.0455801	0	0.232856	1	0.722137	0	0.743602	1	0.590457
0	0.213604	0	0.0518034	0	0.0361526	0	0.107948	0	0.0462851	0	0.238146	0	0.054665	0	0.0446884	0	0.110206	0	0.15767	0	0.25913	0	0.0640398	0	0.0724877	0	0.215411	0	0.323519	0	0.285848	0	0.0713312	1	0.234004	1	0.331703	0	0.326009	0	0.335124	0	0.1199	1	0.301555	0	0.231058	1	0.425041
0	0.217813	0	0.0739733	0	0.135332	0	0.251581	0	0.00581816	0	0.276191	0	0.0808594	1	0.149145	1	0.520065	0	0.00757651	0	0.325427	0	0.0846214	1	0.337483	1	0.668455	0	0.00982248	0	0.325599	0	0.0874633	1	0.485399	1	0.733954	0	0.00986467	0	0.396353	0	0.104232	1	0.533881	0	0.543282	1	0.774939
0	0.0863003	0	0.190907	0	0.352718	0	0.359848	0	0.0451734	0	0.114422	0	0.207377	1	0.618637	0	0.396707	0	0.397074	0	0.139968	0	0.217028	1	0.702622	0	0.514924	0	0.752496	0	0.164715	0	0.224243	1	0.760995	0	0.526311	0	0.755095	0	0.266059	0	0.227157	1	0.782011	0	0.519347	0	0.547356
0	0.0200235	0	0.355041	0	0.0344747	0	0.479144	0	0.47402	0	0.074761	0	0.421145	0	0.0362878	0	0.562757	0	0.585548	0	0.138074	0	0.438273	0	0.0694235	0	0.634411	0	0.686978	1	0.374364	0	0.450815	0	0.0709972	0	0.649325	0	0.688329	1	0.52178	0	0.451747	0	0.0717083	0	0.60477	0	0.655298
0	0.0242208	0	0.140823	0	0.689373	0	0.284395	0	0.0453801	0	0.0410131	0	0.149777	0	0.700072	0	0.32166	0	0.0463224	0	0.0580367	0	0.230209	0	0.711647	0	0.471032	0	0.0473476	1	0.227826	0	0.290009	0	0.716935	0	0.539405	0	0.0473657	1	0.406526	0	0.292255	0	0.719274	0	0.563096	0	0.552218
0	0.0326339	0	0.0410381	0	0.217242	0	0.397803	0	0.357317	0	0.0465384	0	0.0687597	0	0.300471	0	0.413896	0	0.405232	0	0.0598772	0	0.0774053	0	0.308576	0	0.498135	0	0.455563	0	0.109377	0	0.0840477	0	0.344828	0	0.512622	0	0.456378	0	0.12279	0	0.0877567	0	0.360572	0	0.553674	0	0.557015
0	0.333146	0	0.359135	0	0.0567052	0	0.134953	0	0.222167	0	0.348692	0	0.413478	0	0.0942248	0	0.224576	0	0.229935	0	0.361825	0	0.452795	0	0.0957931	0	0.251911	0	0.238353	0	0.396294	0	0.480753	0	0.137024	0	0.304023	0	0.2385	0	0.41395	0	0.495886	0	0.156073	0	0.772571	0	0.316929
0	0.0975578	0	0.146217	0	0.31622	0	0.120948	0	0.0502478	0	0.0976579	0	0.147179	0	0.350574	0	0.138694	0	0.368936	0	0.0977433	0	0.212705	0	0.362024	0	0.20418	0	0.709817	0	0.185038	0	0.261915	1	0.511691	0	0.278422	0	0.71262	0	0.185157	0	0.264435	1	0.545776	0	0.402546	0	0.313933
0	0.0518049	0	0.132709	0	0.024495	0	0.0899201	0	0.00986045	0	0.109446	0	0.263751	0	0.0510105	0	0.18788	0	0.0200543	0	0.166893	0	0.264907	0	0.0899506	0	0.386592	0	0.0363145	0	0.198796	0	0.265772	0	0.108116	0	0.437123	0	0.0366334	0	0.217152	0	0.27575	0	0.116467	0	0.456551	0	0.478145
0	0.0704135	0	0.383053	0	0.0191448	0	0.311388	0	0.000120898	0	0.108682	0	0.45219	0	0.278859	0	0.459568	0	0.0255754	0	0.144652	0	0.577127	0	0.307476	0	0.502805	0	0.144604	0	0.168197	0	0.652053	0	0.315361	0	0.563765	0	0.1469	0	0.21073	0	0.66118	0	0.318884	0	0.263677	0	0.590298
0	0.0515726	0	0.0872908	0	0.0627134	0	0.113608	0	0.0638586	0	0.0908405	0	0.0874254	0	0.135832	0	0.114144	0	0.13418	0	0.12929	0	0.168279	0	0.156228	0	0.11619	0	0.230788	0	0.144786	0	0.231974	0	0.157943	0	0.17076	0	0.232389	0	0.168552	0	0.232246	0	0.158716	0	0.490743	0	0.230496
0	0.260959	0	0.0461173	0	0.0547013	0	0.349874	0	0.0284203	0	0.363041	0	0.0763363	0	0.0913545	0	0.399284	0	0.198222	0	0.444279	0	0.0764845	0	0.114127	0	0.41565	0	0.461225	0	0.444395	1	0.16592	0	0.124638	0	0.427876	0	0.464491	0	0.502	1	0.194414	0	0.129406	0	0.39435	0	0.458371
0	0.287396	0	0.126138	0	0.0250256	0	0.127052	0	0.0112532	0	0.362727	0	0.151123	0	0.0318586	0	0.404431	0	0.017586	0	0.423718	0	0.196171	0	0.167661	1	0.634634	0	0.026452	0	0.495047	1	0.401462	0	0.215759	1	0.663383	0	0.0266216	0	0.514498	1	0.437752	0	0.237122	0	0.1264	1	0.714013
0	0.149951	0	0.0766736	0	0.0409418	0	0.229305	0	7.53804e-06	0	0.202832	0	0.0873927	0	0.06464	0	0.334198	0	0.00686696	0	0.249059	0	0.114074	0	0.107108	0	0.373333	0	0.0544884	0	0.299956	0	0.114198	0	0.132557	0	0.402936	0	0.055622	0	0.31747	0	0.144425	0	0.144202	0	0.489927	0	0.411623
0	0.023061	0	0.0762998	0	0.135044	0	0.095512	0	0.000168176	0	0.0691794	0	0.0970598	0	0.156566	0	0.141645	0	0.0156452	0	0.120866	0	0.110148	0	0.184163	0	0.153862	0	0.0884087	0	0.173387	0	0.141622	0	0.204923	0	0.256669	0	0.0899557	0	0.184949	0	0.160139	0	0.214221	0	0.460178	0	0.279624
0	0.312638	0	0.0716191	0	0.263091	0	0.313585	0	2.73929e-05	0	0.403571	0	0.126043	0	0.332466	0	0.36828	0	0.00146573	0	0.475151	0	0.15276	0	0.339789	0	0.369937	0	0.00962336	0	0.566173	0	0.174682	0	0.364364	0	0.39585	0	0.00984246	0	0.566243	0	0.174724	0	0.375134	0	0.270481	0	0.454117
0	0.278175	0	0.0216754	0	0.00635283	0	0.155558	0	0.5488	0	0.29271	0	0.0253159	0	0.0115961	0	0.167301	0	0.611852	0	0.305055	0	0.0755544	0	0.0206879	0	0.201267	0	0.672602	0	0.385282	0	0.0846485	0	0.143464	1	0.269262	0	0.673505	0	0.437147	0	0.0935431	0	0.207382	0	0.122964	1	0.354128
0	0.105664	0	0.290624	0	0.262783	0	0.104659	0	0.00987299	0	0.198514	0	0.380509	0	0.322412	0	0.161172	0	0.0212791	0	0.282149	0	0.387841	0	0.336133	0	0.254154	0	0.0399319	0	0.340735	0	0.40739	0	0.384195	0	0.255241	0	0.0402986	0	0.375295	0	0.41382	0	0.404679	0	0.0858683	0	0.275272
0	0.132052	0	0.113705	0	0.214763	0	0.193234	0	0.704042	0	0.325084	0	0.158213	0	0.261304	0	0.204436	0	0.726936	0	0.477551	0	0.264724	0	0.303469	0	0.236059	0	0.749944	0	0.544451	0	0.317583	0	0.33076	0	0.246172	0	0.750314	0	0.574961	0	0.320971	0	0.342735	0	0.169641	0	0.246935
0	0.00773464	0	0.576917	0	0.0826509	0	0.0610878	0	0.00435104	0	0.0441133	0	0.724367	0	0.0897759	1	0.399965	0	0.148895	0	0.0923883	0	0.750669	0	0.0978432	1	0.5909	0	0.458526	0	0.183901	0	0.753327	0	0.104212	1	0.671337	0	0.462227	0	0.259251	0	0.756277	0	0.1071	0	0.0992377	1	0.717992
0	0.206948	0	0.028881	0	0.103567	0	0.54589	0	1.30685e-05	0	0.381422	0	0.0390252	0	0.10545	0	0.621223	0	0.0152303	0	0.512668	0	0.303778	0	0.138603	0	0.630046	0	0.107481	0	0.525485	0	0.379407	0	0.157616	0	0.642864	0	0.109419	0	0.57017	0	0.394551	0	0.166212	0	0.474875	0	0.646797
0	0.219218	0	0.0778006	0	0.0424686	0	0.118255	0	0.0988169	0	0.257587	0	0.0872653	0	0.0535003	0	0.175168	0	0.15805	0	0.290235	0	0.103608	0	0.0750138	0	0.246515	0	0.231792	0	0.395575	0	0.140604	0	0.0861572	0	0.252894	0	0.233025	0	0.433878	0	0.14233	0	0.0912782	0	0.43986	0	0.268405
0	0.16355	0	0.326186	0	0.247966	0	0.115327	0	0.0143694	0	0.212641	0	0.40247	0	0.312683	0	0.12202	0	0.030521	0	0.255239	0	0.414482	0	0.317911	0	0.136379	0	0.0562495	0	0.461323	0	0.577776	0	0.358068	0	0.137377	0	0.0567447	0	0.509287	0	0.594382	0	0.375406	0	0.309358	0	0.141919
0	0.198929	0	0.181533	0	0.559699	0	0.0686171	0	0.0149017	0	0.245124	0	0.287253	0	0.622857	0	0.0919048	0	0.0554149	0	0.284598	0	0.377438	0	0.623743	0	0.170018	0	0.130938	0	0.367988	0	0.390673	0	0.629834	0	0.187992	0	0.13232	0	0.43334	0	0.402166	0	0.632534	0	0.451547	0	0.188694
0	0.0532371	0	0.0471755	0	0.346758	0	0.247545	0	0.620309	0	0.0774778	0	0.108634	0	0.351471	0	0.276182	0	0.677026	0	0.100413	0	0.227469	0	0.361033	0	0.399381	0	0.730594	0	0.283255	0	0.237218	0	0.394692	0	0.439619	0	0.731379	0	0.294235	0	0.291713	0	0.409244	0	0.250011	0	0.449684
0	0.157998	0	0.200929	0	0.0245431	0	0.101534	0	0.434457	0	0.166895	0	0.203614	0	0.0277787	0	0.174553	0	0.59333	0	0.174548	0	0.291884	0	0.0528949	0	0.174996	0	0.728063	0	0.214854	0	0.358059	0	0.0737705	0	0.191891	0	0.729653	0	0.288632	0	0.362261	0	0.0837048	0	0.26967	0	0.225171
0	0.1746	0	0.211755	0	0.448478	0	0.382687	0	0.53499	0	0.202365	0	0.321405	0	0.545594	0	0.468016	0	0.784812	0	0.226346	0	0.324437	0	0.585421	0	0.502249	0	0.917874	0	0.280506	0	0.409387	0	0.589126	0	0.508246	0	0.918766	0	0.418257	0	0.412179	0	0.59078	0	0.0508681	0	0.516759
0	0.0574038	0	0.277015	0	0.369264	0	0.332068	0	0.00852063	0	0.0703785	0	0.308701	0	0.391792	0	0.336257	0	0.0428608	0	0.082147	0	0.43014	0	0.394619	0	0.519907	0	0.115798	0	0.124273	0	0.486334	0	0.395833	0	0.546006	0	0.117173	0	0.178784	0	0.503205	0	0.396379	0	0.308621	0	0.549885
0	0.203717	0	0.043285	0	0.334131	0	0.366279	0	0.0101956	0	0.246139	0	0.0763302	0	0.496268	0	0.401153	0	0.165235	0	0.282369	0	0.107659	0	0.499328	0	0.472249	0	0.456148	0	0.318102	0	0.109724	0	0.507315	0	0.478181	0	0.459688	0	0.439926	0	0.133953	0	0.51086	0	0.126636	0	0.497735
1	0.353246	0	0.154983	0	0.141361	0	0.244064	0	0.158386	1	0.56094	0	0.222562	0	0.193084	0	0.267495	0	0.19451	1	0.706166	0	0.27355	0	0.26234	0	0.303579	0	0.23558	1	0.780256	0	0.364358	0	0.30057	0	0.34161	0	0.236279	1	0.818739	0	0.382792	0	0.317269	0	0.394459	0	0.346504
0	0.332544	0	0.153316	0	0.189477	1	0.0166618	0	0.297592	0	0.390241	0	0.157132	0	0.20222	1	0.357334	0	0.64609	0	0.437136	0	0.235515	0	0.216798	1	0.598054	0	0.863235	0	0.446237	0	0.262736	0	0.268847	1	0.671563	0	0.864713	0	0.471961	0	0.263462	0	0.291541	0	0.450607	1	0.721188
0	0.159213	0	0.00976182	0	0.0216189	0	0.468467	0	0.270811	0	0.16975	0	0.0148684	0	0.0966841	0	0.493924	0	0.356229	0	0.178825	0	0.016942	0	0.193055	0	0.528922	0	0.446753	0	0.208684	0	0.0380015	0	0.195964	0	0.575136	0	0.448139	0	0.246288	0	0.0569699	0	0.197273	1	0.463157	0	0.59307
0	0.0660762	0	0.196729	0	0.0334347	0	0.0731495	0	0.00310444	0	0.136944	0	0.216166	0	0.0575309	0	0.243662	0	0.104409	0	0.2054	0	0.230499	0	0.0829004	0	0.252961	0	0.356318	0	0.22449	0	0.288611	0	0.0858695	0	0.253193	0	0.359815	0	0.259337	0	0.29695	0	0.0872128	1	0.546199	0	0.29865
0	0.0552676	0	0.374032	0	0.0853344	0	0.105605	0	0.104317	0	0.138456	0	0.474781	0	0.140908	0	0.183379	0	0.200035	0	0.220903	0	0.493658	0	0.148437	0	0.229022	0	0.319684	0	0.266626	0	0.496475	0	0.214518	0	0.252417	0	0.321547	0	0.291805	0	0.505963	0	0.243799	0	0.187808	0	0.252579
0	0.122767	0	0.0566991	0	0.590156	0	0.537554	0	0.0484048	0	0.161415	0	0.0851695	0	0.667773	0	0.570128	0	0.103172	0	0.195752	0	0.20709	0	0.703791	0	0.575996	0	0.181645	0	0.259228	0	0.217744	0	0.71143	0	0.641633	0	0.182997	0	0.266331	0	0.235324	0	0.714784	0	0.191092	0	0.650668
0	0.0341219	0	0.0415537	0	0.181962	0	0.250232	0	6.16289e-05	0	0.0439683	0	0.0505883	0	0.27107	0	0.292631	0	0.00245771	0	0.0531338	0	0.0826532	0	0.29307	0	0.379618	0	0.0146835	0	0.0613278	0	0.0968185	0	0.390208	1	0.469192	0	0.0149985	0	0.0772552	0	0.0977442	0	0.429471	0	0.692883	1	0.512597
0	0.242691	0	0.196998	0	0.391736	0	0.464795	0	0.0926331	0	0.414574	0	0.216793	0	0.418446	0	0.592139	0	0.122189	0	0.540659	0	0.231844	0	0.452427	0	0.619731	0	0.15761	0	0.6094	0	0.325295	0	0.479927	0	0.645293	0	0.158228	0	0.618881	0	0.328559	0	0.491784	0	0.71838	0	0.684159
1	0.340231	0	0.127274	0	0.0149777	0	0.301071	0	0.0799943	1	0.563885	0	0.132236	0	0.0906519	0	0.30984	0	0.278426	1	0.710111	0	0.153861	0	0.154445	0	0.314989	0	0.520143	1	0.80988	0	0.183674	0	0.161909	0	0.333445	0	0.523059	1	0.869654	0	0.188786	0	0.165271	0	0.494278	1	0.424872
1	0.431184	0	0.0165648	0	0.317516	0	0.502766	0	0.276538	1	0.523963	0	0.0176836	0	0.391202	0	0.63675	0	0.60558	1	0.66264	0	0.0206947	0	0.440369	0	0.647761	0	0.830722	1	0.778673	0	0.0267044	0	0.493736	1	0.695881	0	0.832427	1	0.844962	0	0.0439415	0	0.515809	0	0.542897	1	0.742908
0	0.22012	0	0.174011	0	0.325968	0	0.432845	0	0.209063	0	0.222595	1	0.413089	0	0.513819	1	0.709864	1	0.294501	0	0.224708	1	0.635675	0	0.528059	1	0.818656	1	0.690844	0	0.334337	1	0.724286	0	0.544925	1	0.860076	1	0.692815	0	0.36563	1	0.729893	0	0.552277	0	0.177278	1	0.877431
0	0.189434	0	0.00732296	0	0.285854	0	0.0690198	0	0.0967552	0	0.229116	0	0.00913771	0	0.299484	1	0.323916	1	0.630593	0	0.263205	0	0.0101425	0	0.36525	1	0.588635	1	0.860256	0	0.308171	0	0.0173837	0	0.400074	1	0.65051	1	0.861798	0	0.352007	0	0.0220845	0	0.415098	0	0.376894	1	0.698481
0	0.18258	0	0.221845	0	0.0766927	0	0.113676	0	0.320298	0	0.202277	0	0.225757	0	0.147912	0	0.135833	0	0.321168	1	0.241865	0	0.231793	0	0.192659	0	0.159629	0	0.322104	1	0.485641	0	0.236362	0	0.260967	0	0.185063	0	0.32212	1	0.639393	0	0.239869	0	0.290584	0	0.500608	0	0.216341
0	0.058634	0	0.0987754	0	0.330084	0	0.263708	0	0.483638	0	0.166983	0	0.168536	0	0.340929	1	0.607926	0	0.529589	1	0.299027	0	0.172905	0	0.4513	1	0.761045	0	0.576305	1	0.490604	0	0.174893	0	0.496168	1	0.814222	0	0.577046	1	0.603464	0	0.180068	0	0.514957	0	0.480127	1	0.824806
0	0.504712	0	0.256082	0	0.260646	0	0.579481	0	0.0231859	0	0.530207	0	0.312475	0	0.412017	0	0.612389	0	0.437905	0	0.543962	0	0.395798	0	0.419781	0	0.645949	0	0.826217	0	0.557894	1	0.52631	0	0.435435	1	0.702045	0	0.828346	0	0.564351	1	0.559658	0	0.442328	0	0.530102	1	0.723402
0	0.01717	0	0.49413	0	0.0811421	0	0.202637	0	0.182174	0	0.0452452	0	0.546443	0	0.290546	0	0.245141	0	0.446074	0	0.128795	0	0.594437	0	0.338259	0	0.323991	0	0.687106	0	0.314734	1	0.710539	0	0.400793	0	0.328676	0	0.689528	0	0.376515	1	0.731499	0	0.426926	0	0.545775	0	0.341403
0	0.00967996	0	0.0247828	0	0.0471732	0	0.272707	0	0.000347776	0	0.0904287	0	0.208166	0	0.216757	0	0.286019	0	0.0307981	0	0.112502	0	0.283825	0	0.223617	0	0.289554	0	0.154241	0	0.114823	0	0.288309	0	0.268597	0	0.31233	0	0.156563	0	0.184833	0	0.289732	0	0.288288	0	0.535954	0	0.328732
0	0.0840738	0	0.266324	0	0.0777072	0	0.0767552	0	0.204536	0	0.105682	0	0.28386	0	0.114857	0	0.478074	0	0.332018	0	0.145969	0	0.518319	0	0.201812	0	0.502351	0	0.469439	0	0.187042	0	0.520997	0	0.316744	0	0.505913	0	0.471396	0	0.218008	0	0.521507	0	0.364039	0	0.529887	0	0.508502
0	0.0450576	1	0.385114	0	0.0997729	0	0.446981	0	0.02143	0	0.0754775	1	0.588638	0	0.135132	0	0.487016	0	0.0713386	0	0.175393	1	0.68839	0	0.257285	0	0.50152	0	0.157999	0	0.19637	1	0.785874	0	0.265554	1	0.560531	0	0.159535	0	0.208707	1	0.802578	0	0.269256	0	0.316183	1	0.620271
0	0.0866134	0	0.133429	0	0.295056	0	0.192779	0	0.116167	0	0.156157	0	0.313755	0	0.319288	0	0.263593	0	0.266196	0	0.177405	0	0.333504	0	0.423375	0	0.289534	0	0.444529	0	0.314236	0	0.394064	0	0.46531	0	0.335467	0	0.446979	0	0.43582	0	0.39538	0	0.483051	0	0.510314	0	0.350724
0	0.260515	0	0.211537	0	0.0614102	0	0.229228	0	0.0254816	0	0.295405	0	0.218436	0	0.0692437	0	0.414702	0	0.640568	1	0.471597	0	0.427444	0	0.090798	0	0.520445	0	0.954191	1	0.681624	0	0.469796	0	0.0965111	0	0.537428	0	0.954893	1	0.749196	0	0.470697	0	0.0991034	0	0.374651	0	0.539771
0	0.0391429	0	0.133048	0	0.00987678	0	0.383324	0	0.65409	0	0.0454013	0	0.158037	0	0.0433833	0	0.397435	0	0.657185	0	0.070884	0	0.165701	0	0.0602849	0	0.449316	0	0.66049	0	0.0970715	0	0.220545	0	0.135764	0	0.451665	0	0.660548	0	0.0986464	0	0.239675	0	0.17201	0	0.163268	0	0.478204
0	0.0569601	0	0.0260655	0	0.148238	0	0.562534	0	0.104375	0	0.304923	0	0.0367661	0	0.226369	0	0.623963	0	0.105376	0	0.370339	0	0.0576462	1	0.350606	0	0.64591	0	0.106457	0	0.424401	0	0.221102	1	0.485411	0	0.651667	0	0.106476	0	0.451907	0	0.235755	1	0.531802	0	0.860224	0	0.660599
0	0.369558	0	0.092128	0	0.0976289	0	0.29467	0	0.0588147	0	0.373095	0	0.103791	0	0.111838	0	0.407259	0	0.0699991	0	0.401314	0	0.122329	0	0.125486	0	0.436654	0	0.0831177	0	0.5305	0	0.136262	1	0.224977	0	0.446873	0	0.0833518	0	0.542711	0	0.152221	1	0.283628	0	0.534235	0	0.448523
0	0.266399	0	0.0723566	0	0.171529	0	0.199272	0	0.165238	0	0.271314	0	0.139928	0	0.250357	0	0.302082	0	0.349773	0	0.280015	0	0.154567	0	0.256714	0	0.42893	0	0.545501	0	0.308034	0	0.305351	0	0.37561	0	0.4539	0	0.547955	0	0.399093	0	0.353904	0	0.422975	0	0.29882	0	0.459766
0	0.169459	0	0.016381	0	0.0472533	0	0.17967	0	0.472097	0	0.306808	0	0.0380526	0	0.153237	0	0.523218	0	0.532346	0	0.510025	0	0.107606	0	0.190991	0	0.528557	0	0.592516	0	0.547805	0	0.112905	0	0.297242	0	0.557874	0	0.59344	0	0.565845	0	0.117134	0	0.341656	0	0.558282	0	0.563714
0	0.111062	0	0.0832825	0	0.0958389	0	0.316187	0	0.0633679	0	0.191916	0	0.100663	0	0.104087	0	0.322684	0	0.0666634	0	0.194976	0	0.141584	0	0.148048	0	0.462267	0	0.0703024	0	0.279559	0	0.163061	0	0.172923	0	0.46382	0	0.0703667	0	0.319306	0	0.205445	0	0.184139	0	0.610017	0	0.480403
0	0.0104227	0	0.256742	0	0.130596	0	0.221747	0	0.0537156	0	0.0145598	0	0.256837	0	0.183562	0	0.30516	0	0.181376	0	0.016201	0	0.280141	0	0.193402	0	0.322084	0	0.363654	0	0.0343131	0	0.295361	0	0.216625	0	0.33783	0	0.366282	0	0.106342	0	0.297198	0	0.227	0	0.441623	0	0.364574
0	0.0225424	0	0.280168	0	0.791387	0	0.0591299	0	0.247403	0	0.0339257	0	0.326772	0	0.798249	0	0.210918	0	0.571225	0	0.119844	0	0.326878	0	0.815717	0	0.253427	0	0.806863	0	0.12959	0	0.338042	0	0.820792	0	0.263486	0	0.808738	0	0.147698	0	0.34478	0	0.823015	0	0.164267	0	0.26483
0	0.00384897	0	0.0166573	0	0.0274324	1	0.341225	0	8.2573e-05	0	0.00600506	0	0.0361113	0	0.048627	1	0.540757	0	0.045299	0	0.036911	0	0.0755878	0	0.107762	1	0.681587	0	0.240138	0	0.299068	0	0.132611	0	0.113274	1	0.75197	0	0.243357	0	0.33138	0	0.137076	0	0.115768	0	0.371085	1	0.784535
0	0.0713741	0	0.0210754	0	0.125989	0	0.280149	0	0.0001545	0	0.0911453	0	0.0290902	0	0.186423	0	0.49095	0	0.202991	0	0.0993724	0	0.0559686	0	0.192222	0	0.516372	0	0.646247	0	0.102673	0	0.08194	0	0.229868	0	0.526561	0	0.64984	0	0.155389	0	0.0849172	0	0.246564	0	0.345204	0	0.534914
0	0.234792	0	0.241533	0	0.25645	0	0.0997332	0	0.254612	0	0.254933	0	0.268362	0	0.311307	0	0.127963	0	0.362037	0	0.273765	0	0.285113	0	0.344283	0	0.139128	0	0.47506	0	0.27902	0	0.302326	0	0.388987	0	0.208333	0	0.476719	0	0.305204	0	0.32158	0	0.408093	0	0.353218	0	0.215513
0	0.29661	0	0.414801	0	0.16036	0	0.0275908	0	0.152156	0	0.318781	0	0.430287	0	0.180405	0	0.0868881	0	0.26708	0	0.326939	0	0.45755	0	0.191164	0	0.398197	0	0.399561	0	0.467955	0	0.457621	0	0.200802	0	0.425742	0	0.401524	0	0.474732	0	0.466446	0	0.20513	0	0.169714	0	0.433936
0	0.0748054	0	0.00100407	0	0.375883	0	0.231629	0	5.34471e-05	0	0.0976655	0	0.157366	0	0.649696	0	0.274085	0	0.177262	0	0.116003	0	0.176412	0	0.662482	0	0.313387	0	0.612256	0	0.203976	0	0.216087	0	0.689726	0	0.332515	0	0.616029	0	0.390856	0	0.221471	0	0.701053	0	0.303754	0	0.375306
0	0.0168473	1	0.680899	0	0.0755651	0	0.206092	0	0.119257	0	0.0429275	1	0.797206	0	0.0822524	0	0.35017	0	0.124679	0	0.0540343	1	0.880776	0	0.115327	0	0.400698	0	0.130618	0	0.0627469	1	0.903592	0	0.183678	0	0.416505	0	0.130723	0	0.0647499	1	0.913266	0	0.214564	0	0.277534	0	0.435287
0	0.129512	1	0.592107	0	0.0260281	0	0.423796	0	0.00246689	0	0.137057	1	0.73288	0	0.058595	0	0.460747	0	0.125279	0	0.154642	1	0.839477	0	0.0848744	0	0.573701	0	0.421616	0	0.177202	1	0.865016	0	0.0896701	0	0.618269	0	0.425343	0	0.180796	1	0.872692	0	0.0918458	0	0.368453	0	0.626586
0	0.158193	0	0.24055	0	0.158381	0	0.114997	0	0.144653	0	0.185766	0	0.243029	0	0.273946	0	0.360217	0	0.168479	0	0.209592	0	0.500041	0	0.286638	0	0.371961	0	0.195394	0	0.219837	0	0.524331	0	0.319144	0	0.375513	0	0.19586	0	0.320955	0	0.524351	0	0.333364	0	0.0514895	0	0.386896
0	0.241547	0	0.229146	0	0.0235142	0	0.0795569	0	0.000816873	0	0.245689	0	0.282783	0	0.0290032	0	0.155998	0	0.00738889	0	0.288371	0	0.285604	0	0.183114	0	0.235238	0	0.0277631	0	0.315287	0	0.298026	0	0.193624	0	0.31388	0	0.0282266	0	0.378337	0	0.310155	0	0.198347	0	0.202215	0	0.359482
0	0.161746	0	0.211075	0	0.156104	0	0.0036077	0	0.0129886	0	0.164377	0	0.234854	0	0.187146	0	0.357496	0	0.0289095	0	0.171139	0	0.296629	0	0.19218	0	0.44232	0	0.05489	0	0.192025	0	0.319185	0	0.212258	1	0.535043	0	0.0553931	1	0.355917	0	0.328252	0	0.221242	0	0.547028	1	0.583994
0	0.0205513	0	0.00896127	0	0.88418	0	0.535348	0	0.2281	0	0.0386066	0	0.103386	0	0.897473	0	0.608721	0	0.28239	0	0.0541278	0	0.128139	0	0.903422	0	0.656157	0	0.342076	0	0.0711778	0	0.141805	0	0.910213	0	0.661242	0	0.343052	0	0.0779125	0	0.145505	0	0.913056	0	0.396374	0	0.662718
0	0.125324	0	0.117137	0	0.340143	0	0.206466	0	0.273503	0	0.260323	0	0.138964	0	0.361195	0	0.212995	0	0.495621	0	0.263862	0	0.302015	0	0.425886	0	0.47727	0	0.690773	0	0.294515	0	0.478697	0	0.455047	0	0.494443	0	0.692895	0	0.311133	0	0.484679	0	0.467629	1	0.633998	0	0.53484
0	0.53347	0	0.00711105	0	0.0848622	0	0.405743	0	0.084551	0	0.588724	0	0.034703	0	0.132152	0	0.525693	0	0.225462	0	0.590454	0	0.0529217	0	0.137956	0	0.529685	0	0.406077	0	0.628462	0	0.0544583	0	0.149663	0	0.54238	0	0.408613	0	0.633383	0	0.0578049	0	0.154952	1	0.654451	0	0.546975
0	0.0181162	0	0.0628271	0	0.0477004	0	0.294511	0	0.000244629	0	0.044284	0	0.0700193	0	0.106775	0	0.385225	0	0.000433736	0	0.0641101	0	0.127025	0	0.124405	0	0.442981	0	0.000735146	0	0.07064	0	0.170411	0	0.300934	0	0.447798	0	0.0007414	0	0.0853451	0	0.222439	0	0.372118	0	0.324188	0	0.460345
0	0.457343	0	0.0398128	0	0.0527576	0	0.096222	0	0.00192865	0	0.62653	0	0.0603313	0	0.192505	0	0.166961	0	0.00653641	0	0.69891	0	0.0684913	0	0.230363	0	0.287798	0	0.0163799	0	0.715898	0	0.0849725	0	0.235349	0	0.424263	0	0.016593	0	0.723972	0	0.0855299	0	0.237588	0	0.699035	0	0.434739
0	0.347753	0	0.0603569	0	8.62517e-05	0	0.0978438	0	0.00122788	0	0.417837	0	0.0791488	0	0.231947	0	0.125139	0	0.0365963	0	0.472561	0	0.107801	0	0.245374	0	0.3126	0	0.153755	0	0.476437	0	0.221277	0	0.275322	0	0.332827	0	0.155931	0	0.490974	0	0.23517	0	0.288534	0	0.409526	0	0.336665
0	0.00524134	0	0.237666	0	0.161821	0	0.220379	0	0.0424324	0	0.0628359	0	0.255314	0	0.189492	0	0.393099	0	0.0500828	0	0.0952979	0	0.28265	0	0.22186	0	0.412859	0	0.059081	0	0.0977554	0	0.302598	0	0.289233	0	0.43777	0	0.0592427	0	0.116183	0	0.308821	0	0.318161	0	0.103996	0	0.516426
0	0.000111778	0	0.072325	0	0.25042	0	0.165464	0	0.0239302	0	0.0238264	0	0.265696	0	0.28324	0	0.214534	0	0.101099	0	0.158017	1	0.533719	0	0.327655	0	0.26763	0	0.235492	0	0.193692	1	0.65575	0	0.333601	0	0.342404	0	0.237691	0	0.230972	1	0.680464	0	0.336261	0	0.62514	0	0.356132
0	0.24375	0	0.20016	0	0.369752	0	0.32092	0	0.0718454	0	0.281467	0	0.268977	0	0.421194	1	0.617576	0	0.105711	0	0.342881	0	0.289131	0	0.501366	1	0.705468	0	0.148357	0	0.483089	0	0.336815	0	0.516997	1	0.730123	0	0.149105	0	0.488512	0	0.369783	0	0.523842	0	0.467868	1	0.756279
0	0.0532284	0	0.00686886	0	0.291898	0	0.892084	0	0.406259	0	0.0556481	0	0.0102803	0	0.394122	0	0.892244	0	0.58228	0	0.134618	0	0.202802	0	0.544277	0	0.898192	0	0.72994	0	0.208294	0	0.210668	0	0.572311	0	0.899349	0	0.731625	0	0.229771	0	0.216886	0	0.584232	0	0.380976	0	0.902709
0	0.0575038	0	0.214	0	0.0172891	0	0.374849	0	0.00208714	0	0.223416	0	0.242528	0	0.018697	0	0.377071	0	0.016973	0	0.300393	0	0.321705	0	0.0277149	0	0.475289	0	0.0581532	0	0.35284	0	0.345834	0	0.0353845	0	0.506255	0	0.0590206	0	0.355901	0	0.360027	0	0.0390403	0	0.191367	0	0.54483
0	0.248598	0	0.208684	0	0.026613	0	0.27531	0	0.0114526	0	0.351617	0	0.384188	0	0.0316337	0	0.426675	0	0.0308637	0	0.38253	0	0.394651	0	0.04429	0	0.456481	0	0.0650784	0	0.582706	0	0.413413	0	0.0672197	0	0.495856	0	0.0657437	0	0.584261	0	0.415673	0	0.0783264	0	0.148259	0	0.499512
0	0.158891	0	0.289632	0	0.0590147	0	0.158178	0	0.561366	0	0.170106	0	0.328883	0	0.0612816	0	0.538792	0	0.648814	0	0.173023	0	0.360597	0	0.0878993	0	0.658214	0	0.727912	0	0.250764	0	0.374921	0	0.126426	0	0.680556	0	0.728991	0	0.276802	0	0.382156	0	0.144333	0	0.488571	0	0.694462
0	0.00551656	0	0.07983	0	0.293063	0	0.115205	0	1.5797e-05	0	0.0202037	0	0.193091	0	0.404816	0	0.16677	0	0.427659	0	0.130345	0	0.399254	0	0.461389	0	0.229114	0	0.898853	0	0.251581	0	0.543366	0	0.535706	0	0.361891	0	0.900324	0	0.35297	0	0.548203	0	0.56509	0	0.550581	0	0.392952
0	0.0866031	0	0.549926	0	0.0239808	0	0.21372	0	0.0021097	0	0.0968126	0	0.55425	0	0.27222	0	0.233141	0	0.335005	0	0.175641	0	0.587836	0	0.274089	0	0.488562	0	0.784327	0	0.273266	0	0.627608	0	0.436797	0	0.490839	0	0.786928	0	0.326503	0	0.630658	0	0.496871	0	0.464426	1	0.566934
0	0.0133743	0	0.333614	0	0.0217818	0	0.196193	0	0.551815	0	0.0189567	0	0.480236	1	0.334736	0	0.196462	0	0.643169	0	0.0235232	0	0.591066	1	0.481128	0	0.285299	0	0.725546	0	0.0461134	0	0.59692	1	0.618534	0	0.319205	0	0.726661	0	0.0719395	0	0.628897	1	0.659823	0	0.360573	0	0.346922
0	0.0183646	0	0.0497369	0	0.252351	0	0.261407	0	2.81098e-05	0	0.0862914	0	0.101176	0	0.253888	0	0.399245	0	0.0110208	0	0.116758	0	0.106943	0	0.259362	0	0.403775	0	0.0762455	0	0.120116	0	0.12907	0	0.276366	0	0.455203	0	0.0776993	0	0.268356	0	0.145652	0	0.283929	0	0.362868	0	0.526287
0	0.0306389	0	0.430597	0	0.0938349	0	0.248459	0	0.000104209	0	0.0694609	0	0.469098	0	0.118129	0	0.281527	0	0.000220954	0	0.0775358	0	0.613337	0	0.119844	0	0.392871	0	0.000430005	0	0.266696	0	0.703065	0	0.137955	0	0.470395	0	0.000434544	1	0.459411	0	0.704463	0	0.146183	0	0.263851	0	0.472035
0	0.0418308	0	0.0438565	0	0.299782	0	0.0226768	0	0.000324636	0	0.0667197	0	0.211665	0	0.345646	0	0.115575	0	0.0118891	0	0.0756284	0	0.285884	0	0.410728	0	0.194959	0	0.0605344	0	0.173912	0	0.319376	0	0.440371	0	0.207271	0	0.0616124	1	0.351695	0	0.32675	0	0.453175	0	0.429296	0	0.232011
0	0.240548	0	0.197525	0	0.00067122	0	0.354561	0	0.23439	0	0.294294	0	0.237544	0	0.0382844	0	0.358686	0	0.269997	0	0.382625	0	0.287953	0	0.170328	0	0.408564	0	0.309008	0	0.394636	0	0.387587	0	0.230898	0	0.432158	0	0.309664	0	0.445236	0	0.426419	0	0.257561	0	0.585145	0	0.466638
0	0.196079	0	0.241443	0	0.346027	0	0.259634	0	0.00650658	0	0.200034	0	0.283139	0	0.357038	0	0.264951	0	0.00855145	0	0.250523	0	0.489944	0	0.357955	0	0.286615	0	0.0111749	0	0.296368	0	0.494004	0	0.35971	0	0.304191	0	0.0112242	0	0.380227	0	0.502602	0	0.360497	0	0.375018	0	0.363539
0	0.246097	0	0.166563	0	0.0031906	0	0.405188	0	0.745684	0	0.30673	0	0.193212	0	0.0120179	0	0.497668	0	0.834167	0	0.337733	0	0.239249	0	0.0194679	0	0.596245	0	0.898104	0	0.350845	0	0.370753	0	0.0221142	0	0.63219	0	0.898794	0	0.415644	0	0.39905	0	0.0233464	0	0.443802	0	0.637026
0	0.0277777	0	0.131826	0	0.0188159	0	0.476341	0	0.38084	0	0.0505638	0	0.174583	0	0.0249859	0	0.506392	0	0.483282	0	0.0837332	0	0.222155	0	0.0419952	0	0.534601	0	0.583543	0	0.0958431	0	0.276656	0	0.0432102	0	0.547986	0	0.584973	0	0.120118	0	0.27818	0	0.0437606	0	0.520678	0	0.561194
0	0.0550051	0	0.0208855	0	0.114398	1	0.251921	0	0.0518766	0	0.265027	0	0.0244448	0	0.223905	1	0.491877	0	0.373534	0	0.268472	0	0.0435271	0	0.280831	1	0.661568	0	0.713737	0	0.382501	0	0.0709935	0	0.346794	1	0.710373	0	0.716514	0	0.385083	0	0.103252	0	0.374657	0	0.417633	1	0.741531
0	0.387579	0	0.00197082	0	0.207467	0	0.288172	0	0.359657	0	0.428093	0	0.00958337	0	0.302918	0	0.367669	0	0.695432	0	0.474136	0	0.0356276	0	0.309893	0	0.368326	0	0.887913	0	0.528628	0	0.167692	0	0.453167	0	0.450398	0	0.88916	0	0.628871	0	0.183857	0	0.506684	0	0.916743	0	0.460628
0	0.283031	0	0.522013	0	0.0570225	0	0.403461	0	0.473467	0	0.29772	0	0.52858	0	0.0634116	0	0.466266	0	0.540495	0	0.330288	0	0.534656	0	0.0772202	0	0.467865	0	0.606686	0	0.368943	0	0.560742	0	0.0779702	0	0.4928	0	0.607685	0	0.440761	0	0.569215	0	0.0783082	0	0.672209	0	0.523439
0	0.225585	0	0.70608	0	0.229264	0	0.0598258	0	0.511944	0	0.304123	0	0.770637	0	0.30629	0	0.468481	0	0.659991	0	0.483298	0	0.783634	0	0.313741	0	0.563897	0	0.779263	0	0.531572	0	0.797481	0	0.330011	0	0.646842	0	0.780627	0	0.538742	0	0.813607	0	0.337222	0	0.446677	0	0.654161
0	0.149703	0	0.249233	0	0.0250328	0	0.165964	0	0.0523402	0	0.266551	0	0.430132	0	0.0423779	0	0.241414	0	0.226054	0	0.30318	0	0.438623	0	0.0940133	0	0.520709	0	0.464229	0	0.307473	0	0.459003	0	0.118468	0	0.553145	0	0.467253	0	0.339191	0	0.468077	0	0.129731	0	0.0318311	0	0.595931
0	0.225541	0	0.788488	0	0.540885	0	0.314861	0	0.268226	0	0.237719	0	0.793163	0	0.550541	0	0.333098	0	0.293467	0	0.250232	0	0.846441	0	0.592731	0	0.370658	0	0.32082	0	0.315292	0	0.857125	0	0.630509	0	0.373165	0	0.321285	0	0.324661	0	0.860058	0	0.646053	0	0.156107	0	0.392927
0	0.296563	0	0.0052876	0	0.17316	0	0.118991	0	0.00011413	0	0.315972	0	0.184252	0	0.200327	0	0.272083	0	0.0142832	0	0.380678	0	0.401574	0	0.205607	0	0.287306	0	0.0847991	0	0.419789	0	0.406906	0	0.212442	0	0.345382	0	0.086317	0	0.429531	0	0.413485	1	0.279606	0	0.466329	0	0.426328
0	0.285672	0	0.0849515	0	0.291717	0	0.34694	0	0.471884	0	0.313331	0	0.0912172	0	0.317398	0	0.357821	0	0.478339	0	0.409945	0	0.103147	0	0.362649	0	0.358017	0	0.48524	0	0.617402	0	0.124185	0	0.379077	0	0.394289	0	0.485359	0	0.669066	0	0.135	1	0.394214	0	0.316953	0	0.421671
0	0.282389	0	0.027679	0	0.0255106	0	0.248334	0	0.0572122	0	0.444615	0	0.110486	0	0.0501998	1	0.60629	0	0.121491	0	0.453988	0	0.387215	0	0.0631569	1	0.770866	0	0.211422	0	0.49453	0	0.39383	0	0.0687906	1	0.798417	0	0.212935	0	0.531831	0	0.395516	0	0.0711973	0	0.119717	1	0.829916
0	0.067098	0	0.0343705	0	0.760654	0	0.0492859	0	0.00329181	0	0.11469	0	0.0349081	0	0.817805	0	0.225238	0	0.00337685	0	0.129423	0	0.0403389	0	0.820461	1	0.515661	0	0.00346996	0	0.1438	0	0.133319	0	0.841648	1	0.558884	0	0.00347161	0	0.169935	0	0.140103	0	0.84396	0	0.601876	1	0.606673
0	0.0486332	0	0.40802	0	0.400543	0	0.236167	0	0.0166493	0	0.123768	0	0.432112	0	0.439908	0	0.247343	1	0.424687	0	0.145222	0	0.538551	0	0.454966	0	0.359247	1	0.540199	0	0.227043	0	0.647668	0	0.502488	0	0.385725	1	0.544369	0	0.267214	0	0.649047	0	0.505205	0	0.162152	0	0.38745
0	0.0795353	0	0.198278	0	0.232101	0	0.304466	0	0.0200541	0	0.144079	0	0.271514	0	0.443564	0	0.360731	0	0.093884	0	0.281061	0	0.272504	0	0.457652	0	0.385	0	0.2279	0	0.40667	0	0.282718	0	0.462188	0	0.395327	1	0.229754	0	0.409535	0	0.315428	0	0.486685	0	0.544395	0	0.431379
0	0.0237511	0	0.917519	0	0.0744331	0	0.147654	0	0.256903	0	0.0484733	0	0.921053	0	0.104071	0	0.183478	1	0.598291	0	0.0846027	0	0.92558	0	0.125855	0	0.265078	1	0.819826	0	0.0952091	0	0.949195	0	0.168756	0	0.334591	1	0.82158	0	0.134673	0	0.953388	0	0.192564	0	0.334708	0	0.360504
0	0.39659	0	0.288569	0	0.0160793	0	0.283527	0	0.123092	0	0.400915	0	0.521067	0	0.30682	0	0.284737	1	0.576016	0	0.474185	0	0.585202	0	0.389021	0	0.2883	1	0.936078	0	0.492247	0	0.589705	0	0.405226	0	0.308041	1	0.937033	0	0.516684	0	0.591965	0	0.407381	0	0.237463	0	0.327472
0	0.299998	0	0.189479	0	0.267521	0	0.308826	0	0.283554	0	0.341302	0	0.306251	0	0.283659	0	0.483833	0	0.351672	0	0.402255	0	0.331743	0	0.309836	0	0.487195	0	0.42421	0	0.429911	0	0.418557	0	0.317275	0	0.487494	0	0.426415	0	0.568945	0	0.466363	0	0.336774	0	0.27611	0	0.493758
0	0.212522	0	0.0551446	0	0.0663427	0	0.577115	0	0.0112011	0	0.298465	0	0.069046	0	0.28468	0	0.710899	0	0.0640689	0	0.335106	0	0.361363	0	0.405229	0	0.750053	0	0.173163	0	0.503347	0	0.362072	0	0.42046	0	0.750486	0	0.174234	0	0.530155	0	0.363968	0	0.427499	0	0.596609	0	0.76966
0	0.118625	0	0.0421655	0	0.137479	0	0.0226893	0	0.0572154	0	0.173514	0	0.0783387	0	0.275439	0	0.0894962	0	0.0686111	0	0.177274	0	0.20536	0	0.297019	0	0.120983	0	0.0820323	0	0.239512	0	0.227916	0	0.312424	0	0.188538	0	0.0834642	0	0.250621	0	0.255092	0	0.315757	0	0.381842	0	0.203052
0	0.795733	0	0.00394907	0	0.152878	0	0.316347	0	0.00101122	0	0.80207	0	0.00450644	0	0.230334	0	0.599952	0	0.00804444	0	0.815337	0	0.0114898	0	0.406809	0	0.640109	0	0.0287918	0	0.84942	0	0.045896	0	0.428449	0	0.716154	0	0.0289291	0	0.865984	0	0.0460563	0	0.435111	0	0.205528	0	0.716278
0	0.217418	0	0.0437376	0	0.0957983	0	0.223669	0	6.95801e-05	0	0.221586	0	0.0492422	0	0.10423	0	0.389582	0	0.0137794	0	0.293997	0	0.0931781	0	0.11307	0	0.441266	0	0.0864192	0	0.373349	0	0.110116	0	0.191583	0	0.458819	0	0.0872523	0	0.454912	0	0.116434	0	0.198441	0	0.164986	0	0.459425
0	0.101567	0	0.101351	0	0.123772	0	0.296957	0	0.0563482	0	0.366429	0	0.102909	0	0.160683	0	0.542941	0	0.126914	0	0.414107	0	0.105108	0	0.290712	0	0.724757	0	0.226629	0	0.456797	0	0.309596	0	0.316173	0	0.728382	0	0.228825	0	0.465011	0	0.327975	0	0.326501	0	0.445789	0	0.747574
0	0.0807201	0	0.0621227	0	0.0912561	0	0.209352	0	0.000756242	0	0.151339	0	0.063883	0	0.16695	0	0.271231	0	0.000951114	0	0.164291	0	0.0710191	0	0.248547	0	0.328623	0	0.00119772	0	0.168961	0	0.159086	0	0.36798	0	0.328731	0	0.0012815	1	0.356525	0	0.164883	0	0.401495	0	0.357113	0	0.419032
0	0.0303592	0	0.00142262	0	0.33961	0	0.369252	0	0.00329745	0	0.0329116	0	0.00295662	0	0.426046	0	0.383454	0	0.0598366	0	0.0349172	0	0.00341398	0	0.468118	0	0.397217	0	0.212457	0	0.0638738	0	0.00788961	0	0.486174	0	0.447678	0	0.21255	1	0.160138	0	0.0361914	0	0.495745	0	0.594108	0	0.459833
0	0.0185076	0	0.0384351	0	0.0580814	0	0.208417	0	0.0143003	0	0.057995	0	0.0429451	0	0.283349	0	0.218176	0	0.0172219	0	0.259866	0	0.0447271	0	0.289343	0	0.335305	0	0.0207489	0	0.351856	0	0.0755148	0	0.455279	0	0.348595	0	0.0216173	0	0.366164	0	0.0999449	0	0.498821	0	0.428317	0	0.353915
0	0.0899513	0	0.0468336	0	0.103402	0	0.274689	0	0.416605	0	0.114946	0	0.0975957	0	0.295962	1	0.591348	0	0.634141	0	0.178337	0	0.105837	0	0.319712	1	0.680292	0	0.796925	0	0.241124	0	0.10749	0	0.329264	1	0.734188	0	0.797016	0	0.262033	0	0.111838	0	0.33844	0	0.502709	1	0.757336
0	0.0285267	0	0.00879094	0	0.0766527	0	0.361603	0	0.000404953	0	0.0418988	0	0.0309216	0	0.125456	0	0.423321	0	0.00436136	0	0.0443784	0	0.0357195	0	0.172568	0	0.431387	0	0.0178873	0	0.0556969	0	0.040093	0	0.299294	0	0.465652	0	0.0189446	0	0.157674	0	0.0486305	1	0.351327	0	0.34622	0	0.465716
0	0.0510855	0	0.520009	0	0.559272	0	0.110454	0	0.00230682	0	0.0734041	0	0.528554	0	0.566973	0	0.184204	0	0.0396374	0	0.121841	0	0.58444	0	0.606364	0	0.322405	0	0.149186	0	0.125845	0	0.585523	0	0.658509	0	0.324254	0	0.150138	0	0.166595	0	0.58594	1	0.700119	0	0.527813	0	0.36238
0	0.648817	0	0.0742445	0	0.385838	0	0.246673	0	0.184252	0	0.652985	0	0.19814	0	0.44254	0	0.339408	0	0.371741	0	0.668746	0	0.250964	0	0.554952	0	0.347783	0	0.564968	0	0.813682	0	0.252935	0	0.589045	0	0.34993	0	0.566915	0	0.837995	0	0.255072	0	0.637539	0	0.416344	0	0.359083
0	0.145752	0	0.81777	0	0.00426602	0	0.493208	0	5.75752e-06	0	0.212588	0	0.832663	0	0.133558	0	0.533138	0	0.000163582	0	0.232524	0	0.836517	0	0.244763	0	0.566439	0	0.00102288	0	0.31988	0	0.838668	0	0.250641	0	0.596776	0	0.00115229	0	0.374468	0	0.838813	0	0.255003	0	0.383651	0	0.614615
0	0.12018	0	0.156103	0	0.0544425	0	0.150211	0	0.0244019	0	0.323371	0	0.407326	0	0.09209	0	0.25262	0	0.0337169	0	0.349569	0	0.540643	0	0.122316	0	0.280576	0	0.0457186	0	0.354471	0	0.545156	0	0.144063	1	0.418814	0	0.0460058	0	0.386022	0	0.545631	0	0.195786	0	0.632815	1	0.502813
0	0.0826904	0	0.0657326	0	0.572571	0	0.658902	0	0.480396	0	0.0854602	0	0.137735	0	0.578454	0	0.748995	0	0.685884	0	0.0899171	0	0.188109	0	0.583067	0	0.749401	0	0.831359	0	0.15574	0	0.242439	0	0.616869	0	0.756077	0	0.831526	0	0.159012	0	0.244634	0	0.639551	0	0.272232	0	0.756614
0	0.25031	0	0.281515	0	0.0407439	0	0.197632	0	0.0948838	0	0.269124	0	0.294553	0	0.0818554	0	0.207633	0	0.121983	1	0.398141	0	0.565838	0	0.114116	0	0.360983	0	0.15416	1	0.574363	0	0.593984	0	0.164188	0	0.392578	0	0.157364	1	0.687178	0	0.59527	0	0.183952	0	0.279248	0	0.394008
0	0.026957	0	0.171323	0	0.301494	0	0.0296771	0	0.056785	0	0.0329731	0	0.199376	0	0.48159	0	0.061565	0	0.120527	0	0.0714979	0	0.295191	0	0.569756	0	0.249972	0	0.2098	0	0.0966304	0	0.304295	0	0.658965	0	0.281272	0	0.210414	0	0.123621	0	0.320576	0	0.660572	0	0.449594	0	0.312623
0	0.274904	0	0.0666581	0	0.063404	0	0.129088	0	0.0367402	0	0.329313	0	0.110537	0	0.161584	0	0.143102	1	0.627557	0	0.489153	0	0.124204	0	0.190022	0	0.204508	1	0.816904	0	0.510547	0	0.233859	0	0.300301	0	0.352054	1	0.818546	0	0.561767	0	0.245832	0	0.310599	0	0.296438	0	0.362738
0	0.0120061	0	0.138603	0	0.241982	0	0.717207	0	0.00143044	0	0.0303414	0	0.144481	0	0.272866	0	0.853868	0	0.018045	0	0.0319478	0	0.176084	0	0.277833	0	0.906933	0	0.0697318	0	0.0524194	0	0.214137	0	0.311033	0	0.911614	0	0.070717	0	0.0850394	0	0.217005	0	0.33188	0	0.522352	0	0.91513
0	0.134588	0	0.337959	0	0.686138	0	0.0438436	0	0.0055368	0	0.168325	0	0.349007	0	0.68647	0	0.0657256	0	0.0128573	0	0.18373	0	0.405711	0	0.705163	0	0.203072	0	0.0255552	0	0.190488	0	0.579563	0	0.708486	0	0.211526	0	0.0261837	0	0.202422	0	0.602706	0	0.720714	0	0.599058	0	0.233757
0	0.0245342	0	0.0379741	0	0.0100996	0	0.344659	0	0.000286154	0	0.0378038	0	0.0716608	0	0.0983781	0	0.440695	0	0.00381693	0	0.0436446	0	0.0773963	0	0.203252	0	0.603587	0	0.016856	0	0.0986349	0	0.139474	0	0.239701	0	0.639722	0	0.0170563	0	0.101305	0	0.15067	0	0.294847	0	0.457696	0	0.693233
0	0.00072664	0	0.055982	0	0.170902	0	0.336138	0	0.00144851	0	0.017708	0	0.0998682	0	0.225879	0	0.395289	0	0.0236414	0	0.0416683	0	0.111464	0	0.29227	0	0.437597	0	0.0943655	0	0.239099	0	0.121632	0	0.39663	0	0.44183	0	0.0951724	0	0.426858	0	0.176248	0	0.439394	0	0.276088	0	0.459448
0	0.106145	0	0.143193	0	0.377414	0	0.26714	0	0.0477758	0	0.18515	0	0.161844	0	0.510924	0	0.286089	0	0.0539361	0	0.219582	0	0.214641	0	0.526202	0	0.298544	0	0.0610076	0	0.223287	0	0.238918	0	0.548458	0	0.364707	0	0.0621699	0	0.283658	0	0.259942	0	0.559696	0	0.947373	0	0.369962
0	0.0165194	0	0.325883	0	0.309373	0	0.37906	0	0.00924721	0	0.01906	0	0.328964	0	0.424836	0	0.38299	0	0.0131552	0	0.0343699	0	0.388751	0	0.425164	0	0.38989	0	0.0183791	0	0.0464633	0	0.429364	0	0.42956	0	0.394131	0	0.018443	0	0.0487558	0	0.432505	0	0.432071	0	0.25109	0	0.430257
0	0.168635	0	0.318915	0	0.46463	0	0.311124	0	0.0438259	0	0.185085	0	0.544569	0	0.529619	1	0.643961	0	0.109473	0	0.205645	0	0.561487	0	0.589345	1	0.738578	0	0.20732	0	0.217646	0	0.565439	0	0.612309	1	0.785515	0	0.207639	0	0.269208	0	0.570979	0	0.623153	0	0.539815	1	0.812289
0	0.214705	0	0.148327	0	0.0850531	0	0.75463	0	0.0341678	0	0.230883	0	0.352001	0	0.418219	0	0.767127	0	0.445383	0	0.287423	0	0.35547	0	0.44866	1	0.8608	0	0.818621	0	0.34556	0	0.364803	0	0.53891	1	0.890794	0	0.819318	0	0.367264	0	0.377624	0	0.573529	0	0.299812	1	0.897395
0	0.0215171	0	0.053998	0	0.198424	0	0.123838	0	0.000115423	0	0.0601027	0	0.111864	0	0.249037	0	0.143252	0	0.00090157	0	0.117854	0	0.407948	0	0.336563	0	0.200824	0	0.00350597	0	0.158362	0	0.443645	0	0.398329	1	0.336562	0	0.00407829	0	0.17534	0	0.44512	0	0.410001	0	0.38233	1	0.39708
0	0.386665	0	0.261121	0	0.55257	0	0.472873	0	0.359659	0	0.439824	0	0.282467	0	0.591756	0	0.519103	0	0.448159	0	0.444509	0	0.507234	0	0.640177	0	0.560017	0	0.537378	0	0.478854	0	0.543652	0	0.651834	0	0.576892	0	0.537936	0	0.499121	0	0.545992	0	0.653186	0	0.669142	0	0.579225
0	0.157184	0	0.265469	0	0.136893	0	0.462096	0	0.244015	0	0.165076	0	0.292374	0	0.232013	0	0.670351	0	0.370058	0	0.179012	0	0.371597	0	0.279161	0	0.708105	0	0.501403	0	0.20484	0	0.387267	0	0.279513	0	0.71501	0	0.502789	0	0.209692	0	0.398558	0	0.294011	0	0.219907	0	0.736321
0	0.0969546	0	0.189995	0	0.312167	0	0.23102	0	0.322878	0	0.225611	0	0.213539	0	0.352229	0	0.330462	0	0.683844	0	0.239428	0	0.238069	0	0.518406	0	0.370571	0	0.889167	0	0.311312	0	0.240767	0	0.577718	0	0.371056	0	0.889689	0	0.362128	0	0.254798	0	0.610108	0	0.397333	0	0.374088
0	0.0226398	0	0.291085	0	0.0155216	0	0.335734	0	0.000740958	0	0.0408681	0	0.309343	0	0.0853282	0	0.509894	0	0.00138691	0	0.0794633	0	0.339698	0	0.111996	0	0.566622	0	0.00243881	0	0.160106	0	0.525547	0	0.142291	1	0.660119	0	0.00285419	0	0.307727	0	0.52963	0	0.169163	0	0.439289	1	0.688076
0	0.0397647	0	0.0509783	0	0.135342	0	0.27389	0	0.451265	0	0.0803685	0	0.152982	0	0.149784	0	0.510542	0	0.559302	0	0.120734	0	0.179415	0	0.181069	0	0.611997	0	0.65975	0	0.126506	0	0.348744	0	0.266558	0	0.657425	0	0.659942	0	0.128882	0	0.349561	0	0.274784	0	0.408792	0	0.666841
0	0.347558	0	0.0791638	0	0.171543	0	0.0516956	0	0.0178925	0	0.391086	0	0.123076	0	0.189884	0	0.166167	0	0.0424854	0	0.397815	0	0.142832	0	0.247889	0	0.174306	0	0.0826304	0	0.414959	0	0.200857	0	0.317479	0	0.26851	0	0.0839733	0	0.428099	0	0.257795	0	0.317635	0	0.558125	0	0.278792
0	0.0146492	0	0.033843	0	0.0331753	0	0.12735	0	0.0345158	0	0.0394706	0	0.0687877	0	0.278153	0	0.458202	0	0.066103	1	0.231466	0	0.195353	0	0.303093	0	0.481634	0	0.111746	1	0.340931	0	0.213484	0	0.348119	0	0.505617	0	0.112612	1	0.464291	0	0.261308	0	0.379994	0	0.245636	0	0.505898
0	0.116532	0	0.157115	0	0.753994	0	0.221265	0	0.125551	0	0.287228	0	0.186363	0	0.775973	0	0.348584	0	0.216735	0	0.399535	0	0.244072	0	0.801019	0	0.358841	0	0.326659	0	0.415875	0	0.267098	0	0.859064	0	0.470448	0	0.327736	0	0.423836	0	0.285055	0	0.862961	0	0.502423	0	0.512081
0	0.329035	0	0.20861	0	0.122215	0	0.557204	0	0.0603681	0	0.385484	0	0.216621	0	0.417586	0	0.562759	0	0.0813257	0	0.412596	0	0.273635	0	0.426213	0	0.729899	0	0.107193	0	0.476247	0	0.293768	0	0.453148	0	0.758462	0	0.108494	0	0.511128	0	0.299388	0	0.484946	0	0.656251	0	0.782119
0	0.00241982	0	0.199344	0	0.141117	0	0.0783281	0	0.030851	0	0.00610105	0	0.233612	0	0.159984	0	0.20153	0	0.0350356	0	0.0243911	0	0.268106	0	0.171157	0	0.221422	0	0.03988	0	0.0613528	0	0.283807	0	0.20217	0	0.329721	0	0.0401626	0	0.0847538	0	0.290895	0	0.232313	0	0.291584	0	0.350056
0	0.155608	0	0.109916	0	0.297325	0	0.199046	0	0.071544	0	0.290932	0	0.152209	0	0.31862	0	0.538898	0	0.110964	0	0.328915	0	0.161071	0	0.460434	0	0.596925	0	0.161364	0	0.337691	0	0.260023	0	0.508437	0	0.612949	0	0.16153	0	0.364179	0	0.266298	0	0.52473	0	0.315923	0	0.663174
0	0.159673	0	0.119174	0	0.117253	0	0.654058	0	0.00760014	0	0.184328	0	0.198039	0	0.121408	0	0.664523	0	0.103962	0	0.226191	0	0.237453	0	0.149886	0	0.691286	0	0.315204	0	0.373698	0	0.280141	0	0.173428	0	0.694627	0	0.316202	0	0.391514	0	0.285021	0	0.24628	0	0.53382	0	0.717039
0	0.384254	0	0.162947	0	0.125717	0	0.71137	0	0.533105	0	0.393349	0	0.167455	0	0.135593	0	0.721911	0	0.660441	0	0.523084	0	0.219236	0	0.299526	0	0.728782	0	0.766686	0	0.552108	0	0.261277	0	0.359573	0	0.730586	0	0.768248	0	0.589897	0	0.290517	0	0.37233	0	0.336744	0	0.761274
0	0.00292625	0	0.206444	0	0.387846	0	0.103116	0	0.622362	0	0.00348522	0	0.218499	0	0.63466	0	0.176593	0	0.721066	0	0.0188136	0	0.313401	0	0.64251	0	0.180251	0	0.803104	0	0.0539045	0	0.3384	0	0.648346	0	0.210367	0	0.804209	0	0.102705	0	0.351023	0	0.657009	0	0.13643	0	0.228713
0	0.0449181	0	0.107286	0	0.270962	0	0.0636059	0	0.148291	0	0.113018	0	0.118447	0	0.329762	0	0.144694	0	0.17959	0	0.126663	0	0.123317	0	0.342704	0	0.17141	0	0.21523	0	0.171684	0	0.129668	0	0.353616	0	0.202513	0	0.217487	0	0.176094	0	0.141716	1	0.420516	0	0.479076	0	0.207378
0	0.0914123	0	0.162143	0	0.489523	0	0.249536	0	0.00386726	0	0.0915944	0	0.244503	0	0.604421	0	0.373023	0	0.0363298	0	0.196276	0	0.258381	0	0.606384	0	0.386838	0	0.120609	0	0.249757	0	0.287579	0	0.697605	0	0.421303	0	0.121118	0	0.262659	0	0.295427	0	0.710954	0	0.638288	0	0.423767
0	0.00615349	0	0.144592	0	0.030329	0	0.487533	0	0.122492	0	0.0147606	0	0.166654	0	0.0318254	0	0.565682	0	0.199865	0	0.0242631	0	0.180527	0	0.0358065	0	0.597357	0	0.293468	0	0.172881	0	0.218878	0	0.0558419	0	0.611483	0	0.295489	0	0.184764	0	0.221026	0	0.0638894	0	0.542528	0	0.623739
0	0.0944336	0	0.329263	0	0.0456341	0	0.0871467	0	0.0849777	0	0.116398	0	0.33243	0	0.110224	0	0.396711	0	0.103933	0	0.123594	0	0.423255	0	0.274085	0	0.581613	0	0.126171	0	0.181842	0	0.483999	0	0.429289	0	0.607892	0	0.127389	0	0.229959	0	0.491559	0	0.453116	0	0.557492	0	0.620629
0	0.0298113	0	0.304012	0	0.237543	0	0.00828677	0	0.28256	0	0.0524119	0	0.350624	0	0.36108	0	0.0260571	0	0.317385	0	0.0541967	0	0.375796	0	0.395218	0	0.0999587	0	0.354972	0	0.067951	0	0.379549	0	0.406304	0	0.177062	0	0.355456	0	0.101753	0	0.390676	0	0.410123	0	0.128162	0	0.205185
0	0.188158	0	0.234158	0	0.0283119	0	0.520797	0	0.0451886	0	0.220394	0	0.314959	0	0.0816244	0	0.588796	0	0.0700121	0	0.295528	0	0.318612	0	0.16069	0	0.681299	0	0.102784	0	0.438312	0	0.328733	0	0.173221	0	0.683441	0	0.103253	0	0.444037	0	0.348972	0	0.178137	0	0.866462	0	0.691369
0	0.309769	0	0.153634	0	0.246665	0	0.0188436	0	0.00520885	0	0.349955	0	0.204889	0	0.251134	0	0.184215	0	0.0416384	0	0.350141	1	0.396585	0	0.252727	0	0.387875	0	0.130285	0	0.37682	1	0.459588	0	0.255503	0	0.401621	0	0.130936	0	0.469713	1	0.483689	0	0.316264	0	0.373541	0	0.426387
0	0.00503568	0	0.283382	0	0.0738744	0	0.310929	0	0.266552	0	0.0189276	0	0.377633	0	0.176474	0	0.327586	0	0.427435	0	0.0300019	0	0.428388	0	0.224908	0	0.411021	0	0.585006	0	0.0356385	0	0.437869	0	0.231346	0	0.416126	0	0.586626	0	0.0513785	0	0.43898	0	0.244543	0	0.175621	0	0.459426
0	0.0016392	0	0.0456455	0	0.306237	0	0.037589	0	0.00100734	0	0.0193761	0	0.181364	0	0.40118	0	0.0616353	0	0.00720555	0	0.0300045	0	0.27504	0	0.467582	0	0.326127	0	0.0249822	0	0.0317915	0	0.344265	0	0.5962	0	0.452949	0	0.025891	0	0.0590703	0	0.347386	0	0.640734	0	0.338647	0	0.455357
0	0.139055	0	0.255002	0	0.223687	0	0.276086	0	1.6303e-05	0	0.165772	0	0.295809	0	0.26139	1	0.402839	0	0.000255	0	0.196604	0	0.354808	0	0.306945	1	0.527071	0	0.00131982	0	0.292434	0	0.373498	0	0.341408	1	0.622915	0	0.00137847	0	0.326055	0	0.376627	0	0.346583	0	0.44187	1	0.647062
0	0.192784	0	0.00230424	0	0.448656	0	0.0871107	0	0.00625114	0	0.209657	0	0.0146837	0	0.52683	0	0.109772	0	0.0133523	0	0.237288	0	0.0909364	0	0.52903	0	0.215517	0	0.0251549	0	0.237526	0	0.0933131	0	0.593119	0	0.226058	0	0.0253573	0	0.275157	0	0.111857	0	0.597198	0	0.349336	0	0.237072
0	0.112388	0	0.199902	0	0.331158	0	0.177848	0	0.478228	0	0.152028	0	0.204409	0	0.428264	0	0.206161	0	0.630403	0	0.185028	0	0.383915	0	0.48729	0	0.212923	0	0.75604	0	0.213415	0	0.421369	0	0.488599	0	0.258312	0	0.756388	0	0.340451	0	0.426869	0	0.489647	0	0.568265	0	0.262444
0	0.00127718	0	0.0939414	0	0.729953	0	0.0722667	0	0.377273	0	0.00237931	0	0.120177	0	0.766923	1	0.390672	0	0.385973	0	0.0111182	0	0.164687	0	0.791309	1	0.605764	0	0.3953	0	0.0222091	0	0.232559	0	0.80928	1	0.670487	0	0.398051	0	0.0462439	0	0.233432	0	0.810321	0	0.435694	1	0.709171
0	0.161184	0	0.0222976	0	0.306395	0	0.210267	0	0.000664913	0	0.194484	0	0.0297137	0	0.324337	0	0.215966	0	0.0417666	0	0.246539	0	0.0592502	0	0.346844	1	0.39479	0	0.189491	0	0.286835	0	0.0952636	0	0.414852	1	0.464187	0	0.189644	0	0.300515	0	0.106134	0	0.474512	0	0.319886	1	0.540186
0	0.18658	0	0.00672891	0	0.24144	0	0.146058	0	0.0440866	0	0.187186	0	0.0263843	0	0.335314	0	0.211638	0	0.0559262	0	0.210976	0	0.0293529	0	0.388679	0	0.30792	0	0.070332	0	0.2459	0	0.0889895	0	0.429772	0	0.333993	0	0.0721011	0	0.345798	0	0.106895	0	0.443673	0	0.333647	0	0.420825
0	0.0596958	0	0.196094	0	0.0605503	0	0.318869	0	0.395641	0	0.0692599	0	0.211591	0	0.0763635	1	0.63791	0	0.558645	0	0.0804048	0	0.245505	0	0.129676	1	0.780763	0	0.70068	0	0.116773	0	0.373123	0	0.132175	1	0.821486	0	0.700939	0	0.134097	0	0.385916	0	0.166952	0	0.67202	1	0.844173
0	0.0799552	0	0.428488	0	0.131806	0	0.378568	0	0.000917758	0	0.105375	0	0.505585	0	0.233054	0	0.591392	0	0.0114593	0	0.138286	0	0.517981	0	0.280867	0	0.742547	0	0.0460096	0	0.180708	0	0.545299	0	0.345637	0	0.745968	0	0.0473923	0	0.187724	0	0.56365	0	0.346313	0	0.347856	0	0.748923
0	0.083051	0	0.0209856	0	0.356596	0	0.0548749	0	0.00491734	0	0.118699	0	0.0791398	0	0.42981	0	0.136073	0	0.142507	0	0.12498	0	0.123662	0	0.439902	0	0.152112	0	0.438027	0	0.187603	0	0.154238	0	0.489718	0	0.154066	0	0.439476	0	0.189898	0	0.19072	0	0.507075	0	0.82685	0	0.186005
0	0.0426358	0	0.000441355	0	0.271914	0	0.381472	0	0.0586927	0	0.0846883	0	0.00221097	0	0.529479	0	0.407425	0	0.0685736	0	0.109002	0	0.00677808	0	0.572747	0	0.4235	0	0.0800661	0	0.136149	0	0.00805531	0	0.589059	0	0.435135	0	0.0826225	0	0.199211	0	0.0120598	0	0.610792	0	0.600311	0	0.450884
0	0.040531	0	0.0116077	0	0.0820336	0	0.16535	0	0.826642	0	0.124219	0	0.0141694	0	0.115697	0	0.421144	0	0.852866	0	0.124693	0	0.0828968	0	0.127153	0	0.468832	0	0.87707	0	0.141373	0	0.104503	0	0.178797	0	0.475336	0	0.877156	0	0.141529	0	0.113434	0	0.19805	0	0.502559	0	0.47988
0	0.113583	0	0.411445	0	0.366103	0	0.124282	0	0.0357607	0	0.11906	0	0.436137	0	0.41996	0	0.398592	0	0.135371	0	0.129108	0	0.519727	0	0.474841	0	0.453988	0	0.293247	0	0.172966	0	0.528787	0	0.524352	0	0.474519	0	0.294518	0	0.192691	0	0.529747	0	0.525321	0	0.403667	0	0.47557
0	0.139645	0	0.138964	0	0.020233	0	0.186787	0	0.00323773	0	0.170223	0	0.281333	0	0.0206443	0	0.209254	0	0.0109471	0	0.19581	0	0.295584	0	0.0489058	0	0.311176	0	0.0269703	0	0.204531	0	0.332571	0	0.0844754	0	0.41795	0	0.0278802	0	0.223772	0	0.340137	0	0.108943	0	0.141089	0	0.426145
0	0.227327	0	0.0531996	0	0.332126	0	0.339953	0	0.0142574	0	0.343612	0	0.0980766	0	0.361054	0	0.343052	0	0.0584344	0	0.378582	0	0.104241	0	0.500861	0	0.420101	0	0.14268	0	0.413609	0	0.11617	0	0.509868	0	0.455054	0	0.143451	0	0.439613	0	0.119412	0	0.530004	0	0.440816	0	0.459699
0	0.290978	0	0.0107739	0	0.369417	0	0.33089	0	0.000500886	0	0.343277	0	0.0121198	0	0.413272	0	0.543386	0	0.184118	0	0.391554	0	0.0275199	0	0.434982	0	0.687606	0	0.594439	0	0.392187	0	0.0813779	0	0.483149	0	0.725681	0	0.595855	0	0.415367	0	0.0910657	0	0.491581	0	0.559193	0	0.733437
0	0.364391	0	0.131214	0	0.0803218	0	0.0673569	0	0.000517147	0	0.422178	0	0.150233	0	0.12778	0	0.189716	0	0.0272053	0	0.503247	0	0.317506	0	0.160772	0	0.210796	0	0.130648	0	0.515076	0	0.386666	0	0.172657	0	0.313259	0	0.134588	0	0.539958	0	0.390552	0	0.195894	0	0.186468	0	0.386932
0	0.402763	0	0.0204795	0	0.105974	0	0.155336	0	0.538262	0	0.471202	0	0.0332794	0	0.200052	0	0.183031	0	0.580595	0	0.475868	0	0.0801512	0	0.200566	0	0.263356	0	0.623225	0	0.504419	0	0.0890806	0	0.260835	0	0.30991	0	0.62505	0	0.530384	0	0.108802	0	0.286815	0	0.419702	0	0.337493
0	0.156659	0	0.111296	0	0.213208	0	0.12358	0	0.0228677	0	0.400318	0	0.120699	0	0.272191	0	0.139845	0	0.333866	0	0.426106	0	0.12426	0	0.290474	0	0.278347	0	0.709479	1	0.586687	0	0.129112	0	0.335828	0	0.397199	0	0.710027	1	0.704929	0	0.14941	0	0.355635	0	0.18675	0	0.444542
0	0.0432516	0	0.0375025	0	0.559075	0	0.337645	0	0.474268	0	0.108981	0	0.0566927	0	0.609057	0	0.601946	0	0.533062	0	0.200148	0	0.0745706	0	0.628229	0	0.610657	0	0.591866	1	0.329659	0	0.0939736	0	0.716974	0	0.641902	0	0.595696	1	0.490916	0	0.0968566	0	0.719506	0	0.707427	0	0.679679
0	0.430085	0	0.06665	0	0.358159	0	0.208659	0	0.209775	0	0.587546	0	0.115915	0	0.528811	0	0.218909	0	0.253539	0	0.619349	0	0.140205	0	0.554529	0	0.241022	0	0.302068	0	0.649726	0	0.259162	0	0.571975	0	0.244585	0	0.303216	1	0.756519	0	0.260807	0	0.589426	0	0.0352201	0	0.277352
0	0.00530832	0	0.543238	0	0.636142	0	0.292284	0	0.0152908	0	0.0108293	0	0.554015	0	0.657546	0	0.296937	0	0.0886768	0	0.0340341	0	0.56293	0	0.692317	0	0.314756	0	0.230718	0	0.0766617	0	0.597122	0	0.710859	0	0.361453	0	0.231502	1	0.163721	0	0.602119	0	0.713749	0	0.52507	0	0.436797
0	0.0349973	0	0.0143504	0	0.109859	0	0.879478	0	0.0749175	0	0.228959	0	0.146249	0	0.1165	0	0.882256	0	0.106593	0	0.292304	0	0.177091	0	0.149734	0	0.886532	0	0.145963	0	0.406981	0	0.179932	0	0.150215	0	0.909767	0	0.148022	0	0.449631	0	0.214574	0	0.175541	0	0.0354679	0	0.91512
0	0.0232223	0	0.130841	0	0.309716	0	0.401212	0	0.0114385	0	0.023489	0	0.132482	0	0.361556	0	0.44933	0	0.0220111	0	0.182316	0	0.197297	0	0.401226	0	0.453035	0	0.0383606	0	0.18881	0	0.214389	0	0.417712	0	0.459806	0	0.0387282	0	0.209902	0	0.228824	0	0.435996	0	0.0980461	0	0.461802
0	0.549239	0	0.0292566	0	0.0199592	0	0.193174	0	0.352253	0	0.599799	0	0.0587493	0	0.0622893	0	0.279181	0	0.380906	0	0.649833	0	0.0712452	0	0.15946	0	0.328771	0	0.411421	0	0.671683	0	0.0872152	0	0.186546	0	0.338142	0	0.412103	1	0.765344	0	0.0879833	0	0.248739	0	0.0484188	0	0.369909
0	0.575863	0	0.236719	0	0.000133577	0	0.284193	0	0.068409	0	0.592171	0	0.291762	0	0.0756141	0	0.355365	0	0.078118	0	0.694085	0	0.482231	0	0.0928279	0	0.531294	0	0.0892582	0	0.759249	0	0.489674	0	0.121261	0	0.552605	0	0.0896255	0	0.765193	0	0.494126	0	0.130758	0	0.374218	0	0.612877
0	0.202093	0	0.0872071	0	0.568057	0	0.175297	0	0.000251413	0	0.337161	0	0.141052	0	0.761394	0	0.179128	0	0.000806488	0	0.353438	0	0.142957	0	0.76343	0	0.246679	0	0.00203889	0	0.407659	0	0.165676	0	0.787705	0	0.28068	0	0.00205854	0	0.438049	0	0.171563	0	0.793636	0	0.6307	0	0.286401
0	0.233019	0	0.613029	0	0.0191704	0	0.602971	0	0.00557053	0	0.492986	0	0.670243	0	0.263932	0	0.660405	0	0.0580466	0	0.635331	0	0.69894	0	0.296207	0	0.673001	0	0.185728	0	0.676778	0	0.724677	0	0.330643	0	0.699372	0	0.186102	0	0.680538	0	0.726064	0	0.330866	0	0.31457	0	0.7027
1	0.693306	0	0.383522	0	0.334564	0	0.114839	0	0.430462	1	0.80752	0	0.518122	1	0.633092	0	0.192081	0	0.453912	1	0.868543	0	0.567094	1	0.740824	0	0.391462	0	0.47867	1	0.920685	0	0.575931	1	0.791886	0	0.429997	0	0.480899	1	0.938329	0	0.58123	1	0.817933	0	0.475605	0	0.4475
0	0.0124736	0	0.217958	0	0.255371	0	0.00165966	0	0.456216	0	0.0178635	0	0.429222	1	0.576757	0	0.0445717	0	0.61571	0	0.0180654	0	0.48925	1	0.689312	0	0.260501	0	0.747933	0	0.0653991	0	0.600147	1	0.741786	0	0.37227	0	0.748176	0	0.0852213	0	0.610423	1	0.773625	0	0.33097	0	0.393461
0	0.0452112	0	0.215237	0	0.29719	0	0.0181815	0	0.0035245	0	0.110733	0	0.222959	0	0.301206	1	0.319883	0	0.0850204	0	0.16245	0	0.327557	0	0.341126	1	0.362709	0	0.293373	0	0.427432	0	0.329028	0	0.380395	1	0.494861	0	0.296223	0	0.427867	0	0.3327	0	0.387909	1	0.406988	1	0.565698
0	0.00430428	0	0.0380294	0	0.00370169	0	0.161988	0	0.00182516	0	0.00567957	0	0.0989968	0	0.0193914	0	0.247601	0	0.0088701	0	0.011092	0	0.273858	0	0.0792692	0	0.26533	0	0.0261065	0	0.0617314	0	0.311014	0	0.177567	1	0.407924	0	0.0272685	0	0.0690009	0	0.351292	0	0.18967	1	0.89617	1	0.484223
0	0.0794923	0	0.0153494	0	0.455402	0	0.328823	0	0.00482057	0	0.135461	0	0.0217534	0	0.483123	0	0.390966	0	0.00684693	0	0.245119	0	0.245217	0	0.618621	0	0.393345	0	0.00958033	0	0.444994	0	0.291921	0	0.632074	0	0.402947	0	0.00978331	0	0.465912	0	0.292391	0	0.64127	0	0.212856	0	0.434053
0	0.762863	0	0.67154	0	0.353316	0	0.247942	0	0.0020852	0	0.772165	0	0.694867	0	0.353873	0	0.310057	0	0.046249	0	0.852671	0	0.699706	0	0.496098	0	0.484371	0	0.177885	0	0.858686	0	0.726143	0	0.499824	0	0.515526	0	0.178128	0	0.867413	0	0.731823	0	0.520395	0	0.279875	0	0.537878
0	0.0306947	0	0.2213	0	0.477347	0	0.297723	0	0.544534	0	0.033586	0	0.416824	0	0.681986	0	0.36045	0	0.57569	0	0.0404523	0	0.496594	0	0.683428	0	0.444725	0	0.607634	0	0.258833	0	0.557054	0	0.701057	0	0.499499	0	0.609612	0	0.302976	0	0.567675	0	0.70935	0	0.571876	0	0.556873
0	0.0412235	0	0.101411	0	0.312067	0	0.545407	0	0.141352	0	0.277326	0	0.169953	0	0.318219	0	0.582955	0	0.163314	0	0.349349	0	0.184793	0	0.344085	0	0.596874	0	0.188095	0	0.349935	0	0.31293	0	0.382026	0	0.60159	0	0.18872	0	0.426502	0	0.328071	0	0.398911	0	0.556572	0	0.606321
0	0.268303	0	0.00858556	0	0.182558	0	0.209215	0	0.000361099	0	0.285517	0	0.0122672	0	0.261725	0	0.234147	0	0.000376188	0	0.29072	0	0.0373513	0	0.281416	0	0.247177	0	0.000392918	0	0.362019	0	0.193399	0	0.367226	0	0.258786	0	0.000403073	0	0.366604	0	0.216113	0	0.410179	0	0.171523	0	0.286938
0	0.0820395	0	0.116812	0	0.347297	0	0.379727	0	0.00317234	0	0.0857402	0	0.129335	0	0.629786	0	0.412077	0	0.0045222	0	0.133371	0	0.363038	0	0.630021	0	0.603287	0	0.00635633	0	0.155213	0	0.36934	0	0.72945	0	0.609341	0	0.00635839	0	0.178571	0	0.404087	0	0.733925	0	0.246325	0	0.637478
0	0.0749113	0	0.105356	0	0.26993	0	0.308559	0	0.047427	0	0.304726	0	0.199833	0	0.322383	0	0.418344	0	0.301994	0	0.322225	0	0.284707	0	0.469288	0	0.42528	0	0.614359	0	0.460897	0	0.350387	0	0.589907	0	0.435256	0	0.614539	0	0.533734	0	0.397832	0	0.591339	0	0.553724	0	0.439644
0	0.023689	0	0.178187	0	0.093208	0	0.374626	0	1.26487e-05	0	0.0482885	0	0.188647	0	0.0984725	0	0.417591	0	0.000120654	0	0.0512426	0	0.199616	0	0.101828	0	0.420904	0	0.000531493	0	0.325763	0	0.210838	0	0.103968	0	0.422966	0	0.000650464	0	0.364433	0	0.212901	0	0.116369	0	0.278261	0	0.429814
0	0.0671625	0	0.0686959	0	0.255057	0	0.635339	0	0.565959	0	0.0726702	0	0.0858748	0	0.411339	0	0.636582	0	0.717409	0	0.273795	0	0.0992599	0	0.454453	0	0.643061	0	0.830312	0	0.288663	0	0.130823	0	0.476816	0	0.657969	0	0.830466	0	0.333867	0	0.149805	0	0.491575	0	0.648513	0	0.661671
0	0.354024	0	0.0989774	0	0.0396261	0	0.146616	0	0.0288752	0	0.362542	0	0.109487	0	0.291265	0	0.231657	0	0.216824	0	0.376675	0	0.22047	0	0.465095	0	0.277332	0	0.498801	0	0.46264	0	0.384193	0	0.481599	0	0.376754	0	0.501656	0	0.510749	0	0.387499	0	0.512812	0	0.798847	0	0.384163
0	0.0516121	0	0.228701	0	0.144188	0	0.386035	0	0.000310919	0	0.167503	0	0.292329	0	0.333961	0	0.508603	0	0.245389	0	0.17131	0	0.304401	0	0.365077	0	0.557409	0	0.703192	0	0.177591	0	0.364878	0	0.365412	0	0.580507	0	0.705459	0	0.351581	0	0.375075	0	0.431118	0	0.375196	0	0.581611
0	0.0507331	0	0.0186194	0	0.133936	0	0.329358	0	6.36669e-05	0	0.221708	0	0.02383	0	0.141256	0	0.38122	0	0.00602537	0	0.417762	0	0.0381833	0	0.144844	0	0.433184	0	0.0386097	0	0.481251	0	0.0436359	0	0.296647	0	0.443696	0	0.0410554	0	0.535414	0	0.0788081	0	0.358434	0	0.170109	0	0.459016
0	0.760293	0	0.0796579	0	0.629894	0	0.506048	0	0.496751	0	0.809913	0	0.0807618	0	0.682091	0	0.562289	0	0.673375	0	0.823194	0	0.0922244	0	0.732142	0	0.564331	0	0.806868	0	0.830768	0	0.10233	0	0.734	0	0.628174	0	0.807597	0	0.871083	0	0.119144	0	0.73454	0	0.341931	0	0.668015
0	0.0590864	0	0.3393	0	0.154096	0	0.309178	0	0.415676	0	0.0767436	0	0.381391	0	0.173909	0	0.623773	0	0.439874	0	0.0816478	0	0.448505	0	0.326005	0	0.668042	0	0.465459	0	0.0861314	0	0.518962	0	0.371161	1	0.707034	0	0.468519	0	0.0981857	0	0.521029	0	0.382017	0	0.377228	1	0.752262
0	0.588371	0	0.262787	0	0.203424	0	0.872171	0	0.260001	0	0.743843	0	0.330414	0	0.318293	0	0.891541	0	0.2711	0	0.747479	0	0.341744	0	0.423324	0	0.901918	0	0.283104	0	0.857273	0	0.350527	0	0.571479	0	0.9178	0	0.283564	0	0.896993	0	0.354024	0	0.577756	0	0.505201	0	0.921026
0	0.0589058	0	0.274521	0	0.0765889	0	0.570153	0	0.0329721	0	0.142973	0	0.46179	0	0.130084	0	0.604592	0	0.124548	0	0.255577	0	0.463119	0	0.134581	0	0.633867	0	0.272622	0	0.274009	0	0.478555	0	0.164366	0	0.639278	0	0.27283	0	0.274435	0	0.499369	0	0.164518	0	0.25828	0	0.644261
0	0.221799	0	0.0187045	0	0.341706	1	0.353478	0	0.165325	0	0.483326	0	0.046202	0	0.413476	1	0.653257	0	0.230323	0	0.609886	0	0.085142	0	0.459245	1	0.762339	0	0.304939	0	0.613381	0	0.0937673	0	0.462484	1	0.796606	0	0.30729	0	0.647105	0	0.0962191	0	0.515757	0	0.412837	1	0.82683
0	0.0651093	0	0.165529	0	0.628573	0	0.686866	0	0.617866	0	0.129369	0	0.169166	0	0.684024	0	0.719055	0	0.618351	0	0.225008	0	0.247545	0	0.691188	0	0.747894	0	0.618872	0	0.481095	0	0.301379	0	0.738741	0	0.748481	0	0.619783	0	0.495393	0	0.306914	0	0.739559	0	0.483325	0	0.775179
0	0.0181608	0	0.0101079	0	0.565564	0	0.465389	0	0.127354	0	0.0319678	0	0.0167704	0	0.573423	0	0.524997	0	0.171953	0	0.0439096	0	0.210804	0	0.621414	0	0.563162	0	0.224472	0	0.076509	0	0.219468	0	0.710271	0	0.625484	0	0.224483	0	0.163131	0	0.222639	0	0.720936	0	0.347404	0	0.665897
0	0.0109751	0	0.227679	0	0.0814053	0	0.532359	0	0.00572925	0	0.0733398	0	0.260683	0	0.0835018	0	0.653249	0	0.481071	0	0.266771	0	0.313641	0	0.115754	0	0.68009	0	0.892101	0	0.27469	0	0.31477	0	0.219077	0	0.70459	0	0.892329	0	0.45832	0	0.330815	0	0.291916	0	0.380859	0	0.707695
0	0.152237	0	0.299998	0	0.0178049	0	0.140609	0	0.0837931	0	0.223458	0	0.310472	0	0.224699	0	0.2158	0	0.139049	0	0.308754	0	0.31469	0	0.270435	0	0.269469	0	0.209652	0	0.318059	0	0.351128	0	0.275159	1	0.407083	0	0.215509	0	0.328448	0	0.353743	0	0.288989	0	0.238811	1	0.471231
0	0.0401234	0	0.106991	0	0.0638703	0	0.564808	0	0.0186236	0	0.0418626	0	0.306795	0	0.27048	0	0.565808	0	0.0331053	0	0.234216	0	0.324577	0	0.324203	0	0.595022	0	0.0542661	0	0.382214	0	0.380232	0	0.372325	0	0.602275	0	0.0549554	0	0.441932	0	0.380572	0	0.373912	0	0.430621	0	0.602901
0	0.0435506	0	0.281904	0	0.0580941	0	0.0108586	0	0.220315	0	0.08561	0	0.339987	0	0.211424	0	0.0295405	0	0.264747	0	0.142677	0	0.376327	0	0.217964	0	0.0462897	0	0.313775	0	0.351329	0	0.520457	0	0.230283	0	0.0524345	0	0.314508	0	0.355838	0	0.529558	0	0.269328	0	0.497082	0	0.117557
0	0.130828	0	0.183187	0	0.129057	0	0.0149001	0	0.0359254	0	0.137076	0	0.240802	0	0.233235	0	0.0196651	0	0.143084	0	0.159541	0	0.252964	0	0.23482	0	0.0436691	0	0.312298	0	0.286468	0	0.292195	0	0.301366	0	0.165865	0	0.313114	0	0.335154	0	0.309515	0	0.361495	0	0.207678	0	0.201225
0	0.158174	0	0.136649	0	0.0976882	0	0.268256	0	0.203854	0	0.231095	0	0.148042	0	0.108071	0	0.436727	0	0.641164	0	0.323291	0	0.386112	0	0.242598	0	0.512332	0	0.892053	0	0.348569	0	0.38911	0	0.278978	0	0.515553	0	0.892682	0	0.363787	0	0.431519	0	0.324091	0	0.305989	0	0.521485
0	0.0292823	0	0.657392	0	0.114935	0	0.115228	0	0.188793	0	0.0633034	0	0.668689	0	0.430115	0	0.137762	0	0.742641	0	0.112804	0	0.706859	0	0.536156	0	0.178129	0	0.95787	0	0.384276	0	0.713927	0	0.570108	0	0.18026	0	0.958402	0	0.388097	0	0.720121	0	0.571676	0	0.362248	0	0.185204
0	0.0250912	0	0.0188438	0	0.703881	0	0.469041	0	0.407076	0	0.0307099	0	0.180353	1	0.838223	0	0.469809	0	0.497367	0	0.0320352	0	0.24685	1	0.865537	0	0.471206	1	0.889385	0	0.111555	0	0.274935	1	0.892854	0	0.476012	1	0.890908	0	0.29208	0	0.275937	1	0.905833	0	0.156038	0	0.539045
0	0.00384335	0	0.0700481	0	0.453279	0	0.347125	0	0.107103	0	0.00525497	0	0.0921044	1	0.639668	0	0.492432	0	0.151111	0	0.0228824	0	0.10411	1	0.707498	0	0.541387	0	0.247945	0	0.27636	0	0.112189	1	0.791763	1	0.59376	0	0.254126	0	0.289354	0	0.11598	1	0.810485	0	0.549297	1	0.628169
0	0.057757	0	0.0749076	0	0.0361559	0	0.533953	0	0.000275685	0	0.0628467	0	0.101529	0	0.152851	0	0.547611	0	0.00440338	0	0.0670954	0	0.120923	0	0.249969	0	0.623765	0	0.0153121	0	0.137186	0	0.287248	0	0.302608	0	0.637738	0	0.0157404	0	0.140429	0	0.295857	0	0.324082	0	0.0790303	0	0.639473
0	0.350869	0	0.193898	0	0.343858	0	0.410095	0	0.139621	0	0.352407	0	0.29431	0	0.377385	0	0.561421	0	0.385272	0	0.412663	0	0.510219	0	0.436291	0	0.59121	0	0.458622	0	0.44069	0	0.549587	0	0.44202	0	0.613331	0	0.459524	0	0.583812	0	0.551741	0	0.446924	0	0.582812	0	0.61421
0	0.504509	0	0.181434	0	0.413878	0	0.234706	0	0.0026873	0	0.519487	0	0.313621	0	0.422475	0	0.375127	0	0.0116771	0	0.556234	0	0.343629	0	0.429145	0	0.430203	0	0.183565	0	0.641362	0	0.390399	0	0.430541	0	0.456128	0	0.184685	0	0.66223	0	0.433876	0	0.456264	0	0.457134	0	0.459568
0	0.133082	0	0.444379	0	0.185518	0	0.188645	0	1.18353e-05	0	0.279644	0	0.446251	0	0.306463	0	0.381797	0	0.0586527	0	0.28896	0	0.47765	0	0.471246	0	0.610356	0	0.101827	0	0.366748	0	0.486334	0	0.579138	0	0.611342	0	0.10452	0	0.372153	0	0.498996	0	0.590679	0	0.54645	0	0.621406
0	0.0438775	0	0.162659	0	0.0490193	0	0.0296675	0	0.0587293	0	0.147117	0	0.276243	0	0.105244	1	0.26221	0	0.0887961	0	0.152349	0	0.389847	0	0.183542	1	0.49602	0	0.361627	0	0.155229	0	0.404774	0	0.305039	1	0.591435	0	0.36269	0	0.161491	0	0.418468	0	0.324321	0	0.557114	1	0.642541
0	0.264946	0	0.158899	0	0.171405	0	0.259656	0	0.000625492	0	0.327945	0	0.185145	0	0.175699	0	0.450322	0	0.133592	0	0.33401	0	0.339207	0	0.196735	0	0.512113	0	0.178161	0	0.395073	0	0.489605	0	0.292344	0	0.541841	0	0.181581	0	0.486821	0	0.492285	0	0.315179	0	0.154113	0	0.558937
0	0.0645162	0	0.0837274	0	0.222809	0	0.276391	0	0.0001022	0	0.127708	0	0.153836	0	0.237968	0	0.386376	0	0.00117065	0	0.128918	0	0.156165	0	0.243793	0	0.423899	0	0.179729	0	0.135579	0	0.178324	0	0.30576	0	0.4503	0	0.180501	0	0.272413	0	0.183236	0	0.308601	0	0.55347	0	0.467896
0	0.417695	0	0.0860618	0	0.14272	0	0.108117	0	0.174652	0	0.487652	0	0.106934	0	0.164731	0	0.330473	0	0.663295	0	0.500716	0	0.235395	0	0.23577	0	0.380487	0	0.694376	0	0.565453	0	0.262281	0	0.242945	0	0.403238	0	0.697073	0	0.628568	0	0.308515	0	0.243641	0	0.0637755	0	0.404225
0	0.306065	0	0.480336	0	0.276117	0	0.0402602	0	0.221172	0	0.337047	0	0.500659	0	0.532198	0	0.070116	0	0.319754	0	0.455134	0	0.525624	0	0.565036	0	0.132128	0	0.798732	0	0.50566	0	0.589276	1	0.659381	0	0.168023	0	0.799078	0	0.520692	0	0.594254	1	0.699141	0	0.446371	0	0.197249
0	0.0421131	0	0.104423	0	0.0216632	0	0.118414	0	0.00291466	0	0.110575	0	0.249515	0	0.0889745	1	0.511263	0	0.00347859	0	0.211726	0	0.338292	0	0.0912788	1	0.678318	0	0.0285507	0	0.223321	0	0.442111	1	0.128837	1	0.722661	0	0.0308049	0	0.401021	0	0.449441	1	0.187506	0	0.657524	1	0.766177
0	0.0578265	0	0.165518	0	0.156893	0	0.378352	0	0.169512	0	0.0954895	0	0.247962	0	0.200088	0	0.636557	0	0.180677	0	0.142426	0	0.27564	0	0.209383	0	0.714022	0	0.186599	0	0.148949	0	0.277447	0	0.378423	0	0.726856	0	0.188146	0	0.221678	0	0.302469	0	0.430793	0	0.122604	0	0.736364
0	0.0163663	0	0.0186882	0	0.408147	0	0.869641	0	0.150958	0	0.018006	0	0.0582364	0	0.431336	0	0.872772	0	0.384669	0	0.0542027	0	0.0802119	0	0.444053	0	0.884583	0	0.397747	0	0.0595267	0	0.16785	0	0.51323	0	0.88957	0	0.397858	0	0.230721	0	0.199781	0	0.553589	0	0.160775	0	0.892802
0	0.641189	0	0.120829	0	0.424924	0	0.0754284	0	0.319033	0	0.67117	0	0.123761	0	0.47135	0	0.421572	0	0.368641	0	0.709288	0	0.296674	0	0.593305	0	0.422599	0	0.608045	0	0.710211	0	0.319306	0	0.607865	0	0.446018	0	0.608221	0	0.740473	0	0.319865	0	0.635125	0	0.567793	0	0.465756
0	0.0890537	0	0.117381	0	0.0565889	0	0.323977	0	0.0060769	0	0.109131	0	0.137812	0	0.149027	0	0.532188	0	0.00895487	0	0.132658	0	0.232185	0	0.205657	0	0.546862	0	0.0228511	0	0.150403	0	0.297588	0	0.211299	1	0.639658	0	0.0240334	0	0.170652	0	0.325504	0	0.238258	0	0.67767	1	0.693856
0	0.070894	0	0.154139	0	0.122487	0	0.11598	0	0.48468	0	0.241389	0	0.165424	0	0.124515	0	0.36273	0	0.502281	0	0.317899	0	0.23756	0	0.149749	1	0.608466	0	0.518963	0	0.471223	0	0.258141	0	0.218279	1	0.623011	0	0.519742	0	0.53934	0	0.265246	0	0.221485	0	0.870985	1	0.65363
0	0.132789	0	0.17586	0	0.147108	0	0.418485	0	0.00442124	0	0.154093	0	0.179784	0	0.16298	0	0.560312	0	0.476372	0	0.194155	0	0.183377	0	0.178159	0	0.563999	0	0.495488	0	0.332615	0	0.203916	0	0.219365	0	0.579655	0	0.49578	0	0.385657	0	0.223566	0	0.289323	0	0.514404	0	0.59244
0	0.153465	0	0.234645	0	0.31574	0	0.098763	0	0.00332795	0	0.219573	0	0.354478	0	0.378301	0	0.28237	0	0.00425613	0	0.222936	0	0.378614	0	0.408184	0	0.415639	0	0.585135	0	0.290791	0	0.49056	0	0.410644	0	0.424633	0	0.585421	0	0.292963	0	0.495864	0	0.442301	0	0.242283	0	0.440173
0	0.234518	0	0.133241	0	0.287823	0	0.851822	0	0.64416	0	0.246767	0	0.166171	0	0.344826	0	0.866238	0	0.730972	0	0.286899	0	0.179252	0	0.405743	0	0.870148	0	0.736319	0	0.368613	0	0.24917	0	0.414164	0	0.87348	0	0.739751	0	0.410387	0	0.255617	0	0.422653	0	0.291536	0	0.877488
0	0.077564	0	0.0678124	0	0.0246706	0	0.299805	0	0.00140363	0	0.089181	0	0.125101	0	0.0480077	0	0.592266	0	0.0253808	0	0.106182	0	0.129343	0	0.0489573	1	0.701747	1	0.0723195	0	0.183477	0	0.180597	0	0.0588569	1	0.751952	1	0.0732619	0	0.188535	0	0.216519	0	0.0607453	0	0.243329	1	0.776895
0	0.201182	0	0.223627	0	0.0231396	0	0.328902	0	9.45153e-05	0	0.316844	0	0.305842	0	0.0546026	0	0.34434	0	0.0144997	0	0.462794	0	0.439385	0	0.0621334	0	0.345069	1	0.588654	0	0.492013	0	0.441813	0	0.198235	0	0.389987	1	0.593413	0	0.538073	0	0.460311	0	0.228392	0	0.55508	0	0.404404
0	0.450198	0	0.040097	0	0.00207131	0	0.139664	0	0.349785	0	0.546748	0	0.0671824	0	0.0263524	0	0.169501	0	0.47137	0	0.562032	0	0.100145	0	0.0509351	0	0.305023	0	0.598229	0	0.632575	0	0.116945	0	0.0953561	0	0.324886	0	0.598357	0	0.658936	0	0.131881	0	0.111375	0	0.322642	0	0.331844
0	0.0727052	0	0.0594231	0	0.0238251	0	0.120584	0	0.000567028	0	0.176037	0	0.0863234	0	0.133476	0	0.176063	0	0.00115307	0	0.232612	0	0.156384	0	0.166904	0	0.192147	0	0.0277084	0	0.285467	0	0.166038	0	0.192668	0	0.193112	0	0.0285379	0	0.293731	0	0.166872	0	0.193851	0	0.468081	0	0.204329
0	0.266669	0	0.0140166	0	0.394994	0	0.227961	0	0.292579	0	0.374015	0	0.0439915	0	0.522963	0	0.278456	0	0.539506	0	0.384035	0	0.121741	0	0.541354	0	0.420562	0	0.658751	0	0.388087	0	0.12489	0	0.553092	0	0.449585	0	0.660184	0	0.392822	0	0.130306	0	0.556203	0	0.0342464	0	0.477027
0	0.0130904	0	0.177234	0	0.0157392	0	0.0506614	0	0.00463348	0	0.024853	0	0.180933	0	0.0432237	0	0.212324	0	0.00521475	0	0.0312926	0	0.223828	0	0.0651307	0	0.326628	0	0.0479136	0	0.0635152	0	0.325174	0	0.0901791	0	0.382342	0	0.0490778	0	0.0674895	0	0.328226	0	0.0954314	0	0.0802527	0	0.395164
0	0.143274	0	0.0816418	0	0.064102	0	0.0195194	0	0.0555729	0	0.242298	0	0.0832572	0	0.195703	0	0.128636	0	0.549147	0	0.339127	0	0.117106	0	0.234808	0	0.286592	0	0.563481	0	0.364231	0	0.144437	0	0.297262	0	0.309733	0	0.565176	0	0.365389	0	0.145458	0	0.358295	0	0.312055	0	0.310366
0	0.129162	0	0.569486	0	0.405137	0	0.361312	0	0.250697	0	0.135995	0	0.58824	0	0.41184	0	0.484276	0	0.360103	0	0.228126	0	0.629934	0	0.486001	0	0.598747	0	0.616572	0	0.42609	0	0.665104	0	0.487135	0	0.618957	0	0.616794	0	0.438543	0	0.682534	0	0.507657	0	0.15461	1	0.674313
0	0.166502	0	0.0535907	0	0.179544	0	0.210527	0	0.0306797	0	0.175237	0	0.184601	0	0.186812	0	0.447357	0	0.0908827	0	0.272812	0	0.188857	0	0.272681	0	0.519711	0	0.0944072	0	0.297493	0	0.258343	0	0.282653	0	0.615526	0	0.0970385	0	0.404145	0	0.267404	0	0.294281	0	0.572093	0	0.629804
0	0.269099	0	0.0134185	0	0.0882591	0	0.519215	0	0.0390422	0	0.272401	0	0.0166602	0	0.170213	0	0.531954	0	0.633769	0	0.362587	0	0.0177098	0	0.199692	0	0.642565	0	0.911471	0	0.431788	0	0.0354437	0	0.237725	0	0.665085	0	0.911488	0	0.514382	0	0.0467168	0	0.244533	0	0.461548	0	0.686592
0	0.0240859	0	0.58036	0	0.170516	0	0.138067	0	0.176181	0	0.0640207	0	0.588021	0	0.174444	0	0.21428	1	0.420113	0	0.0816804	0	0.60875	0	0.259338	0	0.241222	1	0.822847	0	0.0922097	0	0.627893	0	0.293558	0	0.26398	1	0.82503	0	0.133066	0	0.641329	0	0.307213	0	0.820401	0	0.280393
0	0.115135	0	0.00425344	0	0.00850203	0	0.0244121	0	0.233765	0	0.145315	0	0.171478	0	0.0165904	0	0.0497831	1	0.636996	0	0.228181	0	0.342861	0	0.0186734	0	0.316811	1	0.850138	0	0.243854	0	0.385951	0	0.030691	0	0.343707	1	0.851689	0	0.301168	0	0.395147	0	0.0479591	0	0.493068	0	0.364822
0	0.23289	0	0.314253	0	0.266802	0	0.319418	0	0.00061434	0	0.295206	0	0.319183	0	0.290804	0	0.456761	0	0.00217516	0	0.301609	0	0.327352	0	0.295368	0	0.466342	0	0.0269557	0	0.422619	0	0.330502	0	0.324906	0	0.491973	0	0.0291571	0	0.474874	0	0.339126	0	0.325499	0	0.721519	0	0.561895
0	0.129891	0	0.0709723	0	0.199514	0	0.338431	0	3.17193e-05	0	0.145308	0	0.18214	0	0.241085	0	0.384544	0	0.0246823	0	0.15255	0	0.194247	0	0.294743	0	0.59119	0	0.0863151	0	0.2735	0	0.195896	0	0.332494	0	0.637054	0	0.0875726	0	0.297047	0	0.209584	0	0.336858	0	0.0422656	0	0.653017
0	0.099107	0	0.112565	0	0.222312	0	0.497194	0	0.0027293	0	0.199218	0	0.127025	0	0.266215	0	0.57213	0	0.00899735	0	0.201982	0	0.393414	0	0.268719	0	0.684565	0	0.679754	0	0.328511	0	0.413843	0	0.349356	0	0.699706	0	0.680939	0	0.39392	0	0.414768	0	0.365536	0	0.845184	0	0.707219
0	0.291331	0	0.413163	0	0.328216	0	0.278873	0	0.0484063	0	0.308847	0	0.417143	0	0.367837	0	0.282476	0	0.0669772	0	0.363296	0	0.422362	0	0.37982	0	0.456452	0	0.089265	0	0.47188	0	0.527265	0	0.456392	0	0.456976	0	0.0938005	0	0.503608	0	0.527679	0	0.469564	0	0.146006	0	0.472843
0	0.0333052	0	0.102919	0	0.205406	0	0.130906	0	0.168819	0	0.0531931	0	0.296154	0	0.20575	0	0.166972	0	0.378161	0	0.0735576	0	0.431664	0	0.220491	0	0.312846	0	0.565919	0	0.0970373	0	0.437232	0	0.249771	0	0.323372	0	0.566393	0	0.0995488	0	0.443328	0	0.259877	0	0.602159	0	0.344719
0	0.616055	0	0.0744808	0	0.0280575	0	0.122834	0	0.812156	0	0.645729	0	0.154357	0	0.190143	0	0.380712	0	0.835516	0	0.678588	0	0.171939	0	0.215414	0	0.498743	0	0.853244	0	0.738747	0	0.180899	0	0.29848	0	0.500951	0	0.854181	0	0.75592	0	0.216273	0	0.311584	0	0.121786	0	0.539081
0	0.0193449	0	0.214381	0	0.116126	0	0.207544	0	0.00013036	0	0.0312256	0	0.272131	0	0.163652	0	0.538759	0	0.183167	0	0.0393799	0	0.27711	0	0.189811	0	0.572881	0	0.216614	0	0.0443022	0	0.45577	0	0.194139	0	0.618836	0	0.217419	0	0.0562021	0	0.457471	0	0.210859	0	0.552139	0	0.631438
0	0.554666	0	0.0560768	0	0.0587156	0	0.0347439	0	0.424348	0	0.730874	0	0.0845642	0	0.0960935	0	0.077624	0	0.772583	0	0.774014	0	0.310979	0	0.118174	0	0.351984	0	0.865284	0	0.778244	0	0.315202	0	0.12224	0	0.360764	0	0.865467	0	0.829573	0	0.318015	0	0.155117	0	0.189651	0	0.361178
0	0.00377799	0	0.0885796	0	0.0299753	0	0.25963	0	0.0067901	0	0.0143185	0	0.134147	0	0.0745688	0	0.353264	0	0.0182486	0	0.0205098	0	0.235496	0	0.0747402	0	0.365476	0	0.0433623	0	0.0221178	1	0.379606	0	0.11956	0	0.365858	0	0.0449162	0	0.030832	1	0.405876	0	0.153136	0	0.49848	0	0.372842
0	0.0708353	0	0.278714	0	0.0272195	0	0.337401	0	0.0355461	0	0.193067	0	0.290965	0	0.0639813	0	0.355595	0	0.0818955	0	0.220091	0	0.356178	0	0.162125	0	0.376981	0	0.509422	0	0.290466	1	0.530777	0	0.164482	0	0.436328	0	0.510361	0	0.340844	1	0.570044	0	0.177077	0	0.131794	0	0.438027
0	0.171235	0	0.780361	0	0.28409	0	0.179036	0	3.05562e-06	0	0.171715	0	0.855688	0	0.334594	0	0.277372	0	1.84696e-05	0	0.208188	0	0.86667	0	0.364502	0	0.319685	0	0.296807	0	0.243831	0	0.89046	0	0.37622	0	0.327608	0	0.301748	0	0.253108	0	0.900927	0	0.409657	0	0.564687	0	0.373938
0	0.230171	0	0.0744803	0	0.051318	0	0.149128	0	5.97373e-06	0	0.262755	0	0.312169	0	0.0999039	0	0.192564	0	2.25903e-05	0	0.283419	0	0.369047	0	0.125319	1	0.485003	0	0.00101314	0	0.349729	0	0.381838	0	0.138707	1	0.575841	0	0.00125995	0	0.360538	0	0.383104	0	0.140555	0	0.201477	1	0.609921
0	0.214336	0	0.36201	0	0.0524182	0	0.283564	0	0.477989	0	0.309962	0	0.373884	0	0.0643212	1	0.515964	0	0.558619	0	0.515865	0	0.387182	0	0.0958642	1	0.639101	0	0.629793	0	0.530629	0	0.39067	0	0.117773	1	0.705794	0	0.630468	0	0.596064	0	0.418442	0	0.119593	0	0.301923	1	0.746355
0	0.0972707	0	0.214924	0	0.040544	0	0.469061	0	0.424667	0	0.138054	0	0.388847	0	0.0752141	0	0.730304	0	0.82507	0	0.167045	0	0.605193	0	0.103487	1	0.831546	0	0.82984	0	0.282632	0	0.705298	0	0.126962	1	0.86866	0	0.83038	0	0.365589	0	0.707538	0	0.148348	0	0.712298	1	0.881726
0	0.0871581	0	0.232513	0	0.0278657	0	0.615806	0	0.624149	0	0.27195	0	0.238874	0	0.131276	0	0.675849	0	0.841821	0	0.385058	0	0.514408	0	0.160727	0	0.696196	0	0.845404	0	0.402894	0	0.572371	0	0.184467	0	0.731764	0	0.845479	0	0.48131	0	0.573226	0	0.185545	0	0.465014	0	0.734631
0	0.305936	0	0.0151686	0	0.0208827	0	0.107413	0	0.0213999	0	0.344178	0	0.0494332	0	0.0677685	0	0.254197	0	0.342	0	0.344597	0	0.0598611	0	0.0982903	0	0.376119	0	0.439608	0	0.378163	0	0.0999363	0	0.0984715	0	0.427742	0	0.439777	0	0.452669	0	0.142214	0	0.103246	0	0.541896	0	0.42799
0	0.121235	0	0.0914275	0	0.247794	0	0.361842	0	0.0183055	0	0.206824	0	0.124414	0	0.355849	0	0.392187	0	0.0517217	0	0.234296	0	0.329629	0	0.365453	0	0.470967	0	0.661204	0	0.281677	0	0.359377	0	0.464722	0	0.53024	0	0.662272	0	0.302388	0	0.380781	0	0.4703	0	0.383949	0	0.563049
0	0.331274	0	0.0984151	0	0.0848007	0	0.581332	0	0.353874	0	0.381998	0	0.112036	0	0.147676	0	0.634823	0	0.382896	0	0.456597	0	0.118628	0	0.175681	0	0.695762	0	0.744888	0	0.479511	0	0.159298	0	0.205373	0	0.733245	0	0.748141	0	0.542188	0	0.173781	0	0.216347	0	0.0178192	0	0.73574
0	0.00915081	0	0.175858	0	0.435557	0	0.0676974	0	0.186271	0	0.0271455	0	0.253318	0	0.440142	0	0.123729	0	0.199672	0	0.0502266	0	0.320336	0	0.50744	0	0.321549	0	0.62812	0	0.326028	0	0.330627	0	0.529806	0	0.366281	0	0.631751	0	0.331658	0	0.339846	0	0.538925	0	0.436997	0	0.413397
0	0.0227079	0	0.143994	0	0.0987913	0	0.188629	0	0.0986436	0	0.164768	0	0.216222	0	0.185	0	0.236498	0	0.111593	0	0.324966	0	0.258886	0	0.228414	0	0.250805	0	0.186374	0	0.363278	0	0.435561	0	0.266338	0	0.334915	0	0.19095	0	0.369951	0	0.447286	0	0.277165	0	0.595397	0	0.372516
0	0.525708	0	0.0597626	0	0.0934444	0	0.20033	0	0.289454	0	0.546567	0	0.112308	0	0.109686	0	0.231441	0	0.436847	0	0.571938	0	0.128431	0	0.170544	0	0.29079	0	0.466627	0	0.673313	0	0.32938	0	0.202829	0	0.304469	0	0.467925	0	0.674827	0	0.332585	0	0.202922	0	0.325351	0	0.355193
0	0.200048	0	0.229135	0	0.128125	0	0.0909345	0	0.00551035	0	0.211986	0	0.260838	0	0.264916	0	0.305585	0	0.0122708	0	0.288011	0	0.349731	0	0.307183	0	0.328945	0	0.0161459	0	0.288547	0	0.359972	0	0.337012	0	0.443044	0	0.0162908	0	0.337085	0	0.407955	0	0.381151	0	0.119992	0	0.487935
0	0.234871	0	0.0838938	0	0.141563	0	0.08889	0	4.91873e-05	0	0.471841	0	0.0880448	1	0.318053	0	0.18379	0	0.0598444	0	0.509652	0	0.16649	1	0.455807	1	0.385815	0	0.0710207	0	0.538223	0	0.31302	1	0.577593	1	0.468256	0	0.0711882	0	0.558042	0	0.367152	1	0.608474	0	0.225563	1	0.54242
0	0.0760678	0	0.00282725	0	0.351471	0	0.500586	0	0.423651	0	0.170956	0	0.00347091	1	0.597771	0	0.612703	0	0.548726	0	0.207193	0	0.0364219	1	0.712917	0	0.681057	0	0.672259	0	0.310101	0	0.0399177	1	0.77365	0	0.684267	0	0.672473	0	0.355913	0	0.0421158	1	0.802797	0	0.225521	0	0.700588
0	0.0614121	0	0.134486	0	0.18222	0	0.141273	0	0.353442	0	0.193808	1	0.310021	0	0.281822	0	0.150625	0	0.514843	0	0.346793	1	0.466909	0	0.284986	0	0.192305	0	0.54982	0	0.394888	1	0.573489	0	0.320901	0	0.321313	0	0.551822	0	0.406888	1	0.609653	0	0.333974	0	0.306901	0	0.376119
0	0.0897468	0	0.671751	0	0.157561	0	0.799524	0	0.056642	0	0.167632	0	0.681624	0	0.198938	0	0.80787	0	0.0950604	0	0.188947	0	0.701826	0	0.254127	0	0.832575	0	0.358739	0	0.398921	0	0.727503	0	0.26389	0	0.85702	0	0.359413	0	0.471866	0	0.747646	0	0.276179	0	0.556197	0	0.859321
0	0.391968	0	0.0881252	0	0.174269	0	0.392591	0	0.0035107	0	0.399018	0	0.13947	0	0.191363	0	0.424786	0	0.0278374	0	0.408725	0	0.144826	0	0.202746	0	0.427302	0	0.116267	0	0.44689	0	0.175277	0	0.230998	0	0.503718	0	0.119132	0	0.458792	0	0.176944	0	0.247709	0	0.605496	0	0.565684
0	0.038954	0	0.0315331	0	0.0701339	0	0.422159	0	0.0191464	0	0.0513313	0	0.178159	0	0.0745311	0	0.44246	0	0.020348	0	0.22876	0	0.181384	0	0.146971	0	0.465597	0	0.127525	0	0.326015	0	0.194335	0	0.221758	0	0.521814	0	0.129326	0	0.349895	0	0.209312	0	0.236269	0	0.456508	0	0.525042
0	0.0989034	0	0.208867	0	0.152487	1	0.705832	0	0.270578	0	0.246357	0	0.288017	0	0.269776	1	0.833026	0	0.631337	0	0.336639	0	0.307411	0	0.32897	1	0.902769	0	0.676646	0	0.390833	0	0.371292	0	0.370197	1	0.924172	0	0.67839	0	0.421922	0	0.380483	0	0.382946	0	0.567479	1	0.926267
0	0.0709449	0	0.0883869	0	0.43955	0	0.315356	0	0.297523	0	0.0948086	0	0.135865	0	0.456318	0	0.410185	0	0.446349	0	0.211429	0	0.199776	0	0.478724	0	0.565791	0	0.550148	0	0.258354	0	0.262186	0	0.530844	0	0.611908	0	0.551039	0	0.276681	0	0.266279	0	0.543369	0	0.355135	0	0.662042
0	0.021068	0	0.0197209	0	0.00129081	0	0.317158	0	0.100158	0	0.0248762	0	0.0219877	0	0.123287	0	0.327855	0	0.171905	0	0.0709978	0	0.19184	0	0.1332	0	0.559673	0	0.175708	0	0.257177	0	0.245157	0	0.172631	0	0.577157	0	0.177314	0	0.443521	0	0.264984	0	0.176888	0	0.295419	0	0.618217
0	0.779027	0	0.219466	0	0.0667714	0	0.767717	0	0.00882895	0	0.795682	0	0.238693	0	0.0839144	0	0.774202	0	0.0696877	0	0.798199	0	0.329804	0	0.0867807	0	0.78778	0	0.47982	0	0.808898	0	0.355937	0	0.0893726	0	0.82893	0	0.479887	0	0.818923	0	0.373905	0	0.100104	0	0.206029	1	0.849471
0	0.0280837	0	0.172704	0	0.0538996	0	0.616657	0	0.164541	0	0.0369785	0	0.215243	0	0.105207	0	0.64663	0	0.220423	0	0.0472198	0	0.276318	0	0.170721	0	0.687676	0	0.383926	0	0.0558245	0	0.280532	0	0.223941	0	0.691196	0	0.388717	0	0.137974	0	0.296657	0	0.256915	0	0.529261	0	0.721875
0	0.109345	0	0.0546657	0	0.0202446	0	0.237358	0	0.318619	0	0.359997	0	0.136202	0	0.0265758	1	0.549782	0	0.463791	0	0.480002	0	0.140999	0	0.0332809	1	0.7162	0	0.548184	0	0.677733	0	0.143323	0	0.0402649	1	0.756026	0	0.550212	0	0.677961	0	0.151261	0	0.0529801	0	0.25513	1	0.787768
0	0.204188	0	0.309034	0	0.288352	0	0.375328	0	0.172088	0	0.224883	0	0.33179	0	0.364935	0	0.456064	0	0.546304	0	0.250538	0	0.353162	0	0.468185	0	0.468805	0	0.672563	0	0.365966	0	0.367107	0	0.534229	0	0.478666	0	0.673556	0	0.38951	0	0.368369	0	0.555516	0	0.461397	0	0.517032
0	0.107758	0	0.177741	0	0.0067758	0	0.143687	0	0.00241017	0	0.121774	0	0.191221	0	0.261789	0	0.177774	0	0.00392847	0	0.127925	0	0.240601	0	0.275021	0	0.256716	0	0.0159488	0	0.287462	0	0.289008	0	0.332593	0	0.2795	0	0.016606	0	0.357512	0	0.289775	0	0.350283	0	0.354563	0	0.327341
0	0.10298	0	0.552463	0	0.191101	0	0.313185	0	0.400423	0	0.191455	0	0.594068	0	0.251632	0	0.326912	0	0.541478	0	0.225137	0	0.666199	0	0.290236	0	0.358709	0	0.666014	0	0.318871	0	0.743276	0	0.315252	0	0.378154	0	0.666735	0	0.353166	0	0.745405	0	0.316623	0	0.641649	1	0.452654
0	0.000634658	0	0.192715	0	0.431273	0	0.737019	0	0.517726	0	0.00665576	0	0.274265	0	0.452449	0	0.744513	0	0.552819	0	0.0107371	0	0.300744	0	0.459057	0	0.849365	0	0.822293	0	0.0135207	0	0.365953	0	0.468179	0	0.864695	0	0.823222	0	0.103938	0	0.379939	0	0.488262	0	0.247266	0	0.868703
0	0.384625	0	0.0107643	0	0.47432	0	0.361561	0	0.212724	0	0.490523	0	0.203628	0	0.475178	0	0.508075	0	0.713717	0	0.648855	0	0.219272	0	0.514508	0	0.568711	0	0.724151	0	0.662221	0	0.264264	0	0.517237	0	0.600018	0	0.726943	0	0.679957	0	0.305367	0	0.521281	0	0.332311	0	0.652302
0	0.378042	0	0.105377	0	0.362128	1	0.372558	0	0.019719	0	0.391532	0	0.130686	0	0.374125	1	0.527991	0	0.489662	0	0.408318	0	0.194178	0	0.524652	1	0.717836	0	0.627862	0	0.554096	0	0.197947	0	0.577025	1	0.773986	0	0.628086	0	0.604113	0	0.217987	0	0.601566	0	0.509751	1	0.808471
0	0.113206	0	0.0209541	0	0.322288	0	0.184557	0	0.536198	0	0.340152	0	0.0269686	0	0.365714	0	0.18782	0	0.563391	0	0.353527	0	0.0965771	0	0.4005	0	0.30224	0	0.598756	0	0.384832	0	0.11106	0	0.411039	0	0.35772	0	0.600644	0	0.421561	0	0.123534	0	0.434111	0	0.479069	0	0.362265
0	0.187937	0	0.0938555	0	0.150383	0	0.407597	0	0.44473	0	0.426445	0	0.210079	0	0.218092	0	0.429301	0	0.544399	0	0.497895	0	0.483551	0	0.232692	0	0.451908	0	0.894791	0	0.505192	0	0.513739	0	0.341822	0	0.526828	0	0.894968	0	0.532335	0	0.514702	0	0.352678	0	0.548151	0	0.533091
0	0.000766213	0	0.0637225	0	0.00267952	0	0.415434	0	0.00822423	0	0.00436448	0	0.0818539	0	0.00622277	0	0.483318	0	0.05227	0	0.0130993	0	0.109442	0	0.00640603	0	0.535387	0	0.637417	0	0.0330222	0	0.186137	0	0.0107427	0	0.540756	0	0.641714	0	0.135063	0	0.191174	0	0.0125614	0	0.601523	0	0.551914
0	0.286191	0	0.213332	0	0.103757	0	0.0905581	0	0.018579	0	0.395081	0	0.275761	0	0.204335	0	0.511192	0	0.0242437	0	0.483672	0	0.288523	0	0.212053	0	0.544221	0	0.0380845	0	0.498528	0	0.308123	0	0.249691	0	0.565629	0	0.0407948	0	0.514946	0	0.319176	0	0.251207	0	0.650652	0	0.57555
0	0.102319	0	0.3177	0	0.0653178	0	0.223735	0	0.210836	0	0.108325	0	0.340673	0	0.150399	0	0.262352	0	0.731135	0	0.118796	0	0.472048	0	0.176763	0	0.299535	0	0.792246	0	0.393658	0	0.48199	0	0.183951	0	0.312053	0	0.792511	0	0.402318	0	0.502051	0	0.2133	0	0.347731	0	0.354178
0	0.034315	0	0.0523181	0	0.16435	0	0.417281	0	0.00122048	0	0.0914713	0	0.225851	0	0.207609	0	0.542602	0	0.0261169	0	0.272613	0	0.251929	0	0.249384	0	0.559662	0	0.102506	0	0.294995	0	0.300156	0	0.295256	0	0.600481	0	0.103869	0	0.461274	0	0.306229	0	0.300311	0	0.0699387	0	0.620903
0	0.0113293	0	0.699989	0	0.193186	0	0.126787	0	0.000329678	0	0.0514812	0	0.797003	0	0.217062	0	0.304976	0	0.0294135	0	0.226733	0	0.822683	0	0.225932	0	0.453626	0	0.037339	0	0.24387	0	0.844373	0	0.389257	0	0.470842	0	0.0382574	0	0.323377	0	0.845447	0	0.432085	0	0.53704	0	0.502245
0	0.00636275	0	0.0946744	0	0.0815153	0	0.422497	0	0.0357842	0	0.0100286	0	0.115634	0	0.0872235	0	0.484106	0	0.0427148	0	0.0176924	0	0.140659	0	0.14385	0	0.53957	0	0.667131	0	0.081812	0	0.336872	0	0.178416	0	0.569439	0	0.667352	0	0.180233	0	0.351127	0	0.184065	0	0.289751	0	0.611759
0	0.266808	0	0.0798758	0	0.0595534	0	0.494225	0	0.117537	0	0.309474	0	0.304254	0	0.0740729	0	0.501062	0	0.587435	0	0.400132	0	0.509583	0	0.124255	0	0.591498	0	0.691374	0	0.435692	0	0.528567	0	0.137448	0	0.59251	0	0.695247	0	0.492909	0	0.544706	0	0.153138	0	0.579092	0	0.595859
0	0.119222	0	0.068245	0	0.159505	0	0.262038	0	0.000116253	0	0.150857	0	0.0879668	0	0.221379	0	0.419605	0	0.00127236	0	0.156498	0	0.3316	0	0.248296	0	0.425899	0	0.0496967	0	0.280272	0	0.340892	0	0.248904	0	0.438539	0	0.0508262	0	0.285909	0	0.392835	0	0.252199	0	0.738686	0	0.456341
0	0.409542	0	0.340815	0	0.45318	0	0.677628	0	0.228783	0	0.447772	0	0.38057	0	0.524574	0	0.687471	0	0.38361	0	0.507612	0	0.405909	0	0.536297	0	0.697797	0	0.399653	0	0.520158	0	0.496271	0	0.542209	1	0.743633	0	0.402231	0	0.532264	0	0.502323	0	0.557658	0	0.298428	1	0.769869
0	0.165274	0	0.195076	0	0.165373	0	0.32773	0	0.0950941	0	0.278975	0	0.215394	0	0.206069	0	0.389727	0	0.234818	0	0.344593	0	0.479794	0	0.210321	0	0.415894	0	0.732395	0	0.568994	0	0.496011	0	0.236913	0	0.496878	0	0.732554	0	0.648776	0	0.49848	0	0.304885	0	0.414987	0	0.503738
0	0.238064	0	0.197027	0	0.120706	0	0.575595	0	0.661277	0	0.349635	0	0.256982	0	0.121981	1	0.770503	0	0.910225	0	0.360217	0	0.284695	0	0.132702	1	0.8075	0	0.919597	0	0.589294	0	0.336841	0	0.171521	1	0.850199	0	0.920628	0	0.605716	0	0.365968	0	0.187022	0	0.875716	1	0.87309
0	0.0739932	0	0.185364	0	0.0105983	0	0.267122	0	8.47154e-05	0	0.0925848	0	0.187728	0	0.185337	0	0.393822	0	0.247372	0	0.123615	0	0.235353	0	0.223163	0	0.410885	0	0.416503	0	0.147415	0	0.255442	0	0.231826	0	0.519044	0	0.417271	0	0.153127	0	0.261456	0	0.238194	0	0.379037	0	0.549811
0	0.0952925	0	0.176727	0	0.137406	0	0.339549	0	0.29742	0	0.126718	0	0.196901	0	0.157871	0	0.379571	0	0.371623	0	0.153827	0	0.220243	0	0.207876	0	0.450734	0	0.536535	0	0.271683	0	0.376237	0	0.269461	0	0.46699	0	0.538652	0	0.301896	0	0.391336	0	0.269733	0	0.258127	0	0.478784
0	0.00911212	0	0.227383	0	0.149596	0	0.285144	0	0.0690873	0	0.0147042	0	0.333112	0	0.173529	0	0.621874	0	0.139825	0	0.0310462	0	0.39912	0	0.198429	0	0.627255	0	0.748142	0	0.0352238	0	0.548156	0	0.255122	0	0.650254	0	0.749498	0	0.0424762	0	0.552894	0	0.25852	0	0.309446	0	0.666554
0	0.0985104	0	0.0584238	0	0.138006	0	0.298989	0	0.0460631	0	0.12898	0	0.0717764	0	0.186113	1	0.640473	0	0.0978924	0	0.221234	0	0.0739735	0	0.186968	1	0.758293	0	0.604724	1	0.385884	0	0.0907121	0	0.212947	1	0.807177	0	0.609395	1	0.467001	0	0.130727	0	0.224728	0	0.192414	1	0.82638
0	0.114813	0	0.0793961	0	0.0741066	0	0.224762	0	1.66878e-05	0	0.133168	0	0.128955	0	0.0840525	0	0.320419	0	0.00562967	0	0.223404	0	0.151112	0	0.203292	0	0.333774	0	0.0249866	0	0.311095	0	0.341576	0	0.217656	0	0.341679	0	0.0269465	0	0.482225	0	0.388292	0	0.235571	0	0.551517	0	0.342717
0	0.052429	0	0.350448	0	0.198553	0	0.34506	0	0.0375807	0	0.178743	0	0.38951	0	0.215278	0	0.40935	0	0.0614852	0	0.19822	0	0.498754	0	0.228552	0	0.444517	0	0.136124	0	0.282242	0	0.515556	0	0.232725	0	0.477027	0	0.137195	0	0.298003	0	0.520582	0	0.236609	0	0.126604	0	0.485232
0	0.0132313	0	0.00549133	0	0.695329	0	0.225556	0	0.329677	0	0.0479727	0	0.0205094	0	0.728642	0	0.407115	0	0.338709	0	0.0694738	0	0.031498	0	0.736189	0	0.46973	0	0.428357	0	0.0798717	0	0.0551337	0	0.741675	0	0.483912	0	0.429919	0	0.0895214	0	0.0979569	0	0.754198	0	0.179888	0	0.53474
0	0.79989	0	0.123414	0	0.2294	0	0.285528	0	0.00020675	0	0.809243	0	0.278024	0	0.257266	0	0.318661	0	0.0135995	0	0.814347	0	0.342054	0	0.2877	0	0.34394	0	0.0649992	0	0.830373	0	0.358861	0	0.32448	0	0.47433	0	0.0658628	0	0.852653	0	0.364976	0	0.348631	0	0.745529	0	0.542576
0	0.157201	0	0.107986	0	0.128919	0	0.244538	0	0.018692	0	0.199208	0	0.12281	0	0.14929	1	0.457449	0	0.124964	0	0.228629	0	0.167696	0	0.15653	1	0.666401	0	0.167574	0	0.265858	0	0.218001	0	0.205186	1	0.738802	0	0.169237	0	0.292721	0	0.22885	0	0.216764	0	0.43132	1	0.775205
0	0.0092604	1	0.851034	0	0.31252	0	0.25701	0	0.0514115	0	0.166429	1	0.905453	0	0.422974	0	0.519518	0	0.0687231	0	0.183283	1	0.945353	0	0.432387	0	0.528006	0	0.0748321	0	0.227168	1	0.963728	0	0.454386	0	0.559124	0	0.0753652	0	0.312769	1	0.965623	0	0.460036	0	0.461731	0	0.568569
0	0.0176256	0	0.196862	0	0.0185145	0	0.0592565	0	0.0230371	0	0.0408186	0	0.232391	0	0.0411622	0	0.306732	0	0.118203	0	0.13805	0	0.275314	0	0.0686141	0	0.320614	0	0.242127	0	0.258902	0	0.277361	0	0.0692734	0	0.374783	0	0.242292	0	0.269593	0	0.282764	0	0.0707365	0	0.69207	0	0.399634
0	0.13575	0	0.226487	0	0.0454126	0	0.0657796	0	0.224123	0	0.14586	0	0.317588	0	0.117974	1	0.328811	0	0.311148	0	0.200649	0	0.487397	0	0.133673	1	0.527647	0	0.509864	0	0.321154	0	0.501891	0	0.255882	1	0.566194	0	0.511703	0	0.476974	0	0.514487	0	0.260969	0	0.561958	1	0.610824
0	0.148098	0	0.223594	0	0.295662	0	0.350562	0	0.000659294	0	0.162183	0	0.257473	0	0.300226	0	0.398143	0	0.00209092	0	0.18212	0	0.276234	0	0.313476	0	0.510609	0	0.00535123	0	0.206754	0	0.364022	0	0.326236	0	0.52126	0	0.0057419	0	0.377596	0	0.364637	0	0.342238	0	0.598175	0	0.525549
0	0.338831	0	0.444619	0	0.302447	0	0.104628	0	4.46801e-06	0	0.394896	0	0.522511	0	0.341308	0	0.308356	0	0.0057296	0	0.429377	0	0.554329	0	0.406677	0	0.310836	0	0.0761499	0	0.464573	0	0.565378	0	0.420378	0	0.345249	0	0.0765062	0	0.480687	0	0.569386	0	0.440047	0	0.24931	0	0.370901
0	0.00164999	0	0.745145	0	0.14634	0	0.226276	0	4.22615e-05	0	0.0309414	0	0.747438	0	0.174855	0	0.345323	0	0.00160227	0	0.177013	0	0.792504	0	0.198942	0	0.364225	0	0.0164867	0	0.193879	0	0.810256	0	0.228507	0	0.385909	0	0.0172077	0	0.275382	0	0.819479	0	0.239479	0	0.143269	0	0.397016
0	0.252164	0	0.214219	0	0.0108406	0	0.102883	0	0.00109111	0	0.333846	0	0.410062	0	0.067163	0	0.222091	0	0.00109453	0	0.371072	0	0.44514	0	0.112493	0	0.288395	1	0.371776	0	0.406811	0	0.4755	0	0.119153	0	0.307771	1	0.377179	0	0.41181	0	0.479407	0	0.119499	0	0.457589	0	0.401323
0	0.0142064	0	0.10467	0	0.0126423	0	0.0620189	0	3.25026e-07	0	0.0162183	0	0.306689	0	0.0653505	0	0.352707	0	1.14531e-06	0	0.0201828	0	0.409474	0	0.0675401	0	0.610649	1	0.566006	0	0.0310464	0	0.438196	0	0.0755076	0	0.618559	1	0.571279	0	0.0703898	0	0.451076	0	0.120416	0	0.446956	0	0.636548
0	0.222052	0	0.510417	0	0.454529	0	0.389574	0	0.0481281	0	0.283858	0	0.554369	0	0.488569	0	0.51349	0	0.0665311	0	0.296599	0	0.558612	0	0.508662	0	0.535969	0	0.0867668	0	0.450841	0	0.648807	0	0.538561	0	0.592117	0	0.0878031	0	0.50169	0	0.655432	0	0.543073	0	0.0735212	0	0.617018
0	0.29519	0	0.0635875	0	0.0774356	0	0.066614	0	2.78401e-06	0	0.339291	0	0.0851593	0	0.394975	0	0.079519	0	0.000115533	0	0.386829	0	0.314346	0	0.411863	0	0.208212	0	0.0130442	0	0.454166	0	0.328052	0	0.427103	0	0.247597	0	0.01317	0	0.46276	0	0.337577	0	0.433116	0	0.560935	0	0.25768
0	0.275847	0	0.354241	0	0.374223	0	0.248662	0	0.157633	0	0.34539	0	0.455752	0	0.423891	0	0.297355	0	0.193829	0	0.414478	0	0.640883	0	0.47395	1	0.553806	0	0.258174	0	0.438598	0	0.659673	0	0.485081	1	0.629877	0	0.260145	0	0.467333	0	0.681914	0	0.496119	0	0.693576	1	0.68545
0	0.0369963	0	0.276567	0	0.039334	0	0.224538	0	0.0505895	0	0.0999575	0	0.361246	0	0.0445595	0	0.345642	0	0.101138	0	0.162083	0	0.421624	0	0.0841519	0	0.466028	0	0.101199	0	0.207392	0	0.48899	0	0.143908	0	0.51678	0	0.102001	0	0.233324	0	0.492624	0	0.147044	0	0.891025	0	0.53507
0	0.179071	0	0.34061	0	0.0868895	0	0.211136	0	0.491919	0	0.248847	0	0.566018	0	0.0885402	0	0.221795	0	0.514235	0	0.25325	0	0.588366	0	0.10945	0	0.282492	0	0.518325	0	0.484197	0	0.608411	0	0.131135	0	0.28637	0	0.518326	0	0.510699	0	0.614739	0	0.135351	0	0.418655	0	0.302662
0	0.0380686	0	0.0118465	0	0.0948037	0	0.101844	0	0.00219332	0	0.0511084	0	0.161505	0	0.098481	0	0.214054	0	0.0118602	0	0.0898508	0	0.289111	0	0.271182	0	0.221467	0	0.0215321	0	0.131469	0	0.365404	0	0.323516	0	0.232797	0	0.0215582	0	0.212347	0	0.387195	0	0.339625	0	0.289673	0	0.246816
0	0.124179	0	0.00499884	0	0.0867677	0	0.33723	0	0.225077	0	0.255961	0	0.102076	0	0.183202	0	0.47403	0	0.263857	0	0.293689	0	0.196972	0	0.215343	0	0.571172	0	0.296993	0	0.305406	0	0.201148	0	0.218115	0	0.581614	0	0.29759	0	0.386149	0	0.209992	0	0.225542	0	0.131031	0	0.587515
0	0.382205	0	0.353025	0	0.349403	0	0.243539	0	0.0364892	0	0.472571	0	0.383835	0	0.44221	0	0.259759	0	0.132318	0	0.522739	0	0.633216	0	0.446612	0	0.275372	0	0.169506	0	0.535747	0	0.727886	0	0.467294	0	0.285595	0	0.170009	0	0.549839	0	0.73924	0	0.472329	0	0.445319	0	0.340316
0	0.134695	0	0.15429	0	0.428195	0	0.0754983	0	0.00196882	0	0.192913	0	0.177457	0	0.445886	0	0.142683	0	0.00313515	0	0.265819	0	0.404351	0	0.446974	0	0.198385	0	0.0197082	0	0.327896	0	0.549366	0	0.462577	0	0.242097	0	0.0199298	0	0.354735	0	0.550372	0	0.487474	0	0.638466	0	0.269015
0	0.312616	0	0.135305	0	0.532521	0	0.0695328	0	0.221311	0	0.427698	0	0.328078	0	0.53297	0	0.297385	0	0.255781	0	0.48105	0	0.490707	0	0.53506	0	0.396445	0	0.282346	0	0.556919	0	0.529335	0	0.576883	0	0.400712	0	0.28371	0	0.566356	0	0.565057	0	0.584579	0	0.385457	0	0.439491
0	0.279577	0	0.185008	0	0.0320806	0	0.224577	0	0.052627	0	0.321923	0	0.199688	0	0.0439707	0	0.321004	0	0.0580722	0	0.339406	0	0.236836	0	0.0916152	0	0.35399	0	0.10688	0	0.423668	0	0.25974	0	0.137449	0	0.360895	0	0.107224	0	0.447722	0	0.30749	0	0.159322	0	0.270756	0	0.363423
0	0.0720944	0	0.493017	0	0.10662	0	0.460078	0	0.000603092	0	0.143688	0	0.509341	0	0.130226	0	0.679214	0	0.0472606	0	0.254805	0	0.531239	0	0.187234	0	0.808577	0	0.0716058	0	0.260329	0	0.59991	0	0.210585	0	0.815325	0	0.0723521	0	0.275889	0	0.609861	0	0.211829	0	0.414964	1	0.841641
0	0.0935142	0	0.101532	0	0.310374	0	0.0578513	0	0.273462	0	0.19527	0	0.227827	0	0.519011	0	0.0697425	0	0.380268	0	0.277474	0	0.449552	0	0.528742	0	0.146878	0	0.532108	0	0.343419	0	0.511249	0	0.651752	0	0.187062	0	0.532727	0	0.446041	0	0.516966	0	0.658222	0	0.469402	0	0.195058
0	0.250939	0	0.297403	0	0.141151	0	0.345784	0	0.000199499	0	0.263362	0	0.454985	0	0.216524	0	0.513322	0	0.00419936	0	0.315177	0	0.46973	0	0.216877	0	0.554314	0	0.00624443	0	0.362046	0	0.630977	0	0.24853	0	0.56399	0	0.0065999	0	0.410164	0	0.648398	0	0.256453	0	0.439399	0	0.571402
0	0.135448	0	0.0827875	0	0.0255523	0	0.839987	0	0.000588326	0	0.175789	0	0.126607	0	0.0868578	0	0.866349	0	0.00417876	0	0.274946	0	0.148016	0	0.0967303	0	0.8958	0	0.0101243	0	0.349625	0	0.308987	0	0.100904	0	0.896871	0	0.0101792	0	0.367539	0	0.330428	0	0.122362	0	0.645586	0	0.898107
0	0.377013	0	0.107622	0	0.416122	0	0.74311	0	0.513253	0	0.439767	0	0.145268	0	0.442366	0	0.783748	0	0.548283	0	0.47197	0	0.297586	0	0.456564	0	0.793277	0	0.557229	0	0.55003	0	0.418987	0	0.457611	0	0.795864	0	0.557764	0	0.575149	0	0.470359	0	0.477	0	0.608178	0	0.805554
0	0.141166	0	0.216074	0	0.271912	0	0.0703529	0	0.123057	0	0.141794	0	0.278872	0	0.337874	0	0.0787289	0	0.134487	0	0.209971	0	0.464426	0	0.458601	0	0.310897	0	0.341059	0	0.285755	0	0.487898	0	0.460863	0	0.376287	0	0.341243	0	0.438665	0	0.525211	0	0.469955	0	0.57024	0	0.379344
0	0.150743	0	0.219353	0	0.266334	0	0.236184	0	0.47697	0	0.351324	0	0.300468	0	0.351526	0	0.478109	0	0.574605	0	0.439437	0	0.356393	0	0.39585	0	0.611668	0	0.661886	0	0.459515	0	0.375796	0	0.451075	0	0.612507	0	0.663928	0	0.489056	0	0.409962	0	0.511297	0	0.202217	0	0.615684
0	0.00869416	0	0.300813	0	0.24157	0	0.0179026	0	0.362124	0	0.0310782	0	0.318818	0	0.261136	0	0.123305	0	0.401915	0	0.0370012	1	0.52579	0	0.313217	0	0.166735	0	0.477762	0	0.153965	1	0.587863	0	0.369533	0	0.177936	0	0.479408	0	0.161808	1	0.62078	0	0.382823	0	0.262935	0	0.193598
0	0.0901253	0	0.372351	0	0.00616255	0	0.122574	0	0.0117429	0	0.135108	0	0.460375	0	0.0565389	0	0.390365	0	0.0214925	0	0.169157	1	0.683943	0	0.070002	1	0.53695	0	0.0455768	0	0.273828	1	0.772243	0	0.0794566	1	0.631982	0	0.0462129	0	0.285154	1	0.793969	0	0.0812222	0	0.349885	1	0.687272
0	0.112809	0	0.0521852	0	0.223197	0	0.344203	0	0.141769	0	0.133643	0	0.124518	0	0.324741	0	0.477982	0	0.523265	0	0.187109	0	0.169139	0	0.363919	0	0.590496	0	0.560512	0	0.252417	0	0.330091	0	0.364249	0	0.612071	0	0.561312	0	0.295794	0	0.338385	0	0.364764	0	0.337602	0	0.628249
0	0.115469	0	0.298791	0	0.478033	0	0.658626	0	0.00188428	0	0.181871	0	0.429613	0	0.617008	0	0.707385	0	0.00314616	0	0.182434	0	0.492473	0	0.650657	1	0.825538	0	0.00477887	0	0.310732	0	0.502951	0	0.657689	1	0.855749	0	0.00486917	0	0.373062	0	0.508112	0	0.658402	0	0.599943	1	0.86456
0	0.00155478	0	0.0218585	0	0.489186	0	0.401018	0	0.133611	0	0.00203435	0	0.0750403	0	0.537086	0	0.516349	0	0.210851	0	0.08914	0	0.159715	0	0.546453	0	0.583422	0	0.33119	0	0.128216	0	0.176191	0	0.558407	0	0.674521	0	0.331451	0	0.185409	0	0.221425	0	0.578029	0	0.164384	0	0.679618
0	0.0560141	0	0.108587	0	0.494084	0	0.078913	0	0.340962	0	0.128217	0	0.19533	0	0.558083	0	0.186765	0	0.377035	0	0.169914	0	0.21616	0	0.599209	0	0.280588	0	0.419655	0	0.259411	0	0.326112	0	0.679888	0	0.296603	0	0.421454	0	0.263325	0	0.329977	0	0.694212	0	0.383417	0	0.300821
0	0.0354531	0	0.405832	0	0.00964754	0	0.149477	0	0.229405	0	0.0388677	0	0.412621	0	0.0206021	1	0.451383	0	0.311593	0	0.0683082	1	0.59427	0	0.0586078	1	0.600898	0	0.350341	0	0.172444	1	0.684955	0	0.0949383	1	0.68259	0	0.351065	0	0.217586	1	0.70472	0	0.0995038	0	0.36086	1	0.721345
0	0.0612682	0	0.681087	0	0.0208639	0	0.806377	0	0.000701339	0	0.0753867	0	0.688872	0	0.0410844	0	0.807726	0	0.00406814	0	0.0911288	1	0.823544	0	0.125403	1	0.875749	0	0.304472	0	0.102149	1	0.869383	0	0.173776	1	0.893204	0	0.305122	0	0.131388	1	0.877	0	0.173927	0	0.192104	1	0.909464
0	0.0233657	0	0.326344	0	0.011829	0	0.0429323	0	0.000269417	0	0.0592762	0	0.542585	0	0.0125056	0	0.108094	0	0.100551	0	0.106611	0	0.622929	0	0.030111	0	0.334082	0	0.113563	0	0.147846	0	0.706053	0	0.0407652	0	0.393032	0	0.117372	0	0.197872	0	0.708845	0	0.0441049	0	0.294814	0	0.397778
0	0.0345165	0	0.120028	0	0.295693	0	0.190862	0	0.380023	0	0.0989834	0	0.294011	0	0.446216	0	0.22101	0	0.474009	0	0.101569	0	0.391262	0	0.4881	0	0.339127	0	0.556711	0	0.166744	0	0.429971	0	0.520501	0	0.402814	0	0.556959	0	0.230027	0	0.458493	0	0.526093	0	0.341616	1	0.468317
0	0.600698	0	0.0620925	0	0.0128351	0	0.380964	0	0.243766	0	0.635352	0	0.132526	0	0.0427407	0	0.468607	0	0.275587	0	0.682767	0	0.29112	0	0.0535682	0	0.477284	0	0.314643	0	0.683198	0	0.325354	0	0.0933617	0	0.501738	0	0.31612	0	0.713014	0	0.363998	0	0.14102	0	0.114591	0	0.537122
0	0.144444	0	0.120843	0	0.0723875	0	0.0468469	0	0.0813056	0	0.183597	0	0.132894	0	0.17359	0	0.186014	0	0.0938878	0	0.188462	0	0.221369	0	0.194695	0	0.226536	0	0.166753	0	0.406216	0	0.274633	0	0.206338	0	0.230479	0	0.167338	0	0.420881	0	0.287492	0	0.226203	0	0.576155	0	0.231457
1	0.323389	0	0.0907592	0	0.0085556	0	0.641096	0	0.0705611	1	0.395881	0	0.171583	0	0.00881391	0	0.686341	0	0.07582	1	0.559733	0	0.276845	0	0.00918165	0	0.73219	0	0.114084	1	0.75065	0	0.344485	0	0.0363225	0	0.760008	0	0.115191	1	0.819864	0	0.354769	0	0.051094	0	0.461058	0	0.762951
0	0.0433223	0	0.206192	0	0.281972	0	0.0203997	0	0.00214276	0	0.233162	0	0.297554	0	0.307811	0	0.0306465	0	0.068435	0	0.249421	0	0.305931	0	0.397048	1	0.301876	0	0.364724	0	0.306208	0	0.321273	0	0.450903	1	0.436737	0	0.365603	0	0.403309	0	0.33705	0	0.457719	0	0.495686	1	0.513643
0	0.0864978	0	0.874766	0	0.263498	0	0.249484	0	0.100268	0	0.10783	0	0.882723	0	0.375955	0	0.4264	0	0.666371	0	0.153868	0	0.886218	0	0.40752	0	0.433541	0	0.73242	0	0.207741	0	0.902736	0	0.497336	0	0.440529	0	0.734697	1	0.336131	0	0.906528	0	0.511602	0	0.805027	0	0.460197
0	0.538168	0	0.214497	0	0.00620189	0	0.191286	0	0.000481968	0	0.567371	0	0.221368	0	0.056641	0	0.209793	0	0.0210121	0	0.622363	0	0.49622	0	0.111315	0	0.297342	0	0.0338782	0	0.639219	0	0.55428	0	0.143384	0	0.32467	0	0.0345776	1	0.752455	0	0.557935	0	0.164504	0	0.833163	0	0.419624
0	0.0213883	0	0.0710258	0	0.00931997	0	0.475495	0	0.0832345	0	0.0338422	0	0.302064	0	0.153399	0	0.560067	0	0.220225	0	0.060895	0	0.494261	0	0.153849	0	0.638042	0	0.239206	0	0.123051	0	0.583457	0	0.199847	0	0.668156	0	0.239777	0	0.191315	0	0.600555	0	0.205057	0	0.604725	0	0.674127
0	0.0301552	0	0.0245968	0	0.0364531	0	0.901988	0	0.000167174	0	0.197474	0	0.0376775	0	0.137019	0	0.905088	0	0.00134432	0	0.232064	0	0.112619	0	0.152128	0	0.907134	0	0.0018632	0	0.235914	0	0.175267	0	0.166902	0	0.909964	0	0.00188513	0	0.281779	0	0.196877	0	0.190389	0	0.214948	0	0.916395
0	0.0350526	0	0.18565	0	0.309801	0	0.305153	0	0.258181	0	0.040741	0	0.205782	0	0.35795	0	0.330501	0	0.330546	0	0.190563	0	0.220671	0	0.42181	0	0.380192	0	0.542289	0	0.286604	0	0.29752	0	0.440729	0	0.503663	0	0.542421	0	0.373191	0	0.330507	0	0.463479	0	0.195159	0	0.539009
0	0.00743815	0	0.0574073	0	0.192268	0	0.117647	0	0.0118779	0	0.0175716	0	0.0609258	0	0.234432	0	0.174421	0	0.574469	0	0.0277467	0	0.149364	0	0.290923	0	0.349227	0	0.919727	0	0.0310495	0	0.155418	0	0.291955	0	0.385761	0	0.920292	0	0.0501905	0	0.174756	0	0.334762	0	0.606547	0	0.405143
0	0.76703	0	0.187366	0	0.157364	0	0.340515	0	0.0441256	0	0.77551	0	0.20434	0	0.180561	0	0.427633	0	0.0560356	0	0.78892	0	0.310223	0	0.293135	0	0.49063	0	0.16814	0	0.797184	0	0.32178	0	0.380821	0	0.513338	0	0.173717	0	0.820614	1	0.369211	0	0.395302	0	0.479916	0	0.51535
0	0.103261	0	0.125279	0	0.22587	0	0.256988	0	0.0322486	0	0.114294	0	0.137988	0	0.307604	0	0.312523	0	0.0368347	0	0.132816	0	0.175907	0	0.379203	0	0.528475	0	0.158211	0	0.194272	0	0.374324	0	0.409897	0	0.580451	0	0.160169	0	0.275743	1	0.418518	0	0.428782	0	0.0824144	0	0.609912
0	0.0347607	0	0.0485953	0	0.301158	0	0.240582	0	0.00886845	0	0.249837	0	0.0814272	0	0.329134	0	0.328747	0	0.017187	0	0.41525	0	0.0880208	1	0.444733	0	0.33846	0	0.0323574	0	0.501754	0	0.228037	1	0.588424	0	0.352089	0	0.0334167	0	0.509636	0	0.251032	1	0.622589	0	0.565555	0	0.35748
0	0.183731	0	0.147697	0	0.266109	1	0.739549	0	0.825046	0	0.184665	0	0.214768	0	0.306968	1	0.831614	0	0.842168	0	0.192718	0	0.488479	1	0.469174	1	0.868516	0	0.867749	0	0.246051	0	0.544172	1	0.609114	1	0.889014	0	0.867967	0	0.278294	0	0.545692	1	0.637627	0	0.41452	1	0.89994
0	0.24236	0	0.334958	0	0.14085	0	0.932389	0	0.325765	0	0.286727	0	0.364913	0	0.141232	0	0.934568	0	0.369551	0	0.311413	0	0.388813	0	0.169998	0	0.949682	0	0.890897	0	0.354941	0	0.399179	0	0.23443	0	0.95833	0	0.89121	0	0.402853	0	0.402575	0	0.241294	0	0.547189	0	0.95969
0	0.0458719	0	0.192168	0	0.11446	0	0.558432	0	0.177574	0	0.0823084	0	0.300252	0	0.281228	0	0.591657	0	0.255831	0	0.0954878	0	0.323237	0	0.306965	0	0.643777	0	0.280193	0	0.323744	0	0.393935	0	0.30742	0	0.693779	0	0.286615	0	0.324255	0	0.444043	0	0.316629	0	0.373804	0	0.711796
0	0.0451754	0	0.103381	0	0.411463	0	0.512579	0	0.000401105	0	0.266726	0	0.147109	0	0.438261	0	0.708572	0	0.00604445	0	0.277667	0	0.152244	0	0.45135	0	0.745704	0	0.00787305	0	0.305134	0	0.228309	0	0.465004	0	0.754742	0	0.0079452	0	0.444836	0	0.270314	0	0.465409	0	0.464402	0	0.759836
0	0.187689	0	0.215625	0	0.176593	0	0.0761545	0	6.38473e-05	0	0.298659	0	0.316256	0	0.177507	0	0.0833073	0	0.00379111	0	0.490112	0	0.335489	0	0.226299	0	0.0902427	0	0.00949963	0	0.523686	0	0.363643	0	0.292585	0	0.170856	0	0.00953856	0	0.55531	0	0.383362	0	0.330642	0	0.446804	0	0.272876
0	0.153518	0	0.0753128	0	0.192619	0	0.188495	0	0.000323043	0	0.19857	0	0.10443	0	0.211533	0	0.225957	0	0.000474234	0	0.199376	0	0.118472	0	0.228932	0	0.420455	0	0.00327685	0	0.225275	0	0.123862	0	0.283995	0	0.461858	0	0.00333917	0	0.264142	0	0.127069	0	0.298429	0	0.207856	0	0.483907
0	0.109151	0	0.505249	0	0.158118	0	0.302066	0	0.00308857	0	0.200777	0	0.548197	0	0.235977	0	0.621513	0	0.00500028	0	0.238037	0	0.584588	0	0.261099	0	0.672518	0	0.0137009	0	0.453906	0	0.708177	0	0.369165	0	0.696653	0	0.0139042	0	0.469584	0	0.719649	0	0.395851	0	0.287646	0	0.706628
0	0.212258	0	0.19217	0	0.115723	0	0.0115507	0	0.00125584	0	0.216318	0	0.291697	0	0.345225	0	0.38088	0	0.0738176	0	0.259314	1	0.506103	0	0.34547	0	0.548588	0	0.140197	0	0.269704	1	0.611843	0	0.413449	0	0.619672	0	0.140858	0	0.322842	1	0.64333	0	0.413639	0	0.4782	0	0.649588
0	0.0165263	0	0.0833412	0	0.0849057	0	0.354465	0	0.119789	0	0.0204395	0	0.22929	0	0.217978	0	0.361609	0	0.194884	0	0.176509	1	0.398451	0	0.316907	0	0.467083	0	0.274915	0	0.206979	1	0.556314	0	0.34557	0	0.514354	0	0.276317	0	0.209679	1	0.585956	0	0.352307	0	0.176912	0	0.521863
0	0.0591305	1	0.836968	0	0.353506	0	0.14751	0	0.221167	1	0.275619	1	0.901066	0	0.403684	0	0.202108	0	0.706354	1	0.385294	1	0.920827	0	0.420359	0	0.279782	0	0.758124	1	0.412892	1	0.942064	0	0.443129	0	0.285525	0	0.758807	1	0.551495	1	0.946885	0	0.46837	0	0.629408	0	0.358183
0	0.198321	1	0.0857411	0	0.111779	0	0.380824	0	0.00385058	0	0.215362	1	0.319382	0	0.254775	0	0.386919	0	0.0296065	0	0.308717	1	0.557263	0	0.255356	1	0.605749	0	0.0326196	0	0.329051	1	0.653647	0	0.269724	1	0.677537	0	0.0332197	0	0.393492	1	0.679171	0	0.293684	0	0.610133	1	0.725436
0	0.00442486	0	0.0140262	0	0.167783	0	0.288311	0	0.00732744	0	0.00447765	0	0.0792985	0	0.196398	0	0.386882	0	0.0642508	0	0.0169263	0	0.150336	0	0.208064	0	0.481605	0	0.0759739	0	0.022985	0	0.16847	0	0.25604	0	0.497734	0	0.0760583	0	0.0251261	0	0.191092	0	0.302425	0	0.335736	0	0.545167
0	0.0510587	0	0.218233	0	0.0772311	0	0.24541	0	0.0730687	0	0.0648853	0	0.242565	0	0.0900327	0	0.296287	0	0.129479	0	0.133078	0	0.278276	0	0.132301	0	0.376007	0	0.368293	0	0.399309	0	0.295529	0	0.14827	0	0.420491	0	0.368615	0	0.412869	0	0.304445	0	0.178237	0	0.669431	0	0.433654
0	0.194714	0	0.00905012	0	0.0478806	0	0.668908	0	0.0333117	0	0.293639	0	0.0131186	0	0.0683147	0	0.836536	0	0.171405	0	0.297131	0	0.0996337	0	0.187981	0	0.837465	0	0.260584	0	0.298156	0	0.103159	0	0.212208	0	0.838671	0	0.263867	0	0.342815	0	0.104788	0	0.225151	0	0.343861	0	0.85253
0	0.241597	0	0.0138195	0	0.0417617	0	0.216564	0	5.1965e-05	0	0.24477	0	0.0227864	0	0.0685924	0	0.27	0	0.00485203	0	0.252588	0	0.0580599	0	0.141024	0	0.323486	0	0.507381	0	0.300148	0	0.0692789	0	0.141255	0	0.365669	0	0.5087	0	0.366031	0	0.115941	0	0.151867	0	0.487781	0	0.396558
0	0.248856	0	0.0466663	0	0.438963	0	0.338005	0	0.00121035	0	0.259989	0	0.060499	0	0.540636	0	0.395995	0	0.0254942	0	0.274719	0	0.164208	0	0.565233	0	0.416691	0	0.0872237	0	0.329113	0	0.175552	0	0.632671	0	0.469284	0	0.0913064	0	0.365852	0	0.181276	0	0.636824	0	0.562663	0	0.495167
0	0.0932575	0	0.573423	0	0.282141	0	0.139116	0	0.00438466	0	0.0959895	0	0.578182	0	0.528192	0	0.236245	0	0.00718498	0	0.0961648	0	0.605974	0	0.593152	0	0.317578	0	0.0723245	0	0.358102	0	0.630225	0	0.605514	0	0.324227	0	0.0734602	0	0.387899	0	0.633714	0	0.619825	0	0.68258	0	0.39289
0	0.185688	0	0.285006	0	0.0207943	0	0.30603	0	0.00113375	0	0.237038	0	0.329612	0	0.32167	0	0.65185	0	0.00147675	0	0.253975	0	0.389574	0	0.339223	1	0.795803	0	0.0129169	0	0.372993	0	0.442438	0	0.339775	1	0.835371	0	0.0134927	0	0.513517	0	0.443555	0	0.347139	1	0.531925	1	0.853228
0	0.245464	0	0.00609964	0	0.190252	0	0.28165	0	0.000516448	0	0.403469	0	0.0961221	0	0.337319	0	0.29378	0	0.00101676	0	0.47912	0	0.205823	0	0.346642	0	0.397104	0	0.0669862	0	0.521595	0	0.232245	0	0.357727	0	0.421598	0	0.0677996	0	0.537298	0	0.236806	0	0.368141	1	0.528861	0	0.4568
0	0.209996	0	0.314007	0	0.160681	0	0.12691	0	0.0567715	0	0.214645	0	0.380928	0	0.296622	0	0.299913	0	0.0879033	0	0.217328	0	0.53743	0	0.313601	0	0.363878	0	0.171795	0	0.322883	0	0.604244	0	0.358792	0	0.440694	0	0.174523	0	0.3505	0	0.606735	0	0.358898	0	0.405898	0	0.444078
0	0.0087579	0	0.168243	0	0.105245	0	0.07446	0	0.00011283	0	0.0414399	0	0.186016	0	0.171261	0	0.217588	0	0.157944	0	0.0473727	0	0.30185	0	0.193709	0	0.228457	0	0.294673	0	0.0502251	0	0.341427	0	0.321874	0	0.269109	0	0.296293	0	0.0629128	0	0.352209	0	0.361872	0	0.110354	0	0.283479
0	0.0418756	0	0.130582	0	0.0566805	0	0.0695425	0	0.0747972	0	0.099593	0	0.213884	0	0.0930149	0	0.0774886	0	0.635253	0	0.101969	0	0.241812	0	0.158581	0	0.228788	0	0.650837	0	0.110347	0	0.326377	0	0.238652	0	0.349064	0	0.652336	0	0.250645	0	0.343447	1	0.288077	0	0.583242	1	0.425521
0	0.211674	0	0.0437092	0	0.0608267	0	0.178757	0	0.000288162	0	0.279077	0	0.166729	0	0.0852664	0	0.513988	0	0.0263071	0	0.322937	0	0.178382	0	0.226337	0	0.524719	0	0.0290485	0	0.341173	0	0.207275	0	0.257801	0	0.528706	0	0.0291924	0	0.348365	0	0.215424	1	0.331431	0	0.330393	0	0.553412
0	0.0733159	0	0.204124	0	0.332355	0	0.455151	0	0.0149428	0	0.0846476	0	0.27023	0	0.490831	0	0.460766	0	0.021868	0	0.206534	0	0.291562	0	0.627876	0	0.530724	0	0.0274001	0	0.206795	0	0.336921	0	0.679883	0	0.584547	0	0.0274476	0	0.228548	0	0.362925	0	0.684413	0	0.202674	0	0.586589
0	0.131444	0	0.217589	0	0.138043	0	0.207059	0	0.00456349	0	0.167853	0	0.274901	0	0.139322	0	0.330648	0	0.0785029	0	0.17169	0	0.296711	0	0.223899	0	0.345297	0	0.117271	0	0.192338	0	0.378306	0	0.241395	0	0.386271	0	0.117485	0	0.206542	0	0.389918	0	0.241651	0	0.249797	0	0.413719
0	0.324801	0	0.193625	0	0.0566467	0	0.284254	0	0.00932193	0	0.493369	0	0.235419	0	0.0599794	1	0.509827	0	0.0232035	0	0.5426	0	0.242926	0	0.127899	1	0.629812	0	0.369327	0	0.621816	0	0.369855	0	0.136577	1	0.671582	0	0.370204	0	0.628421	0	0.393641	0	0.141387	0	0.355909	1	0.715075
0	0.0644817	0	0.00595794	0	0.158341	0	0.443295	0	0.0391277	0	0.0975978	0	0.0453549	0	0.180245	0	0.468724	0	0.144416	0	0.156746	0	0.0852942	0	0.222639	0	0.4856	0	0.769727	0	0.159952	0	0.162273	0	0.239362	0	0.5187	0	0.772075	0	0.334308	0	0.17103	0	0.259715	0	0.582868	0	0.549962
0	0.071563	0	0.210382	0	0.111388	0	0.0140084	0	0.0584611	0	0.124341	0	0.296916	0	0.245208	0	0.175894	1	0.324087	0	0.177512	0	0.452697	0	0.273186	0	0.221602	1	0.579885	0	0.189053	0	0.470678	0	0.295439	0	0.225454	1	0.582749	0	0.189764	0	0.482635	0	0.348344	0	0.471158	0	0.230402
0	0.116354	0	0.148044	0	0.206705	0	0.0540984	0	0.380667	0	0.191483	0	0.173998	0	0.289485	0	0.418264	1	0.84073	0	0.20366	0	0.253754	0	0.308342	0	0.482154	1	0.950176	0	0.20715	0	0.262659	0	0.37627	0	0.556526	1	0.950777	0	0.240184	0	0.287579	0	0.408948	0	0.218221	0	0.569815
0	0.397231	0	0.0257144	0	0.475878	0	0.347136	0	1.12772e-06	0	0.406047	0	0.0392693	1	0.701186	0	0.354656	0	0.000766436	0	0.436729	0	0.0536063	1	0.780634	0	0.395712	0	0.040471	0	0.486272	0	0.0655588	1	0.842034	0	0.436255	0	0.0434089	0	0.518425	0	0.0961404	1	0.85864	0	0.351752	0	0.484845
0	0.0612337	0	0.10793	0	0.0449917	0	0.287605	0	0.0233278	0	0.101697	0	0.203816	0	0.0921762	0	0.292064	0	0.0537735	0	0.243533	0	0.302981	1	0.27407	0	0.36023	0	0.068585	0	0.414173	0	0.319051	1	0.40437	0	0.450181	0	0.0701673	0	0.564308	0	0.343477	1	0.42148	0	0.396764	0	0.472787
0	0.250804	0	0.358397	0	0.332353	0	0.214465	0	0.190228	0	0.345929	0	0.373348	0	0.389303	0	0.216735	0	0.281585	0	0.380769	0	0.52061	0	0.479409	0	0.232842	0	0.489329	0	0.385577	0	0.525066	0	0.593141	0	0.295164	0	0.489725	0	0.461417	0	0.53015	0	0.602891	0	0.198953	0	0.373689
0	0.0369906	0	0.229516	0	0.0906731	0	0.30791	0	0.00326746	0	0.10674	0	0.229729	0	0.400188	0	0.348513	0	0.00590413	0	0.155318	0	0.305971	0	0.400976	0	0.38541	0	0.0180858	0	0.229354	0	0.34358	0	0.551976	0	0.420375	0	0.0189529	0	0.264437	0	0.346273	0	0.57893	0	0.297889	0	0.423652
0	0.668016	0	0.248237	0	0.0238712	0	0.237585	0	0.561397	0	0.685128	0	0.300636	0	0.0632549	0	0.396255	0	0.56659	0	0.722857	0	0.365022	0	0.0653905	0	0.586768	0	0.692157	0	0.764239	0	0.472431	0	0.138074	0	0.62263	0	0.692753	0	0.79523	0	0.476659	0	0.145411	0	0.0748429	0	0.65351
0	0.306304	0	0.256424	0	0.214541	0	0.284086	0	0.252474	0	0.479068	0	0.301366	0	0.215515	0	0.617861	0	0.299959	0	0.485972	0	0.3486	0	0.229396	0	0.621447	0	0.372534	0	0.545965	0	0.404118	0	0.307718	0	0.646831	0	0.374992	0	0.548417	0	0.40879	0	0.311856	0	0.369765	0	0.663835
0	0.0235343	0	0.0842615	0	0.157701	0	0.308598	0	0.0412298	0	0.0541352	0	0.111221	0	0.266073	0	0.486767	0	0.301948	0	0.0867268	0	0.196352	0	0.346515	0	0.509271	0	0.376476	0	0.0995284	0	0.211744	0	0.386399	0	0.510653	0	0.377636	0	0.105395	0	0.213492	0	0.3934	0	0.161908	0	0.532808
0	0.06529	0	0.690904	0	0.176594	0	0.423552	0	0.0780577	0	0.320414	0	0.750592	0	0.225901	0	0.688601	0	0.263902	0	0.398381	0	0.792959	0	0.275766	0	0.810567	0	0.366144	0	0.437281	0	0.819231	0	0.302892	0	0.819317	0	0.367337	0	0.449111	0	0.823194	0	0.312708	0	0.189933	0	0.820101
0	0.00699227	1	0.581309	0	0.00337527	1	0.221852	0	0.264784	0	0.0309118	1	0.724286	0	0.0071747	1	0.465103	0	0.286357	0	0.0851868	1	0.800062	0	0.0227765	1	0.608907	0	0.310412	0	0.270119	1	0.86555	0	0.0331109	1	0.685711	0	0.312011	0	0.270308	1	0.879099	0	0.0530069	0	0.211582	1	0.710767
0	0.0152608	0	0.536485	0	0.137878	0	0.0496643	0	0.0161376	0	0.017238	0	0.570455	0	0.28005	0	0.0610851	0	0.0886029	0	0.0285399	0	0.592636	0	0.31581	0	0.350186	0	0.0933527	0	0.0561346	0	0.670123	0	0.409312	0	0.361824	0	0.0936449	0	0.0668109	0	0.689822	0	0.463444	0	0.259822	0	0.422952
0	0.156399	0	0.0121697	0	0.221779	0	0.376116	0	0.0195755	0	0.20678	0	0.212022	0	0.275251	0	0.406867	0	0.0493512	0	0.35746	0	0.23779	0	0.441775	0	0.412323	0	0.0799292	0	0.422549	0	0.293762	0	0.442512	0	0.448352	0	0.0800071	0	0.488135	0	0.311328	0	0.504511	0	0.696911	0	0.474678
0	0.0706626	0	0.564254	0	0.0277338	0	0.518356	0	0.158146	0	0.102267	0	0.654522	0	0.12877	0	0.55014	0	0.180641	0	0.141696	0	0.719925	0	0.163582	0	0.578965	0	0.524025	0	0.225246	0	0.743738	0	0.166233	0	0.614831	0	0.524771	0	0.22764	0	0.745996	0	0.201759	0	0.677129	0	0.655398
0	0.247057	0	0.0922069	0	0.333614	0	0.0689369	1	0.319501	0	0.260462	0	0.10206	0	0.583367	0	0.0902134	1	0.794508	0	0.47287	0	0.118167	0	0.583806	0	0.0956721	1	0.905212	0	0.481592	0	0.151542	0	0.593495	0	0.131299	1	0.90611	0	0.488854	0	0.172522	0	0.616848	0	0.536124	0	0.175567
0	0.389	0	0.294101	0	0.0851571	0	0.089536	0	1.26577e-06	0	0.396486	0	0.429427	0	0.225462	0	0.432767	0	0.00112876	0	0.442464	0	0.429645	0	0.290578	0	0.49988	0	0.0787212	0	0.491521	0	0.486388	0	0.368077	0	0.504191	0	0.0815277	0	0.493667	0	0.515006	0	0.385483	0	0.687382	0	0.524736
0	0.0262877	0	0.0762548	0	0.0369171	0	0.446991	0	2.86098e-07	0	0.0401843	0	0.110658	0	0.0533472	0	0.515453	0	0.0522317	0	0.0427372	0	0.167588	0	0.0764081	0	0.545198	0	0.0655268	0	0.121887	0	0.24017	0	0.118042	0	0.595278	0	0.0674591	0	0.157608	0	0.257163	0	0.129084	0	0.377912	0	0.619855
0	0.050816	0	0.0477009	0	0.261264	0	0.359752	0	0.000553596	0	0.089535	0	0.0945932	0	0.267312	0	0.502081	0	0.00997575	0	0.127335	0	0.141769	0	0.276086	0	0.700645	0	0.0800937	0	0.22546	0	0.163708	0	0.31222	0	0.704359	0	0.0803587	0	0.341785	0	0.178138	0	0.320354	0	0.192014	0	0.718471
0	0.0268834	0	0.617616	0	0.134121	0	0.103163	0	0.00100655	0	0.228203	0	0.663414	0	0.164514	0	0.145333	0	0.116891	0	0.261744	0	0.684224	0	0.248343	0	0.189212	0	0.183862	0	0.292232	0	0.694922	0	0.283465	0	0.23751	0	0.186036	0	0.295788	0	0.700893	0	0.324672	0	0.547218	0	0.23882
0	0.0533216	0	0.0533266	0	3.74266e-05	0	0.22267	0	0.00105543	0	0.0579866	0	0.059863	0	0.0144019	0	0.24023	0	0.0314758	0	0.0661206	0	0.182925	0	0.0308788	0	0.291123	0	0.0435297	0	0.247428	0	0.267334	0	0.170593	0	0.299221	0	0.0441404	0	0.300128	0	0.286907	0	0.170954	0	0.180804	0	0.318519
0	0.0188815	0	0.113479	0	0.180919	0	0.166302	0	0.00607467	0	0.0869206	0	0.279819	0	0.21617	0	0.462164	0	0.00832402	0	0.0923698	0	0.330887	0	0.293225	0	0.520444	0	0.0320905	0	0.141719	0	0.343902	0	0.328658	0	0.528727	0	0.0322791	0	0.197472	0	0.364962	0	0.329865	0	0.575822	0	0.535055
0	0.111973	0	0.0423504	0	0.0912879	0	0.31377	0	0.180864	0	0.136922	0	0.0493387	0	0.341965	0	0.513855	0	0.243466	0	0.156795	0	0.324824	0	0.487903	0	0.714964	0	0.535787	0	0.447625	0	0.325002	0	0.488403	0	0.725536	0	0.536913	0	0.491887	0	0.331932	0	0.493486	0	0.390222	0	0.738341
0	0.0610418	0	0.100406	0	0.0200288	0	0.32282	0	0.195466	0	0.073701	0	0.170576	0	0.0396835	0	0.426496	0	0.252455	0	0.109732	0	0.325326	0	0.107536	0	0.434945	0	0.35313	0	0.167231	0	0.368425	0	0.166614	0	0.468086	0	0.356926	0	0.177812	0	0.374074	0	0.200076	0	0.211684	0	0.498716
0	0.147275	0	0.150505	0	0.273172	0	0.234288	0	0.23013	0	0.172307	0	0.200396	0	0.30772	0	0.256549	0	0.275061	0	0.368413	0	0.213341	0	0.322603	0	0.38459	0	0.58106	0	0.373483	0	0.251694	0	0.351447	0	0.405701	0	0.582329	0	0.401445	0	0.276828	0	0.37186	0	0.908833	0	0.42677
0	0.233734	0	0.0825433	0	0.171691	0	0.212701	0	1.02639e-05	0	0.314697	0	0.137961	0	0.341234	0	0.245778	0	0.00105878	0	0.320459	0	0.302247	0	0.344874	0	0.354127	0	0.03742	0	0.37512	0	0.328264	0	0.353163	0	0.388056	0	0.0392254	0	0.494317	0	0.332339	0	0.368563	0	0.720782	0	0.391591
0	0.214214	0	0.213962	0	0.256529	0	0.493412	0	0.250906	0	0.218707	0	0.23899	0	0.274615	0	0.646553	0	0.260248	0	0.308289	0	0.285177	0	0.294188	0	0.650305	0	0.275143	0	0.35015	0	0.381485	0	0.374545	0	0.65495	0	0.277522	0	0.380947	0	0.381539	0	0.389194	0	0.545604	0	0.682159
0	0.0996151	0	0.0308299	0	0.0563513	0	0.205188	0	0.00396023	0	0.118661	0	0.04512	0	0.138485	0	0.273917	0	0.0155516	0	0.140081	0	0.0993381	0	0.173489	0	0.517198	0	0.0418935	0	0.153397	0	0.133945	0	0.204697	0	0.532731	0	0.0420166	0	0.199179	0	0.146802	0	0.273833	0	0.596672	0	0.536616
0	0.235565	0	0.0707939	0	0.0164504	0	0.270296	0	0.000488473	0	0.269661	0	0.086943	0	0.0361196	0	0.344299	0	0.00189558	0	0.284343	0	0.163535	0	0.0505375	0	0.349521	0	0.0101394	0	0.292772	0	0.363613	0	0.111027	0	0.454926	0	0.0103742	0	0.351871	0	0.374791	0	0.125344	0	0.285498	1	0.526604
0	0.115128	0	0.468746	0	0.15313	0	0.497036	0	0.0190486	0	0.159337	0	0.49857	0	0.329021	0	0.556347	0	0.22713	0	0.180873	0	0.506892	0	0.46351	0	0.61998	0	0.275617	0	0.207221	0	0.59187	0	0.586879	1	0.702582	0	0.276656	0	0.214217	0	0.597597	0	0.587071	0	0.533425	1	0.748322
0	0.0977819	0	0.137269	0	0.066327	0	0.384471	0	0.059196	0	0.135231	0	0.16058	0	0.109993	0	0.447488	0	0.100488	0	0.200228	0	0.358552	0	0.12923	0	0.467972	0	0.155407	0	0.256047	0	0.367818	0	0.211416	0	0.470526	0	0.15612	0	0.294866	0	0.395243	0	0.238936	0	0.391296	0	0.49605
0	0.0426575	0	0.135466	0	0.108741	0	0.361501	0	0.090053	0	0.074571	0	0.237242	0	0.110074	0	0.660869	0	0.0977807	0	0.0775381	0	0.248916	0	0.129382	0	0.72693	0	0.105318	0	0.328221	0	0.365973	0	0.143124	0	0.733738	0	0.106147	0	0.396745	0	0.377082	0	0.155573	0	0.566461	0	0.736223
0	0.0473182	0	0.16684	0	0.0350559	0	0.146935	0	0.00199106	0	0.0785952	0	0.179438	0	0.277271	0	0.171757	0	0.00228501	0	0.0936503	0	0.266183	0	0.37432	0	0.441196	0	0.0123074	0	0.0997017	0	0.300185	0	0.37779	0	0.551147	0	0.0123479	0	0.163119	0	0.354371	0	0.381422	0	0.247899	0	0.556621
0	0.37117	0	0.0145292	0	0.103907	0	0.0843895	0	0.288012	0	0.509651	0	0.109569	0	0.106901	0	0.177194	0	0.303293	0	0.533405	0	0.164733	0	0.116858	0	0.183961	0	0.338018	0	0.619601	0	0.2146	0	0.134421	0	0.32173	0	0.33913	0	0.63413	0	0.247185	0	0.168134	0	0.200024	0	0.337182
0	0.389832	0	0.029247	0	0.53421	0	0.156594	0	0.0175291	0	0.435982	0	0.0659062	0	0.602	0	0.226736	0	0.310059	0	0.472702	0	0.127627	0	0.640681	0	0.230488	0	0.615535	0	0.498545	0	0.186419	0	0.662862	0	0.2339	0	0.615977	0	0.601955	0	0.189409	0	0.671256	0	0.618961	0	0.262109
0	0.142156	0	0.00616837	0	0.0862869	0	0.0883298	0	0.000955317	0	0.201139	0	0.0155864	0	0.111437	0	0.0946222	0	0.00893398	0	0.237118	0	0.0306955	0	0.131828	0	0.0964094	0	0.0279635	0	0.255561	0	0.0353068	0	0.15186	0	0.11899	0	0.0295233	0	0.294937	0	0.059124	0	0.183233	0	0.708435	0	0.135943
0	0.022612	0	0.121924	0	0.102851	0	0.283487	0	0.190263	0	0.0819344	0	0.156111	0	0.145967	0	0.292298	0	0.202027	0	0.114416	0	0.181044	0	0.24707	0	0.32559	0	0.213065	0	0.139841	0	0.322196	0	0.384982	0	0.328393	0	0.214118	0	0.328165	0	0.332461	0	0.443702	0	0.236635	0	0.352682
0	0.00141267	0	0.250051	0	0.238828	0	0.344603	0	0.327979	0	0.0258227	0	0.250944	0	0.274379	0	0.356566	0	0.507853	0	0.0470931	0	0.27358	0	0.306129	0	0.469627	0	0.511801	0	0.114076	0	0.282249	0	0.326513	1	0.53745	0	0.51198	0	0.153847	0	0.297523	0	0.361913	0	0.298223	1	0.579439
0	0.00981575	0	0.162175	0	0.0190089	0	0.542121	0	0.00427832	0	0.0139776	0	0.225791	0	0.0203814	0	0.581989	0	0.0545	0	0.0936639	0	0.26654	0	0.0208426	0	0.746808	0	0.0638952	0	0.0976762	0	0.329563	0	0.0321631	0	0.764045	0	0.0639412	0	0.100794	0	0.347507	0	0.0361399	0	0.845613	0	0.766293
0	0.401219	0	0.312841	0	0.0245982	0	0.339489	0	0.162936	0	0.451697	0	0.349972	0	0.0376248	0	0.370515	0	0.188539	0	0.488521	0	0.376771	0	0.162559	0	0.503519	0	0.601298	0	0.508619	0	0.417056	0	0.258161	0	0.519726	0	0.601518	0	0.540488	0	0.419212	0	0.259804	0	0.201587	0	0.530538
0	0.152977	0	0.0556821	0	0.242747	0	0.186944	0	0.0655961	0	0.159259	0	0.0727295	0	0.247885	1	0.305819	0	0.110707	0	0.209769	0	0.182898	0	0.25	1	0.514245	0	0.180074	0	0.246109	0	0.235317	0	0.260893	1	0.583914	0	0.184477	0	0.275857	0	0.275845	0	0.269424	0	0.462359	1	0.62622
0	0.113458	0	0.322535	0	0.0848456	0	0.0662881	0	0.0315881	0	0.156228	0	0.481088	0	0.0916657	0	0.0775873	0	0.0540338	0	0.231963	0	0.493486	0	0.140878	1	0.286528	0	0.0616882	0	0.283936	0	0.511012	0	0.195524	1	0.396468	0	0.0624546	0	0.294056	0	0.513212	0	0.211128	0	0.447837	1	0.463833
0	0.196602	0	0.161096	0	0.0341785	0	0.344221	0	0.112325	0	0.377889	0	0.229924	0	0.0928483	0	0.515607	0	0.259044	0	0.439258	0	0.383708	0	0.108385	0	0.697232	0	0.461251	0	0.480095	0	0.40147	0	0.128138	0	0.76301	0	0.461471	0	0.485264	0	0.419066	0	0.136927	0	0.706398	0	0.792632
0	0.0220272	0	0.0221422	0	0.090891	0	0.522428	0	0.0168988	0	0.114812	0	0.0503783	0	0.14517	0	0.531734	0	0.0915247	0	0.123866	0	0.0996503	0	0.172831	0	0.538974	0	0.239818	0	0.169691	0	0.114627	0	0.272273	0	0.554673	0	0.242608	0	0.188008	0	0.126751	0	0.330176	0	0.633158	0	0.556212
0	0.130467	0	0.0170401	0	0.212593	0	0.321559	0	0.0954572	0	0.162225	0	0.0269609	0	0.249311	0	0.326603	0	0.3116	0	0.207194	0	0.0447215	0	0.271097	0	0.352855	0	0.34215	0	0.254055	0	0.0667903	0	0.30208	0	0.37737	0	0.344621	0	0.293239	0	0.0796015	0	0.311187	0	0.180778	0	0.387137
0	0.0761267	0	0.0955374	0	0.240314	0	0.410553	0	1.58559e-05	0	0.0891978	0	0.104674	0	0.337462	0	0.485508	0	0.000440228	0	0.0938397	0	0.143055	0	0.339172	0	0.512742	0	0.00555619	0	0.249789	0	0.163029	0	0.340058	0	0.541262	0	0.00562699	0	0.417809	0	0.169459	0	0.349022	0	0.349008	0	0.605613
0	0.0266233	0	0.161636	0	0.112665	0	0.0596595	0	0.0896713	0	0.0806886	0	0.18099	0	0.157367	0	0.102064	0	0.192409	0	0.113752	0	0.181992	0	0.170698	0	0.119979	0	0.241105	0	0.162242	0	0.269218	0	0.315359	1	0.224219	0	0.242227	0	0.167155	0	0.275123	0	0.35549	0	0.34611	1	0.293441
0	0.244191	0	0.018298	0	0.160577	0	0.196327	0	0.181386	0	0.252636	0	0.0796017	0	0.268396	0	0.49753	0	0.218811	0	0.401499	0	0.146196	0	0.271576	0	0.669885	0	0.395111	0	0.46215	0	0.15674	0	0.273635	0	0.74372	0	0.395939	0	0.529202	0	0.161793	0	0.278495	0	0.333925	0	0.779692
0	0.352359	0	0.141889	0	0.00425427	0	0.208423	0	0.0007795	0	0.358368	0	0.168123	0	0.00967202	0	0.456337	0	0.00919445	0	0.462085	0	0.211347	0	0.0115465	0	0.51092	0	0.0784788	0	0.545646	0	0.323244	0	0.039335	0	0.514894	0	0.0801624	0	0.562085	0	0.332324	0	0.0561757	0	0.670776	0	0.516634
0	0.293659	0	0.129341	0	0.00434921	0	0.577981	0	0.000482573	0	0.378753	0	0.136785	0	0.0122715	0	0.603784	0	0.00188289	0	0.406341	0	0.161085	0	0.0369142	0	0.6794	0	0.10647	0	0.481948	0	0.205671	0	0.0483793	0	0.712644	0	0.108274	0	0.49315	0	0.212107	0	0.0552324	0	0.0551325	0	0.719797
0	0.194611	0	0.116929	0	0.0174411	0	0.501396	0	0.0625244	0	0.372217	0	0.122049	0	0.127863	0	0.549133	0	0.0939887	0	0.385745	0	0.321504	0	0.162413	0	0.57191	0	0.127817	0	0.397983	0	0.342081	0	0.189806	0	0.608534	0	0.130619	0	0.416689	0	0.367007	0	0.23211	0	0.109699	0	0.609802
0	0.0145964	0	0.145649	0	0.364245	0	0.425119	0	0.237877	0	0.070649	0	0.215656	0	0.425733	0	0.524091	0	0.49009	0	0.128415	0	0.296107	0	0.445936	0	0.534207	0	0.604295	0	0.183648	0	0.326568	0	0.464579	0	0.536775	0	0.604865	0	0.24311	0	0.32993	1	0.517008	0	0.380166	0	0.557769
0	0.290573	0	0.0164246	0	0.0144144	0	0.432079	0	0.0277563	0	0.432917	0	0.0230158	0	0.0242096	0	0.56011	0	0.135667	0	0.439487	0	0.0565793	0	0.0621007	0	0.699286	0	0.173047	0	0.445956	0	0.0571434	0	0.0633912	0	0.757532	0	0.174881	0	0.449056	0	0.0829563	1	0.107723	0	0.467944	0	0.763426
0	0.438906	0	0.132234	0	0.0602917	0	0.140055	0	1.8169e-05	0	0.481182	0	0.156606	0	0.347871	0	0.141463	0	0.000217444	0	0.485732	0	0.17796	0	0.375997	0	0.324851	0	0.00635494	0	0.52803	0	0.232181	0	0.388715	0	0.327698	0	0.0064628	0	0.541467	0	0.246037	0	0.401575	0	0.45363	0	0.419758
0	0.305274	0	0.344013	0	0.150653	0	0.162217	0	0.489069	0	0.345968	0	0.384046	0	0.167629	0	0.29506	0	0.573044	0	0.41574	0	0.395239	0	0.231628	0	0.380898	0	0.600723	0	0.582738	0	0.424971	0	0.234732	0	0.425497	0	0.601815	0	0.60141	0	0.430868	0	0.235142	0	0.24402	0	0.438656
0	0.306792	0	0.288722	0	0.168813	0	0.16378	0	0.180691	0	0.356289	0	0.308701	0	0.201947	0	0.171672	0	0.220791	0	0.492731	0	0.33105	0	0.21292	0	0.190061	0	0.271802	0	0.605329	0	0.349417	0	0.217821	0	0.203804	0	0.272383	0	0.630415	0	0.358576	0	0.278161	0	0.248951	0	0.222875
0	0.139915	0	0.0101604	0	0.290727	0	0.410462	0	0.0119749	0	0.419419	0	0.163452	0	0.388586	0	0.505774	0	0.0327153	0	0.491816	0	0.26839	0	0.402619	0	0.525232	0	0.250205	0	0.522554	0	0.407347	0	0.444886	0	0.572913	0	0.251051	0	0.548365	0	0.407567	0	0.445709	0	0.159366	0	0.590675
0	0.044953	0	0.015861	0	0.0337823	0	0.267374	0	0.249116	0	0.120591	0	0.207252	0	0.0478307	0	0.454028	0	0.49435	1	0.300032	0	0.238599	0	0.118873	1	0.598806	0	0.648825	1	0.55751	0	0.297495	0	0.152088	1	0.65688	0	0.651399	1	0.665763	0	0.313846	0	0.174597	0	0.46208	1	0.69196
0	0.146135	0	0.156566	0	0.119513	0	0.354232	0	0.412386	0	0.213302	0	0.167792	0	0.158346	0	0.359406	0	0.491208	0	0.335646	0	0.1767	0	0.197279	0	0.509932	0	0.518183	1	0.570785	0	0.214914	0	0.219084	0	0.60223	0	0.520557	1	0.680363	0	0.224874	0	0.226848	0	0.461456	0	0.663395
0	0.0190115	0	0.0650083	0	0.321202	0	0.238727	0	0.328596	0	0.02415	0	0.0680846	0	0.32134	0	0.322384	0	0.538314	0	0.0468672	0	0.0731746	0	0.333719	0	0.37317	0	0.622969	0	0.0587473	0	0.0866061	0	0.388391	0	0.376345	0	0.62335	0	0.0846224	0	0.0915933	0	0.400027	0	0.36512	0	0.37971
0	0.0186287	0	0.281497	0	0.0478187	0	0.125196	0	0.177369	0	0.0548368	0	0.284037	0	0.279628	0	0.434008	0	0.383788	0	0.0804505	0	0.364871	0	0.438625	0	0.483805	0	0.428821	0	0.158035	0	0.373359	0	0.463846	0	0.485344	0	0.430395	0	0.189669	0	0.41156	0	0.472011	0	0.202663	0	0.520828
0	0.114584	0	0.203198	0	0.0581545	0	0.290389	0	0.00014274	0	0.290978	0	0.207635	0	0.0635122	0	0.428408	0	0.00304804	0	0.333211	0	0.222801	0	0.0719326	0	0.481776	0	0.0150583	0	0.342091	0	0.239744	0	0.126136	0	0.482531	0	0.0152584	0	0.447441	0	0.257596	0	0.126843	0	0.464898	0	0.512651
0	0.060268	0	0.106135	0	0.400399	0	0.732907	0	0.00835043	0	0.0823803	0	0.136903	0	0.428523	0	0.813119	0	0.0407856	0	0.302177	0	0.165113	0	0.447063	0	0.830344	0	0.260543	0	0.308745	0	0.241296	0	0.456562	0	0.835368	0	0.261673	0	0.345342	0	0.253143	0	0.461819	0	0.419409	0	0.836049
0	0.216457	0	0.209557	0	0.119511	0	0.445646	0	0.25717	0	0.249607	0	0.278791	0	0.126116	0	0.647638	0	0.466939	0	0.331652	0	0.326534	0	0.183517	0	0.786452	0	0.547719	0	0.421072	0	0.349158	0	0.197958	0	0.808552	0	0.550748	0	0.462825	0	0.354056	0	0.199338	0	0.177475	0	0.834907
0	0.000598338	0	0.272781	0	0.168	0	0.13393	0	4.3912e-05	0	0.00455347	0	0.292966	0	0.24849	0	0.235306	0	0.00217015	0	0.0257809	0	0.315841	0	0.26191	0	0.254964	0	0.095563	0	0.178882	0	0.322527	0	0.34632	0	0.394854	0	0.0965948	0	0.246394	0	0.325261	0	0.348459	0	0.430791	0	0.396703
0	0.577888	0	0.195801	0	0.186335	0	0.132493	0	0.00102868	0	0.581875	0	0.267593	0	0.208148	0	0.149862	0	0.00149892	0	0.588929	0	0.490823	0	0.233458	0	0.224932	0	0.0799931	0	0.659625	0	0.494814	0	0.272355	0	0.304748	0	0.0821647	0	0.694346	0	0.499171	0	0.292687	0	0.187407	0	0.33838
0	0.24435	0	0.143698	0	0.368168	0	0.0962788	0	0.257149	0	0.258052	0	0.181807	0	0.47125	0	0.178635	0	0.264833	0	0.312441	0	0.449869	0	0.471325	0	0.234767	0	0.337291	0	0.463557	0	0.501384	0	0.481864	0	0.3713	0	0.340428	0	0.471588	0	0.519993	0	0.495113	0	0.0629052	0	0.379732
0	0.212125	0	0.530843	0	0.00497637	1	0.852149	0	0.110464	0	0.217819	0	0.569209	0	0.0150591	1	0.924543	0	0.142539	0	0.367597	0	0.578906	0	0.115188	1	0.946412	1	0.804035	0	0.416021	0	0.587029	0	0.272612	1	0.954742	1	0.806766	0	0.45348	0	0.592133	0	0.28235	0	0.321315	1	0.959671
0	0.00734659	0	0.270293	0	0.152261	0	0.250677	0	0.000153953	0	0.125393	0	0.272036	0	0.222509	0	0.274497	0	0.00890306	0	0.148327	0	0.276553	0	0.226955	0	0.27961	1	0.608165	0	0.190523	0	0.298335	0	0.237589	0	0.284936	1	0.61288	0	0.195462	0	0.300447	0	0.262461	0	0.271477	0	0.330431
0	0.0136955	0	0.194743	0	0.323365	0	0.0444075	0	0.000666659	0	0.0241537	0	0.347877	0	0.344008	0	0.0852782	0	0.00143743	0	0.0394325	0	0.350693	0	0.362169	1	0.180958	0	0.0199758	0	0.0764856	0	0.384654	0	0.38139	1	0.230717	0	0.0203393	1	0.247094	0	0.386066	0	0.393301	0	0.43747	1	0.264528
0	0.039702	0	0.0620732	0	0.0143952	0	0.426036	0	0.137854	0	0.0702835	0	0.116817	0	0.0633103	0	0.431606	0	0.192323	0	0.0883739	0	0.121479	0	0.0667284	1	0.644058	0	0.423344	0	0.389754	0	0.137464	0	0.116001	1	0.716936	0	0.42499	1	0.46978	0	0.154843	0	0.141253	0	0.404202	1	0.757884
0	0.207978	0	0.15652	0	0.391641	1	0.585518	0	0.00853401	0	0.210449	0	0.271963	0	0.505425	1	0.750342	0	0.0883688	0	0.214961	0	0.310339	0	0.544444	1	0.83235	0	0.147578	0	0.320228	0	0.466362	0	0.554476	1	0.862021	0	0.150295	0	0.354896	0	0.469404	0	0.558131	0	0.41455	1	0.879166
0	0.0313185	0	0.678609	0	0.302864			0	0.000391575	0	0.0559296	0	0.696295	0	0.337585			0	0.00737883	0	0.0641436	0	0.737434	0	0.350775			0	0.00920099	0	0.125284	0	0.816224	0	0.374494			0	0.0094346	0	0.252757	0	0.818555	0	0.380696	0	0.0753722
0	0.00438486	0	0.259943	0	0.644377			0	0.0125088	0	0.043124	0	0.323282	0	0.67438			0	0.0280957	0	0.0462016	0	0.34593	0	0.711842			0	0.0313692	0	0.0540892	0	0.355482	0	0.711887			0	0.0314413	0	0.132676	0	0.365967	0	0.730636	0	0.0885663
0	0.439216	0	0.156769	0	0.169876			0	0.227076	0	0.483008	0	0.329999	0	0.212071			0	0.650083	0	0.603646	0	0.408943	0	0.229655			0	0.679331	0	0.650521	0	0.412045	0	0.365315			0	0.679427	0	0.666735	0	0.416934	0	0.381598	0	0.243739
0	0.1819	0	0.113661	0	0.00493347			0	1.83231e-05	0	0.221676	0	0.14761	0	0.0810276			0	0.000139921	0	0.242386	0	0.191725	0	0.11841			0	0.0105092	1	0.458199	0	0.193882	0	0.122355			0	0.010658	1	0.532693	0	0.240762	0	0.1274	0	0.542195
0	0.735026	0	0.456758	0	0.0767867			0	0.00136138	0	0.744892	0	0.504138	0	0.106082			0	0.0436961	0	0.763017	0	0.550063	0	0.117707			0	0.0537974	0	0.839163	0	0.552961	0	0.134549			0	0.0547881	1	0.863664	0	0.591697	0	0.198607	0	0.447874
0	0.438959	0	0.058535	0	0.039305			0	0.00370778	0	0.545691	0	0.100927	0	0.0574079			0	0.0129869	0	0.547377	0	0.102682	0	0.0962083			0	0.0350831	0	0.571829	0	0.128599	0	0.0999814			0	0.035228	0	0.581217	0	0.13148	0	0.104129	0	0.372907
0	0.121622	0	0.0330968	0	0.125531			0	0.00901394	0	0.143351	0	0.123992	0	0.317645			0	0.013607	0	0.175355	0	0.302044	0	0.390988			0	0.11924	0	0.210168	0	0.359245	0	0.434756			0	0.120095	0	0.271293	0	0.360261	0	0.442793	0	0.510774
0	0.495195	0	0.463554	0	0.205877			0	0.460062	1	0.697493	0	0.475541	0	0.254288			0	0.549629	1	0.79659	0	0.536776	0	0.275933			0	0.62332	1	0.882122	0	0.550093	0	0.289146			0	0.6254	1	0.910247	0	0.550615	0	0.314451	0	0.176208
0	0.0494581	0	0.313405	0	0.184774			0	0.0199419	0	0.296939	0	0.320446	0	0.204393			0	0.0277718	0	0.37188	0	0.447443	0	0.234277			0	0.0532133	0	0.399862	0	0.499388	0	0.299701			0	0.0540049	0	0.40588	0	0.500374	0	0.30549	0	0.143491
0	0.00340482	0	0.142972	0	0.533984			0	0.637963	0	0.074841	0	0.244987	0	0.605272			0	0.648632	0	0.108843	0	0.281168	0	0.623023			0	0.890912	0	0.113795	0	0.314381	0	0.634312			0	0.89114	0	0.117887	0	0.323055	0	0.641375	0	0.505654
0	0.0636143	0	0.0637452	0	0.184507			0	0.0157789	0	0.129731	0	0.126104	0	0.279039			0	0.176196	0	0.161551	0	0.197177	0	0.354739			0	0.197489	0	0.175558	0	0.239903	0	0.394797			0	0.202497	0	0.238805	0	0.257656	0	0.394832	0	0.405795
0	0.154172	0	0.788464	0	0.24963			0	0.527595	0	0.274824	0	0.790637	0	0.273366			0	0.588346	0	0.29172	0	0.857986	0	0.294565			0	0.718459	0	0.297858	0	0.858389	1	0.411371			0	0.718692	0	0.423129	0	0.859832	1	0.476016	0	0.368149
0	0.241551	0	0.281671	0	0.182294			0	0.00425152	0	0.247248	0	0.331831	0	0.28799			0	0.062521	0	0.351344	0	0.372269	0	0.304096			0	0.102615	0	0.531778	0	0.487875	1	0.453269			0	0.104599	0	0.586887	0	0.503104	1	0.515282	0	0.161651
0	0.138462	0	0.387826	0	0.0553575			0	0.000527269	0	0.14218	0	0.563492	0	0.0743347			0	0.0527868	0	0.161251	0	0.609486	0	0.175764			0	0.065918	0	0.186403	0	0.645461	0	0.188214			0	0.0665125	0	0.293274	0	0.651872	0	0.245139	0	0.114582
0	0.064435	0	0.190522	0	0.388657			0	0.18316	0	0.104519	0	0.226605	0	0.638993			0	0.196576	0	0.31829	0	0.286422	0	0.657534			0	0.302874	0	0.365886	0	0.381549	0	0.685513			0	0.303267	0	0.399953	0	0.393809	0	0.686621	0	0.307138
0	0.000154324	0	0.0747964	0	0.0141601			0	0.0257826	0	0.0727684	0	0.242757	0	0.10437			0	0.510573	0	0.176113	0	0.374172	0	0.11525			0	0.53223	0	0.178694	0	0.399317	0	0.185492			0	0.533688	0	0.208911	0	0.399752	0	0.193542	0	0.753459
0	0.000852636	0	0.267629	0	0.186892			0	0.0275447	0	0.00396161	0	0.346825	0	0.216515			0	0.277268	0	0.0289533	0	0.362216	0	0.274224			0	0.293283	0	0.0548604	0	0.41289	0	0.295252			0	0.293703	0	0.0825929	0	0.446309	0	0.297202	0	0.113082
0	0.528225	0	0.317704	0	0.423363			0	0.355281	0	0.600455	0	0.325204	1	0.446633			0	0.467631	0	0.668716	0	0.333217	1	0.581803			0	0.693119	0	0.724142	0	0.467465	1	0.671798			0	0.693295	0	0.812715	0	0.481701	1	0.711315	0	0.328413
0	0.149639	0	0.158522	0	0.0847841			0	0.213369	0	0.167379	0	0.314379	0	0.127895			0	0.330723	0	0.172031	0	0.428431	0	0.182081			0	0.408907	0	0.22384	0	0.456002	1	0.34334			0	0.412459	0	0.296218	0	0.480758	1	0.396771	0	0.360374
0	0.295707	0	0.502775	0	0.199884			0	0.0156418	0	0.296279	0	0.590865	0	0.203393			0	0.423609	0	0.299718	0	0.646976	0	0.21792			0	0.589627	0	0.342688	0	0.675614	0	0.247133			0	0.590629	0	0.392838	0	0.680393	0	0.268028	0	0.333589
0	0.221113	0	0.178338	0	0.0623639			0	2.79015e-06	0	0.235982	0	0.261608	0	0.0911673			0	0.0125592	0	0.278926	0	0.267953	0	0.14825			0	0.142198	0	0.300162	0	0.31173	0	0.172804			0	0.144448	0	0.308615	0	0.327837	0	0.178579	0	0.364751
0	0.186627	0	0.265452	0	0.509059			0	0.298972	0	0.367817	0	0.436345	0	0.51522			0	0.306638	0	0.495296	0	0.487104	0	0.527552			0	0.322276	0	0.601329	0	0.563531	0	0.584343			0	0.325419	0	0.634553	0	0.5935	0	0.604416	0	0.259043
0	0.0184727	0	0.282146	0	0.321106			0	0.101775	0	0.0638956	0	0.301944	0	0.336333			0	0.279207	0	0.0775215	0	0.524785	0	0.49267			0	0.79939	0	0.0981662	0	0.53418	0	0.509826			0	0.799509	0	0.221012	0	0.541621	0	0.516057	0	0.173816
0	0.119306	0	0.108446	0	0.03311					1	0.379064	0	0.170225	0	0.151624					1	0.5617	0	0.211405	0	0.227612					1	0.630873	0	0.217513	0	0.243433					1	0.744161	0	0.23199	0	0.261991	0	0.675327
0	0.171385	0	0.014251	0	0.187136					1	0.379127	0	0.0437452	0	0.289716					1	0.508153	0	0.232888	0	0.307935					1	0.685317	0	0.319798	0	0.412562					1	0.724317	0	0.33296	0	0.417769	0	0.423568
0	0.328591	0	0.318544	0	0.502864					0	0.375742	0	0.439884	1	0.650984					0	0.44974	0	0.518621	1	0.725538					0	0.674738	0	0.566208	1	0.805804					0	0.687952	0	0.586852	1	0.823721	0	0.559641
0	0.24854	0	0.33773	0	0.178853					0	0.258671	0	0.37425	1	0.406855					0	0.274677	0	0.38252	1	0.530763					0	0.423099	0	0.386971	1	0.600438					0	0.445976	0	0.390455	1	0.643805	0	0.460832
0	0.167487	0	0.128188	0	0.00517433					0	0.316372	0	0.222191	0	0.0497635					0	0.316857	0	0.402309	0	0.0720189					0	0.400941	0	0.441447	0	0.0957573					0	0.420231	0	0.443149	0	0.113955	0	0.486235
0	0.0544599	0	0.152223	0	0.0352888					0	0.0907023	0	0.28786	0	0.0954179					0	0.101235	0	0.416778	0	0.0973039					0	0.225451	0	0.560127	0	0.10773					0	0.229484	0	0.579155	0	0.136885	0	0.255012
0	0.398859	0	0.065256	0	0.0129064					0	0.463038	0	0.167634	0	0.0488033					0	0.586117	0	0.263935	0	0.0648278					0	0.590589	0	0.294698	0	0.11162					0	0.598099	0	0.313112	0	0.120069	0	0.580936
0	0.00135415	0	0.182368	0	0.0583835					0	0.0266139	0	0.269633	0	0.124391					0	0.0677298	0	0.467957	0	0.128698					0	0.0709404	0	0.584882	0	0.181501					0	0.0742286	0	0.585942	0	0.19423	0	0.191802
0	0.0860874	0	0.667307	0	0.24894					0	0.290505	0	0.701934	0	0.252291					0	0.331187	0	0.714036	0	0.261902					0	0.384066	0	0.747412	0	0.276141					0	0.504189	0	0.753466	0	0.287436	0	0.81515
0	0.119503	0	0.180916	0	0.337212					0	0.211321	0	0.194843	0	0.456636					0	0.219865	0	0.27075	0	0.528105					0	0.399549	0	0.277274	0	0.57514					0	0.416821	0	0.324915	0	0.598325	0	0.533386
0	0.244042	0	0.362708	0	0.0651711					0	0.337973	0	0.579346	0	0.108065					0	0.455947	0	0.621091	0	0.165203					0	0.476222	0	0.699976	0	0.179777					0	0.505294	0	0.70509	0	0.188834	0	0.189979
0	0.0609424	0	0.0831868	0	0.112629					0	0.072001	0	0.134368	0	0.114965					0	0.104926	0	0.282919	0	0.164622					0	0.19933	0	0.377432	0	0.329681					0	0.201193	0	0.4166	0	0.336574	0	0.396016
0	0.0978875	0	0.0406877	0	0.310134					0	0.215441	0	0.0859155	0	0.570836					0	0.274432	0	0.124597	0	0.605442					0	0.294538	0	0.192506	0	0.654717					1	0.392316	0	0.212776	0	0.682271	0	0.49408
0	0.0309227	0	0.196677	0	0.412347					0	0.0366465	0	0.263566	0	0.447795					0	0.0832418	0	0.373445	0	0.481567					0	0.0837267	0	0.505114	0	0.496631					1	0.228238	0	0.506786	0	0.507176	0	0.601587
0	0.208863	0	0.211799	0	0.23208					0	0.232347	0	0.21402	0	0.360684					0	0.406877	0	0.371821	0	0.40556					0	0.421775	0	0.387865	0	0.432213					0	0.449166	0	0.422641	0	0.437014	0	0.138689
0	0.0801401	0	0.044344	0	0.0865914					0	0.147834	0	0.159153	0	0.16417					0	0.226883	0	0.291777	0	0.166177					0	0.421306	0	0.346471	0	0.168253					0	0.481541	0	0.373823	0	0.192247	0	0.336043
0	0.444826	0	0.0534225	0	0.0220467					0	0.582432	0	0.195315	0	0.0276149					0	0.638028	0	0.296607	0	0.0806287					0	0.689893	0	0.340199	0	0.0986875					0	0.710694	0	0.360622	0	0.120096	0	0.506654
0	0.194626	0	0.0117569	0	0.258405					0	0.218005	0	0.0204494	0	0.291757					0	0.23081	0	0.0667558	0	0.322928					0	0.282683	0	0.16332	0	0.327414					0	0.312997	0	0.204843	0	0.333636	0	0.260367
0	0.054111	0	0.0800625	0	0.186588					0	0.0603978	0	0.0999719	0	0.397196					0	0.148595	0	0.114376	0	0.398704					0	0.158759	1	0.275743	0	0.407393					0	0.173041	1	0.322408	0	0.431839	0	0.276994
0	0.0127918	0	0.155481	0	0.320465					0	0.0183306	0	0.166456	0	0.357631					0	0.0222194	0	0.461563	0	0.504076					0	0.141715	1	0.535295	0	0.569189					0	0.230604	1	0.559239	0	0.574121	0	0.147775
0	0.00938109	0	0.316529	0	0.347498					0	0.191444	0	0.412059	0	0.370276					0	0.211218	0	0.470973	0	0.392975					1	0.48414	0	0.498213	0	0.447506					1	0.513908	0	0.502569	0	0.50574	0	0.614347
0	0.0060926	0	0.254537	0	0.522755					0	0.0077935	0	0.370632	0	0.580944					0	0.0366583	0	0.434343	0	0.633678					1	0.256238	0	0.504223	0	0.66597					1	0.426295	0	0.517907	0	0.685003	0	0.171682
0	0.122752	0	0.562727	0	0.0774234					0	0.262113	0	0.615179	0	0.132503					0	0.397975	0	0.664285	0	0.181548					0	0.445931	0	0.727013	0	0.228329					0	0.462119	0	0.733688	0	0.236308	0	0.243449
0	0.246406	0	0.150082	0	0.0369797					0	0.280927	0	0.286616	0	0.0576335					0	0.301073	0	0.289153	0	0.0624327					0	0.374938	0	0.382773	0	0.0929126					0	0.543881	0	0.41215	0	0.104066	0	0.47421
0	0.0833113	0	0.0363866	0	0.0237127					0	0.0980164	0	0.188068	0	0.047621					0	0.104538	0	0.34421	0	0.0623613					0	0.183469	0	0.413898	0	0.100066					0	0.285899	0	0.422965	0	0.100903	0	0.704191
0	0.241748	0	0.150461	0	0.041803					0	0.28389	0	0.261748	0	0.045508					0	0.295889	0	0.43987	0	0.147608					0	0.514235	0	0.484803	0	0.149531					0	0.562101	0	0.504925	0	0.158659	0	0.400478
0	0.0446133	0	0.0147668	0	0.312733					0	0.0648503	1	0.17725	0	0.345864					0	0.249262	1	0.312471	0	0.368362					0	0.353128	1	0.400862	0	0.436832					0	0.43831	1	0.45047	0	0.438671	0	0.585249
0	0.0486893	0	0.0272496	0	0.126909					0	0.0524436	1	0.192188	0	0.130546					0	0.0561402	1	0.382471	0	0.144183					0	0.139122	1	0.451267	0	0.173687					0	0.143099	1	0.48049	0	0.177777	0	0.436332
0	0.205773	0	0.614944	0	0.205262					0	0.257655	0	0.636069	0	0.214689					0	0.376495	0	0.649881	0	0.260666					0	0.391962	0	0.657289	0	0.262245					0	0.394869	0	0.677082	0	0.297886	0	0.594667
0	0.0112799	0	0.00536858	0	0.39635					0	0.16037	0	0.0701377	0	0.511315					0	0.188515	0	0.0923326	0	0.541767					0	0.324221	0	0.295715	0	0.652454					0	0.361438	0	0.323725	0	0.668303	0	0.729209
0	0.0236713	0	0.18005	0	0.203471					0	0.0275102	0	0.201293	0	0.228611					0	0.0358634	0	0.214244	0	0.247266					0	0.0423768	0	0.263096	0	0.270702					0	0.138459	0	0.285167	0	0.293238	0	0.12886
0	0.0948946	0	0.0611769	0	0.192536					0	0.148216	0	0.0893357	0	0.275616					0	0.182188	0	0.198611	0	0.299561					0	0.206973	0	0.249226	0	0.372366					0	0.222987	0	0.265	0	0.391904	0	0.341995
0	0.0249007	0	0.251704	0	0.00926135					0	0.0337595	0	0.411895	0	0.00977566					0	0.0491473	0	0.529591	0	0.011052					0	0.114272	0	0.572686	0	0.0363347					0	0.178909	1	0.608404	0	0.047231	0	0.215356
0	0.0658827	0	0.682376	0	0.0194834					0	0.105515	0	0.687334	0	0.0265128					0	0.109677	0	0.732348	0	0.0388182					0	0.283533	0	0.733279	0	0.0429021					0	0.297701	0	0.735108	0	0.0570409	0	0.281954
0	0.524097	0	0.36894	0	0.622233					0	0.560014	0	0.377996	0	0.661422					0	0.593088	0	0.519205	0	0.662905					0	0.611227	0	0.603235	0	0.674809					0	0.611532	0	0.641073	0	0.675343	0	0.46431
0	0.136144	0	0.117429	0	0.806187					0	0.191332	0	0.126573	0	0.817419					0	0.36257	0	0.330931	0	0.819443					0	0.371968	0	0.45404	0	0.856099					0	0.382808	0	0.466942	0	0.864664	0	0.502484
0	0.0350015	0	0.258937	0	0.642355					0	0.0428324	0	0.307003	0	0.681181					0	0.0469918	0	0.43116	0	0.723127					0	0.0570468	0	0.445679	0	0.734508					0	0.168953	0	0.459185	0	0.741095	0	0.420873
0	0.0105931	0	0.0278075	0	2.13017e-05					0	0.033186	0	0.224038	0	0.0460099					0	0.0662083	0	0.261075	0	0.0569323					0	0.319298	0	0.281028	0	0.0676183					0	0.375783	0	0.298098	0	0.068167	0	0.33087
0	0.0647559	0	0.215354	0	0.204303					0	0.115957	0	0.311243	0	0.239654					0	0.12873	0	0.435088	0	0.289708					0	0.134925	0	0.44372	0	0.333922					0	0.168801	0	0.444251	0	0.396264	0	0.270124
0	0.0318347	0	0.0942371	0	0.0146275					0	0.106968	0	0.103327	0	0.0397588					0	0.1447	0	0.125632	0	0.0403379					0	0.29803	0	0.207389	0	0.0668008					0	0.305663	0	0.240229	0	0.0749539	0	0.35218
0	0.269343	0	0.252023	0	0.117057					0	0.462453	0	0.444709	0	0.140671					0	0.495736	0	0.479527	0	0.148623					0	0.526533	0	0.558942	0	0.166057					0	0.609675	0	0.586753	0	0.197651	0	0.256996
0	0.095823	0	0.167678	0	0.212737					0	0.111827	0	0.225621	0	0.244274					0	0.15649	0	0.4146	0	0.281616					0	0.174931	0	0.470177	0	0.304925					0	0.21028	0	0.474514	0	0.326464	0	0.468073
0	0.0778383	0	0.182027	0	0.228577					0	0.118902	0	0.287128	0	0.491428					0	0.128936	0	0.297095	0	0.507461					0	0.171025	0	0.407935	0	0.510223					0	0.222055	0	0.413623	0	0.512528	0	0.639599
0	0.0292547	0	0.175496	0	0.245305					0	0.0423641	0	0.281557	0	0.262603					0	0.0718352	0	0.292446	0	0.30129					0	0.0972192	0	0.432139	0	0.321276					0	0.149863	0	0.434855	0	0.329997	0	0.33897
0	0.0594171	0	0.216983	0	0.350856					0	0.0604106	0	0.237684	0	0.411111					0	0.102254	0	0.249121	0	0.473204					0	0.107434	0	0.342776	0	0.475252					0	0.254516	0	0.366904	0	0.516875	0	0.105731
0	0.0136761	0	0.237016	0	0.130746					0	0.0190028	0	0.278369	0	0.453143					0	0.0722243	0	0.333313	0	0.472046					0	0.118178	0	0.359809	0	0.476955					0	0.185055	0	0.3875	0	0.485565	0	0.51861
0	0.0358551	0	0.123754	0	0.0552471					0	0.0613243	0	0.2597	1	0.393147					0	0.208069	0	0.509313	1	0.46616					0	0.431211	0	0.581839	1	0.513175					0	0.493067	0	0.595249	1	0.557961	0	0.462344
0	0.199142	0	0.222313	0	0.0182107					0	0.214755	0	0.253066	0	0.0236118					0	0.230709	0	0.36294	0	0.0402283					0	0.238984	0	0.380355	0	0.0977855					0	0.250411	0	0.41157	0	0.103301	0	0.490403
0	0.101637	0	0.411797	0	0.561831					0	0.138355	0	0.464645	0	0.572228					0	0.177799	0	0.474897	0	0.583718					0	0.241705	0	0.499844	0	0.594524					0	0.33411	0	0.533402	0	0.608221	0	0.201115
0	0.0134095	0	0.462098	0	0.307324					0	0.0173995	0	0.492915	0	0.315339					0	0.0263702	0	0.663327	0	0.334348					0	0.0361136	0	0.737576	0	0.381271					0	0.0406869	0	0.750683	0	0.396705	0	0.149587
0	0.0238028	0	0.0305899	0	0.132017					0	0.0353274	0	0.13955	0	0.199574					0	0.0360161	0	0.205374	0	0.35237					0	0.0717591	0	0.21283	0	0.353219					0	0.0856008	0	0.22128	0	0.361015	0	0.251328
0	0.0408055	0	0.192953	0	0.954891					0	0.0814509	0	0.256479	0	0.974576					0	0.0904716	0	0.376596	0	0.975109					0	0.132291	0	0.384291	0	0.975512					0	0.187223	0	0.410233	0	0.976013	0	0.739052
1	0.710185	0	0.00684733	0	0.0794555					1	0.806665	0	0.202851	0	0.379566					1	0.856004	0	0.326137	0	0.415593					1	0.899717	0	0.334452	0	0.448394					1	0.92495	0	0.339994	0	0.449736	0	0.575794
0	0.0228763	0	0.0601048	0	0.284302					0	0.039475	0	0.247627	0	0.480361					0	0.061457	0	0.271395	0	0.61792					0	0.111062	0	0.312137	0	0.630427					0	0.225357	0	0.321157	0	0.636281	0	0.467194
0	0.0765132	0	0.193604	0	0.445368					0	0.114065	0	0.220864	0	0.446386					0	0.125981	0	0.268491	0	0.452337					0	0.138801	0	0.446612	0	0.485011					0	0.155426	0	0.480729	0	0.485918	0	0.357267
0	0.0581919	0	0.256044	0	0.143237					0	0.106987	0	0.269577	0	0.240286					0	0.138325	0	0.425594	0	0.248931					0	0.189972	0	0.495893	0	0.316536					0	0.196696	0	0.497832	0	0.319064	0	0.658666
0	0.0470776	0	0.0500431	0	0.42352					0	0.0840867	0	0.061596	1	0.634532					0	0.0910712	0	0.0901158	1	0.741603					0	0.151178	0	0.0977816	1	0.779534					0	0.161217	0	0.10001	1	0.80556	0	0.730028
0	0.269656	0	0.0435318	0	0.109983					0	0.281483	0	0.103294	0	0.120155					0	0.300119	0	0.167238	0	0.124739					0	0.409645	0	0.332849	0	0.144448					0	0.560046	0	0.335444	0	0.175684	0	0.353066
0	0.0904923	0	0.0111474	0	0.104697					0	0.179211	0	0.0149788	0	0.122535					0	0.227421	0	0.0378833	0	0.162371					0	0.440571	0	0.0740909	0	0.189354					0	0.444962	0	0.0843898	0	0.196021	0	0.260059
0	0.0171017	0	0.21483	0	0.000106191					0	0.0215316	0	0.248002	0	0.00102199					0	0.0350694	0	0.402361	0	0.0884551					0	0.0473091	0	0.481052	0	0.101593					0	0.130496	0	0.523532	0	0.120624	0	0.540503
0	0.402734	0	0.181204	0	0.40135					0	0.472888	0	0.23558	0	0.500642					0	0.506046	0	0.308876	0	0.627311					0	0.549142	0	0.395084	0	0.639585					0	0.569195	0	0.417322	0	0.639838	0	0.441851
0	0.00377221	0	0.028293	0	0.318497					0	0.00378318	0	0.0644208	0	0.387677					0	0.0210992	0	0.351286	0	0.494099					0	0.033561	0	0.368204	0	0.608085					0	0.0415329	0	0.370853	0	0.610606	0	0.429755
0	0.0696179	0	0.0188746	0	0.471996					0	0.103758	0	0.0293057	0	0.494472					0	0.142302	0	0.239011	0	0.495067					0	0.143695	0	0.274196	0	0.503694					0	0.173529	0	0.320597	0	0.516798	0	0.547751
0	0.0125283	0	0.0558836	0	0.360649					0	0.0339991	0	0.0827389	0	0.564693					0	0.0398371	0	0.109966	0	0.607114					0	0.0486935	0	0.221948	0	0.632346					0	0.064133	0	0.237066	0	0.637782	0	0.293493
0	0.0905443	0	0.0213439	0	0.25241					0	0.145407	0	0.0887236	0	0.391028					0	0.22537	0	0.102125	0	0.397575					0	0.267712	0	0.125752	0	0.547264					0	0.272029	0	0.150487	0	0.559963	0	0.149725
0	0.00115319	0	0.0968168	0	0.427602					0	0.00133065	0	0.102467	0	0.441309					0	0.00251155	0	0.118639	0	0.4522					0	0.00594792	0	0.166203	0	0.457966					0	0.0193491	0	0.192232	0	0.483316	0	0.899821
0	0.00698985	0	0.285743	0	0.040333					0	0.0650986	0	0.308608	0	0.179797					0	0.117665	0	0.392869	0	0.186422					0	0.158477	0	0.421291	0	0.194723					0	0.306764	0	0.426261	0	0.204048	0	0.334492
0	0.0837742	0	0.151691	0	0.277618					0	0.105636	0	0.180724	0	0.290295					0	0.105677	0	0.191037	0	0.356052					0	0.11509	0	0.304419	0	0.360767					0	0.120255	0	0.315073	0	0.37249	0	0.289605
0	0.224982	0	0.14809	0	0.00363004					0	0.248092	0	0.185298	0	0.0216116					0	0.284356	0	0.223182	0	0.0475929					0	0.307788	0	0.277155	1	0.187321					0	0.352258	0	0.310696	1	0.262082	0	0.590187
0	0.0135047	0	0.000625144	0	0.329641					0	0.0449619	0	0.00117226	0	0.625959					0	0.0723219	0	0.0236054	0	0.636604					0	0.123907	0	0.196645	1	0.734396					0	0.135415	0	0.204677	1	0.753344	0	0.120413
0	0.0887276	0	0.144814	0	0.0970389					0	0.165269	0	0.17943	0	0.151156					0	0.216867	0	0.240399	0	0.283438					0	0.249963	0	0.40345	0	0.32431					0	0.287348	0	0.417491	0	0.331029	0	0.482801
0	0.25918	0	0.238563	0	0.000397769					0	0.260225	0	0.248563	0	0.0118153					0	0.261608	0	0.270843	0	0.0604967					0	0.310475	0	0.294102	0	0.199974					0	0.343929	0	0.303529	0	0.208322	0	0.512658
0	0.156207	0	0.00723516	0	0.36444					0	0.184899	0	0.0116963	0	0.469785					0	0.278359	0	0.0315654	0	0.477867					0	0.344856	0	0.0387749	0	0.60572					0	0.386922	0	0.0621774	0	0.646571	0	0.358474
0	0.178712	0	0.196008	0	0.0459077					0	0.232491	0	0.197989	0	0.213032					0	0.255026	0	0.309012	0	0.307872					0	0.310007	0	0.322222	0	0.418968					0	0.319923	0	0.338194	0	0.423212	0	0.410991
0	0.440581	0	0.087105	0	0.315775					0	0.45829	0	0.129901	0	0.38597					0	0.475674	0	0.136822	0	0.393352					0	0.486641	0	0.198939	0	0.394002					0	0.518656	0	0.255329	0	0.409424	0	0.140355
0	0.00868992	0	0.000646345	0	0.331706					0	0.021838	0	0.0145933	0	0.423431					0	0.0517064	0	0.0280764	0	0.449743					0	0.137193	0	0.0326872	0	0.4991					0	0.18194	0	0.0653666	0	0.555803	0	0.108707
0	0.121408	0	0.0497044	0	0.063854					0	0.131776	0	0.0581579	0	0.068482					0	0.200553	0	0.0854549	0	0.245814					1	0.429544	0	0.109985	0	0.252652					1	0.584489	0	0.116508	0	0.255598	0	0.397823
0	0.0541229	0	0.0301645	0	0.289341					0	0.10573	0	0.0412917	0	0.291865					0	0.10649	0	0.0737991	0	0.327483					1	0.406839	0	0.113572	0	0.339183					1	0.547088	0	0.11684	0	0.342852	0	0.327558
0	0.0746198	0	0.149843	0	0.0493146					0	0.114432	0	0.202823	0	0.113597					0	0.137204	0	0.207837	0	0.139955					0	0.147247	0	0.252964	0	0.146165					0	0.221941	0	0.257155	0	0.148251	0	0.556626
0	0.0415675	0	0.207318	0	0.00654392					0	0.0481166	0	0.212177	0	0.128106					0	0.0813915	0	0.253361	0	0.193844					0	0.15359	0	0.269928	0	0.258954					0	0.295999	0	0.289148	0	0.277108	0	0.615064
0	0.220022	0	0.0196432	0	0.309511					0	0.481669	0	0.0261647	0	0.422811					0	0.496047	0	0.0328432	0	0.516256					0	0.496098	0	0.0522293	0	0.549558					0	0.508123	0	0.0539958	0	0.59649	0	0.244838
0	0.0649166	0	0.0713923	0	0.12561					0	0.0980295	0	0.0755488	0	0.16606					0	0.123306	0	0.0871551	0	0.209211					0	0.165661	0	0.161106	0	0.225057					0	0.201529	0	0.169567	0	0.292815	0	0.0722754
0	0.131295	0	0.102676	0	0.00136612					0	0.145775	0	0.162644	0	0.0364748					0	0.154978	0	0.164861	0	0.0783201					0	0.203107	0	0.170236	0	0.198053					0	0.220231	0	0.184101	0	0.246928	0	0.357624
0	0.172762	0	0.129621	0	0.425808					0	0.204438	0	0.143186	0	0.538344					0	0.260626	0	0.197087	0	0.541261					0	0.327724	0	0.216662	0	0.601008					0	0.32878	0	0.230425	0	0.601226	0	0.281462
0	0.0964418	0	0.193458	0	0.303946					0	0.132348	0	0.238505	0	0.389838					0	0.170731	0	0.294747	0	0.391315					0	0.172391	0	0.319903	0	0.399893					0	0.182051	0	0.324954	0	0.42299	1	0.649092
0	0.02846	0	0.00909813	0	0.0171177					0	0.0346211	0	0.0198572	0	0.104994					0	0.0397887	0	0.0269627	0	0.149035					0	0.133844	0	0.0476158	0	0.239991					0	0.161442	0	0.0540087	0	0.243056	1	0.78868
0	0.05942	0	0.0767671	0	0.129584					0	0.0722904	0	0.0830175	0	0.135355					0	0.278495	0	0.100424	0	0.236242					0	0.306869	1	0.277023	0	0.243919					0	0.318751	1	0.333534	0	0.24928	0	0.534103
0	0.212081	0	0.0699209	0	0.499756					0	0.254164	0	0.132484	0	0.518505					0	0.290076	0	0.192858	0	0.57284					0	0.314786	1	0.39023	0	0.593486					0	0.345602	1	0.43043	0	0.595572	0	0.28082
0	0.0097388	0	0.250736	0	0.0914808					0	0.0158063	0	0.265108	0	0.0941199					0	0.0215639	0	0.27069	0	0.117116					0	0.0610896	0	0.274449	0	0.297706					0	0.0666467	0	0.298404	0	0.325669	0	0.639366
0	0.0140633	0	0.0575438	0	0.69252					0	0.018694	0	0.0633421	0	0.69624					0	0.03223	0	0.0744694	0	0.723794					0	0.0973975	0	0.100131	0	0.74113					0	0.111456	0	0.10165	0	0.749887	0	0.0921355
0	0.0414781	0	0.00718384	0	0.425083					0	0.0533794	0	0.0444056	0	0.479547					0	0.0788137	0	0.0485009	0	0.54335					0	0.0796814	0	0.0546074	0	0.564649					0	0.115664	0	0.0591249	0	0.569923	0	0.123466
0	0.303978	0	0.557193	0	0.223004					0	0.337173	0	0.568712	0	0.231138					0	0.346673	0	0.620841	0	0.28442					0	0.377806	0	0.62773	0	0.350058					0	0.400016	0	0.632847	0	0.401639	0	0.101394
0	0.049887	0	0.000924888	0	0.130642					0	0.11092	0	0.0542455	0	0.140862					0	0.124138	0	0.0667392	0	0.212915					0	0.178872	0	0.0680751	0	0.318165					0	0.212333	0	0.0760784	0	0.352163	0	0.499168
0	0.0463929	0	0.282659	0	0.0278376					0	0.277133	0	0.309006	0	0.0384063					0	0.312866	0	0.359661	0	0.0408748					0	0.333701	0	0.39821	0	0.0717392					0	0.379009	0	0.399306	0	0.0749977	0	0.137839
0	0.253731	0	0.163636	0	0.379214					0	0.28706	0	0.172388	0	0.404884					0	0.301523	0	0.200553	0	0.417881					0	0.338132	0	0.242006	0	0.468152					0	0.375475	0	0.25141	0	0.50158	0	0.213105
0	0.253309	0	0.178887	0	0.110118					0	0.285139	0	0.303907	0	0.176201					0	0.294923	0	0.312499	0	0.178083					0	0.307253	0	0.322271	0	0.181655					0	0.316134	0	0.324886	0	0.185027	0	0.148232
0	0.131411	0	0.0416519	0	0.537327					0	0.225175	0	0.0481746	0	0.576154					0	0.240902	0	0.116037	0	0.579182					0	0.312658	0	0.129965	0	0.580298					0	0.383686	0	0.133013	0	0.589414	0	0.148342
0	0.0285802	0	0.128378	0	0.62955					0	0.115342	0	0.170783	0	0.633557					0	0.140918	0	0.186934	0	0.657252					0	0.190398	0	0.232724	0	0.684949					0	0.19793	0	0.233262	0	0.725173	0	0.522373
0	0.0262779	0	0.0371413	0	0.149829					0	0.0378741	0	0.0583656	0	0.150458					0	0.0844974	0	0.0650518	0	0.155269					0	0.0935127	1	0.23076	0	0.254541					0	0.143814	1	0.270747	0	0.27006	0	0.145046
0	0.100547	0	0.0944001	0	0.0535856					0	0.164333	0	0.099057	0	0.12255					0	0.371542	0	0.176677	0	0.128769					0	0.620819	0	0.18077	0	0.194643					0	0.620848	0	0.193096	0	0.206925	0	0.462613
0	0.599054	0	0.268405	0	0.310438					0	0.62985	0	0.276443	0	0.313451					0	0.6485	0	0.294106	0	0.324207					0	0.676793	0	0.304552	0	0.349078					0	0.695589	0	0.317071	0	0.376806	1	0.460301
0	0.239564	0	0.597645	0	0.141341					0	0.269181	0	0.66316	0	0.289458					0	0.296187	0	0.734384	0	0.306178					0	0.313018	0	0.736529	0	0.355698					0	0.347406	0	0.738023	0	0.398163	1	0.539539
0	0.111144	0	0.182513	0	0.117348					0	0.18715	0	0.214485	0	0.203312					0	0.268627	0	0.245007	0	0.245779					0	0.303471	0	0.299532	0	0.321729					0	0.349662	0	0.304202	0	0.340121	0	0.261823
0	0.0444357	0	0.015599	0	0.329675					0	0.0478486	0	0.0341441	0	0.3818					0	0.127144	0	0.0407255	0	0.410941					0	0.168225	0	0.0491388	0	0.457598					0	0.169399	0	0.0593465	0	0.478887	0	0.38704
0	0.644139	0	0.057501	0	0.0245648					0	0.678884	0	0.0872161	0	0.043568					0	0.689559	0	0.225985	0	0.0461191					0	0.696553	0	0.264431	0	0.102719					0	0.740566	0	0.26574	0	0.104153	0	0.406422
0	0.140771	0	0.0505717	0	0.35841					0	0.150698	0	0.230909	0	0.620813					0	0.20824	0	0.24188	0	0.621087					0	0.226989	0	0.263125	0	0.623592					0	0.246939	0	0.266419	0	0.62405	0	0.52652
0	0.194168	0	0.246125	0	0.129536					0	0.347466	0	0.265027	0	0.260083					0	0.383744	0	0.315877	0	0.310111					0	0.426295	0	0.322257	0	0.323674					0	0.442273	0	0.323619	0	0.343707	0	0.395853
0	0.0820617	0	0.0288297	0	0.0191951					0	0.134764	0	0.0293188	0	0.190144					0	0.158107	0	0.0523229	0	0.192011					0	0.175485	0	0.101362	0	0.193866					0	0.220999	0	0.116157	0	0.236414	0	0.229027
0	0.340167	0	0.354502	0	0.0649885					0	0.4078	0	0.427818	0	0.112381					0	0.47058	0	0.433343	0	0.195839					0	0.481316	0	0.444266	0	0.199844					0	0.534682	0	0.447666	0	0.229426	0	0.446081
0	0.154175	0	0.211584	0	0.221332					0	0.199097	0	0.216948	0	0.224923					0	0.203595	0	0.226161	0	0.278836					0	0.223227	0	0.232733	0	0.315129					0	0.224014	0	0.24452	0	0.326258	0	0.474195
0	0.387534	0	0.224354	0	0.0507051					0	0.620723	0	0.237988	0	0.102239					0	0.651939	0	0.354162	0	0.131923					0	0.674309	0	0.411287	0	0.136499					0	0.687723	0	0.417303	0	0.157492	0	0.596512
0	0.286186	0	0.0712245	0	0.427689					0	0.30785	0	0.112843	0	0.437414					0	0.316908	0	0.147281	0	0.454671					0	0.39962	0	0.159959	0	0.460463					0	0.437567	0	0.161927	0	0.488681	0	0.662076
0	0.0562761	0	0.28809	0	0.145355					0	0.0566235	1	0.497523	0	0.462699					0	0.164876	1	0.662332	0	0.598913					0	0.43926	1	0.709046	0	0.606319					0	0.452677	1	0.726413	0	0.621712	0	0.318493
0	0.000885666	0	0.280828	0	0.306381					0	0.0201149	0	0.331283	0	0.325615					0	0.0489009	0	0.36943	0	0.400837					0	0.0741613	0	0.45623	0	0.416002					0	0.0947504	0	0.472105	0	0.444146	0	0.642461
0	0.0980912	0	0.169045	0	0.333825					0	0.17591	0	0.194954	0	0.511092					0	0.234294	0	0.237801	0	0.602072					0	0.268371	0	0.260476	0	0.630068					0	0.277128	0	0.264303	0	0.631172	0	0.413985
0	0.306783	0	0.0310916	0	0.296292					0	0.317559	0	0.0634118	0	0.585884					0	0.356432	0	0.284556	0	0.610109					0	0.45504	0	0.292201	0	0.630476					0	0.498483	0	0.294244	0	0.63448	0	0.0957835
0	0.0154282	0	0.177518	0	0.419559					0	0.105586	0	0.258208	0	0.449673					0	0.326645	0	0.279856	0	0.451643					0	0.449965	0	0.382419	0	0.454911					0	0.48206	0	0.399552	0	0.455654	0	0.312108
0	0.0926346	0	0.136626	0	0.0952448					0	0.197812	0	0.196345	0	0.116899					0	0.216027	0	0.197299	0	0.153477					0	0.238708	0	0.205416	0	0.15386					0	0.246587	0	0.209517	0	0.155598	0	0.480321
0	0.158799	0	0.0853807	1	0.557891					0	0.165541	0	0.166293	1	0.741891					0	0.165951	0	0.256672	1	0.802641					0	0.240508	0	0.294376	1	0.847216					0	0.427311	0	0.32202	1	0.854207	0	0.378436
0	0.159926	0	0.0149941	0	0.126682					0	0.172118	0	0.0366359	0	0.179016					0	0.230661	0	0.0406152	0	0.185563					0	0.278106	0	0.05899	0	0.234195					0	0.309807	0	0.0643187	0	0.250335	0	0.591504
0	0.391247	0	0.20987	0	0.148658					0	0.392974	0	0.213874	0	0.208797					0	0.45943	0	0.229481	0	0.384371					0	0.487199	0	0.234076	0	0.386112					0	0.497405	0	0.236485	0	0.388188	1	0.789981
0	0.0254732	0	0.00186791	0	0.155993					0	0.0750327	0	0.0134108	0	0.264306					0	0.0822041	0	0.0451419	0	0.276336					0	0.159564	0	0.0499303	0	0.360358					0	0.183025	0	0.0732829	0	0.363203	1	0.759638
0	0.0917866	0	0.229977	0	0.4392					0	0.0938687	0	0.279964	0	0.441459					0	0.199439	0	0.338049	0	0.536004					0	0.205083	0	0.418432	0	0.575829					0	0.235802	0	0.420757	0	0.579309	0	0.262727
0	0.104219	0	0.286557	0	0.305329					0	0.163212	0	0.373691	0	0.355407					0	0.257849	0	0.402054	0	0.515389					0	0.317434	0	0.42715	0	0.540892					0	0.325946	0	0.437547	0	0.546567	0	0.416202
0	0.112015	0	0.13161	0	0.244454					0	0.119736	0	0.160855	0	0.287059					0	0.125119	0	0.214263	0	0.307457					0	0.135458	0	0.24357	0	0.326132					0	0.147757	0	0.251636	0	0.34393	0	0.3467
0	0.0759495	0	0.0293105	0	0.200667					0	0.105303	0	0.0446851	0	0.259514					0	0.114704	0	0.121222	0	0.274657					0	0.27566	0	0.151031	0	0.435804					0	0.307313	0	0.15241	0	0.447818	0	0.636231
0	0.0927767	0	0.0750601	0	0.325845					0	0.366284	0	0.0782868	0	0.404325					0	0.367784	0	0.141583	0	0.434844					0	0.430289	0	0.304169	0	0.500937					0	0.442026	0	0.306299	0	0.502316	0	0.11415
0	0.22957	0	0.237061	0	0.03128					0	0.245581	0	0.302138	0	0.0336697					0	0.310907	0	0.400625	0	0.0588297					0	0.384751	0	0.415447	0	0.160862					0	0.393029	0	0.438276	0	0.161036	0	0.283949
0	0.0585476	0	0.404271	0	0.262866					0	0.183705	0	0.446271	0	0.299084					0	0.185809	0	0.4857	0	0.362749					0	0.235213	0	0.486305	0	0.394651					0	0.249196	0	0.493393	0	0.414511	0	0.595178
0	0.168115	0	0.0225893	0	0.0111695					0	0.341538	0	0.0240736	0	0.0821562					0	0.394704	0	0.0266065	0	0.0834465					0	0.644002	0	0.0725476	0	0.0852459					0	0.660139	0	0.0798779	0	0.0859355	0	0.405532
0	0.432201	0	0.234119	0	0.214055					0	0.438545	0	0.283312	0	0.517861					0	0.445364	0	0.326021	0	0.542558					0	0.46615	0	0.330514	0	0.571562					0	0.516524	0	0.34004	0	0.597958	0	0.301783
0	0.00896939	0	0.0402693	0	0.490699					0	0.0226917	0	0.0634497	0	0.529521					0	0.0390647	0	0.111778	0	0.549832					0	0.0393859	0	0.122356	0	0.554806					0	0.190388	0	0.166143	0	0.571993	0	0.417707
0	0.234774	0	0.0319482	0	0.208639					0	0.363684	1	0.222443	0	0.226393					0	0.565596	1	0.414085	0	0.262209					0	0.620756	1	0.558376	0	0.42896					0	0.637655	1	0.592145	0	0.441708	0	0.516791
0	0.202465	0	0.0460458	0	0.0114565					0	0.251595	0	0.0627279	0	0.0531854					0	0.265268	0	0.153894	0	0.0919446					0	0.356738	0	0.194422	0	0.102039					0	0.379856	0	0.199393	0	0.109468	0	0.451509
0	0.25845	0	0.0926082	0	0.256978					0	0.278836	0	0.157882	0	0.333937					0	0.397287	0	0.192451	0	0.336374					0	0.408213	0	0.235711	0	0.439131					1	0.538046	0	0.235938	0	0.498524	0	0.495789
0	0.0333938	0	0.387132	0	0.185945					0	0.0347344	0	0.399503	0	0.338137					0	0.147954	0	0.425018	0	0.359672					0	0.294444	0	0.445117	0	0.514741					1	0.427271	0	0.462609	0	0.54096	0	0.603698
0	0.0400908	0	0.163936	0	0.196155					1	0.220527	0	0.197707	0	0.271907					1	0.377328	0	0.202219	0	0.338046					1	0.627664	0	0.242165	0	0.357452					1	0.743558	0	0.243609	1	0.392183	0	0.445316
0	0.199962	0	0.284352	0	0.069651					0	0.34958	0	0.290996	0	0.0752513					0	0.355356	0	0.364566	0	0.240269					0	0.470591	0	0.428207	0	0.255056					0	0.531578	0	0.431474	1	0.320481	0	0.769285
0	0.190011	0	0.1074	0	0.266725					0	0.220853	0	0.121358	0	0.267724					0	0.250812	0	0.172237	0	0.296644					0	0.258417	0	0.223984	0	0.328795					0	0.346369	0	0.236682	0	0.376409	0	0.175506
0	0.0311559	0	0.152243	0	0.304485					0	0.0418609	0	0.168033	0	0.556962					0	0.125552	0	0.171137	0	0.565226					0	0.137947	0	0.245234	0	0.591764					0	0.152841	0	0.258509	0	0.602218	0	0.135021
0	0.443365	0	0.0646277	0	0.365867					0	0.463506	0	0.107841	1	0.53212					0	0.499779	0	0.160766	1	0.656822					0	0.501423	0	0.193883	1	0.731485					0	0.544537	0	0.200787	1	0.764416	0	0.255196
0	0.288098	0	0.0941504	0	0.0178892					0	0.323271	0	0.227013	1	0.0696886					0	0.34035	0	0.26438	1	0.227564					0	0.42013	0	0.267814	1	0.36999					0	0.450438	0	0.280038	1	0.422323	0	0.680507
0	0.319977	0	0.211441	0	0.00154627					0	0.344789	0	0.285478	0	0.137584					0	0.346786	0	0.311567	0	0.18051					0	0.349441	0	0.342827	0	0.243552					0	0.371083	0	0.36263	0	0.244532	0	0.395306
0	0.140322	0	0.0354372	0	0.179144					0	0.14403	0	0.0607182	0	0.291653					0	0.266511	0	0.131076	0	0.337744					0	0.336198	0	0.171658	0	0.339235					0	0.395068	0	0.187225	0	0.355584	0	0.268298
0	0.407702	0	0.0684649	0	0.262051					0	0.420654	0	0.0757704	0	0.305501					0	0.445011	0	0.088375	0	0.392019					0	0.453504	0	0.157313	0	0.420146					0	0.45714	0	0.179014	0	0.422809	0	0.106394
0	0.340025	0	0.268463	0	0.109554					0	0.457354	0	0.293521	0	0.338377					0	0.471349	0	0.33247	0	0.382322					0	0.504681	0	0.357821	0	0.406067					0	0.53879	0	0.367758	0	0.469266	0	0.479884
0	0.300123	0	0.193465	0	0.0914728					0	0.357805	0	0.242226	0	0.123129					0	0.376287	0	0.249888	0	0.127158					0	0.633249	0	0.270589	0	0.160033					0	0.63863	0	0.271666	0	0.165095	0	0.505119
0	0.00450957	0	0.0871817	0	0.0227568					0	0.0641773	0	0.105643	0	0.0732449					0	0.087101	0	0.121623	0	0.0737366					0	0.101232	0	0.124745	0	0.114638					0	0.205436	0	0.133889	0	0.157824	0	0.550527
0	0.202148	0	0.343974	0	0.122783					0	0.261965	0	0.368448	0	0.249627					0	0.283389	0	0.386167	0	0.402686					0	0.435055	0	0.4368	0	0.404945					1	0.59978	0	0.448308	0	0.468523	0	0.856414
0	0.328133	0	0.0854625	0	0.459104					0	0.404478	0	0.126909	0	0.504321					0	0.407697	0	0.184055	0	0.596131					0	0.56964	0	0.223305	0	0.611171					0	0.603523	0	0.245887	0	0.617218	0	0.426924
0	0.0190165	1	0.317761	0	0.387504					0	0.0190334	1	0.46332	0	0.420371					0	0.0244698	1	0.628138	0	0.479642					0	0.0281923	1	0.740982	0	0.533083					0	0.0604892	1	0.754442	0	0.538258	0	0.467805
0	0.171988	1	0.183745	0	0.0600255					0	0.316797	1	0.398592	0	0.161824					0	0.417308	1	0.575005	0	0.187787					0	0.451979	1	0.702287	0	0.357199					0	0.482828	1	0.731634	0	0.370995	0	0.105176
0	0.096634	0	0.0885844	0	0.0952929					0	0.242808	0	0.0904798	0	0.121635					1	0.456955	1	0.258067	0	0.250428					1	0.687582	1	0.386739	0	0.278712					1	0.769859	1	0.427178	0	0.294719	0	0.239869
0	0.068875	0	0.862057	0	0.14037					0	0.17279	0	0.889751	0	0.194179					0	0.221199	0	0.919511	0	0.216011					0	0.360541	0	0.919881	0	0.226708					0	0.536779	0	0.921129	0	0.25429	0	0.298886
0	0.00175382	0	0.141534	0	0.136574					0	0.00200676	1	0.308821	0	0.21217					0	0.0415445	1	0.531353	0	0.25783					0	0.0785226	1	0.645709	0	0.301307					0	0.0915721	1	0.671704	0	0.30199	0	0.633308
0	0.0529598	0	0.184377	0	0.420683					0	0.0542322	1	0.436569	0	0.443808					0	0.0924638	1	0.65808	0	0.509468					0	0.110829	1	0.676988	0	0.545695					0	0.11116	1	0.706114	0	0.555994	0	0.313129
0	0.34548	0	0.0248762	0	0.319626					0	0.467563	0	0.0508814	0	0.360038					0	0.524192	1	0.218152	0	0.390812					0	0.526278	1	0.367786	0	0.46942					0	0.567805	1	0.419897	0	0.479087	0	0.414219
0	0.0446523	0	0.101822	0	0.0600497					0	0.07222	0	0.207333	0	0.106668					0	0.0722451	1	0.38998	0	0.126246					0	0.219667	1	0.552944	0	0.168464					0	0.283201	1	0.576851	0	0.183487	0	0.120676
0	0.231608	0	0.0256771	0	0.0566826					0	0.33192	0	0.109313	0	0.0700085					0	0.447315	0	0.190751	0	0.129441					0	0.477085	1	0.382624	0	0.133414					0	0.484208	1	0.407708	0	0.153295	0	0.278184
0	0.167965	0	0.271644	0	0.278297					0	0.30988	0	0.331196	0	0.328306					0	0.433955	0	0.371543	0	0.346131					0	0.45198	1	0.396794	0	0.346718					0	0.537685	1	0.441264	0	0.347778	0	0.152903
0	0.0640236	0	0.016457	0	0.2149					0	0.0655523	0	0.0216767	0	0.23848					0	0.150041	0	0.0273758	0	0.272348					0	0.172844	0	0.0546913	0	0.419472					0	0.256239	0	0.059445	0	0.428244	0	0.451201
0	0.219687	0	0.24328	0	0.00183217					0	0.241334	0	0.463099	0	0.0287819					0	0.242915	0	0.487704	0	0.0596947					0	0.280828	0	0.510514	0	0.161776					0	0.286209	0	0.511378	0	0.189338	0	0.506725
0	0.370726	0	0.10448	0	0.31646					0	0.415381	0	0.163617	0	0.333206					0	0.416879	0	0.219226	0	0.348559					0	0.441657	0	0.238796	0	0.410411					0	0.450397	0	0.255567	0	0.472662	0	0.11223
0	0.0012592	0	0.0937529	0	0.153689					0	0.0279665	0	0.123102	0	0.281271					0	0.104524	0	0.146006	0	0.306508					0	0.108197	0	0.204821	0	0.332063					0	0.109383	0	0.21688	0	0.344268	0	0.363912
0	0.666679	0	0.258636	0	0.0420964					0	0.674035	0	0.270861	0	0.0658903					0	0.693923	0	0.29999	0	0.0939887					0	0.702351	0	0.311188	0	0.215455					0	0.733136	0	0.311926	0	0.220235	0	0.301234
0	0.445996	0	0.573931	0	0.44705					0	0.46229	0	0.57419	0	0.595341					0	0.533854	0	0.61208	0	0.602959					0	0.633047	0	0.631467	0	0.617623					0	0.634333	0	0.639668	0	0.630334	0	0.332667
0	0.00179834	0	0.305242	0	0.223252					0	0.00823134	0	0.328792	0	0.223915					0	0.0736762	0	0.331285	0	0.254706					0	0.125975	0	0.336848	0	0.299118					0	0.171182	0	0.345131	0	0.318882	0	0.376932
0	0.0765316	0	0.19528	0	0.105462					0	0.0908795	0	0.256708	0	0.142897					0	0.0923486	0	0.389858	0	0.156714					0	0.213338	0	0.40212	0	0.230383					0	0.219953	0	0.407723	0	0.267768	0	0.367962
0	0.136336	0	0.201989	0	0.0588327					0	0.189087	0	0.233402	0	0.0691665					0	0.207218	0	0.28061	0	0.104623					0	0.271562	1	0.452064	1	0.284014					0	0.298742	1	0.470275	1	0.339519	0	0.815779
0	0.232712	0	0.289875	0	0.376096					0	0.313283	0	0.451716	0	0.603156					0	0.352567	0	0.557009	0	0.610411					0	0.433111	0	0.567412	0	0.631515					0	0.596603	0	0.580677	0	0.644111	0	0.524529
0	0.1253	0	0.444973	0	0.417864					0	0.129357	0	0.483285	0	0.479857					0	0.19576	0	0.58438	0	0.541844					0	0.195801	0	0.614823	0	0.55809					0	0.207718	0	0.617195	0	0.559543	0	0.686873
0	0.218391	0	0.359918	0	0.271375					0	0.471103	0	0.381148	0	0.36285					0	0.480053	0	0.44472	0	0.382338					0	0.604918	0	0.541577	0	0.444135					0	0.674496	0	0.548515	0	0.444377	0	0.193482
0	0.381087	0	0.280687	0	0.0652572					0	0.504468	0	0.352547	0	0.137464					0	0.517377	0	0.364234	0	0.242439					0	0.641974	0	0.422627	0	0.260293					0	0.717261	0	0.424248	0	0.322851	0	0.202335
0	0.118481	0	0.039449	0	0.0436536					0	0.138498	0	0.248183	0	0.174383					0	0.162566	0	0.50439	0	0.174785					0	0.289925	0	0.529295	0	0.207288					0	0.295177	0	0.532526	0	0.256496	0	0.566891
0	0.0677197	0	0.00852806	0	0.20327					0	0.135044	0	0.149993	0	0.250042					0	0.149261	0	0.222001	0	0.275118					0	0.151113	0	0.229827	0	0.320482					0	0.176397	0	0.23418	0	0.348178	0	0.723343
0	0.0329895	0	0.730016	0	0.302708					0	0.0438316	0	0.745617	0	0.354689					0	0.0768131	0	0.762749	0	0.362789					0	0.0783708	0	0.771978	0	0.37747					0	0.161536	0	0.777577	0	0.388349	0	0.185997
0	0.000906206	0	0.134897	0	0.120623					0	0.0129418	0	0.159059	0	0.221208					0	0.0476237	0	0.172668	0	0.371389					0	0.164106	0	0.213732	0	0.394762					0	0.199942	0	0.247655	0	0.443913	0	0.352054
0	0.000170483	0	0.130414	0	0.211613					0	0.000311467	0	0.175137	0	0.215463					0	0.000548842	0	0.175535	0	0.257859					0	0.00824032	0	0.19344	0	0.291563					0	0.0132854	0	0.212216	0	0.301037	0	0.338102
0	0.142019	0	0.0692607	1	0.095368					0	0.196164	1	0.302782	1	0.335983					0	0.406411	1	0.560096	1	0.476655					0	0.503149	1	0.648543	1	0.583025					0	0.504674	1	0.673707	1	0.624478	0	0.416343
0	0.203916	0	0.267137	1	0.637149					0	0.321639	1	0.466741	1	0.725261					0	0.430884	1	0.62579	1	0.798763					0	0.561967	1	0.683836	1	0.840367					0	0.640221	1	0.713482	1	0.86174	0	0.546658
0	0.131957	0	0.0235453	0	0.388659					0	0.132961	0	0.208027	0	0.39057					0	0.1504	0	0.235508	0	0.441624					0	0.152511	1	0.297989	0	0.451048					0	0.174907	1	0.335743	0	0.46812	0	0.726554
0	0.219649	0	0.00032522	0	0.0906054					0	0.243474	0	0.0319875	0	0.190761					0	0.311499	0	0.0838295	0	0.240974					0	0.334524	0	0.102476	0	0.270999					0	0.34829	0	0.110968	0	0.303158	0	0.373959
0	0.0844241	0	0.11295	0	0.312635					0	0.119369	0	0.14983	0	0.330998					0	0.133412	1	0.436551	0	0.41576					0	0.180935	1	0.566358	0	0.428668					0	0.197453	1	0.606995	0	0.441222	0	0.593737
0	0.110497	0	0.224318	0	0.632437					0	0.123064	0	0.250327	0	0.638456					0	0.164228	1	0.46565	0	0.656427					0	0.252391	1	0.575234	0	0.6812					0	0.278994	1	0.592813	0	0.686594	0	0.36963
0	0.126989	0	0.0323381	0	0.0578824					0	0.130949	0	0.0484834	0	0.0790069					0	0.133372	0	0.0759263	0	0.106414					0	0.145186	0	0.109974	0	0.115565					0	0.163003	0	0.112173	0	0.142465	0	0.375606
0	0.249058	0	0.482285	0	0.228015					0	0.317052	0	0.662395	0	0.278271					0	0.364142	0	0.766033	0	0.33965					0	0.382892	0	0.766858	0	0.409964					0	0.385802	0	0.769709	0	0.417263	0	0.347154
0	0.0556365	0	0.0404929	0	0.100044					0	0.112949	0	0.104608	0	0.125733					0	0.205745	0	0.151844	0	0.127938					0	0.238012	0	0.249136	0	0.146596					0	0.248507	0	0.261853	0	0.160517	0	0.182688
0	0.00564938	0	0.0635419	0	0.0445762					0	0.0063403	0	0.073385	0	0.105386					0	0.00658331	0	0.0947674	0	0.106499					0	0.0125603	0	0.125991	0	0.205578					0	0.0629079	0	0.131235	0	0.225563	0	0.645756
0	0.0573288	0	0.0364384	0	0.174842					0	0.103414	0	0.0467424	0	0.194893					0	0.121052	0	0.115561	0	0.25889					0	0.176591	0	0.20516	0	0.259293					0	0.21941	0	0.211868	0	0.266166	0	0.477975
0	0.106992	0	0.0393246	0	0.103921					0	0.152254	0	0.0871857	0	0.187465					0	0.185911	0	0.354243	0	0.198839					0	0.27201	0	0.441119	0	0.223148					0	0.360249	0	0.451874	0	0.234133	0	0.564967
0	0.0909792	0	0.0271203	0	0.146904					0	0.120398	0	0.0320827	0	0.167658					0	0.131317	0	0.232352	0	0.173254					0	0.135707	0	0.283429	0	0.18128					0	0.177956	0	0.284026	0	0.195954	0	0.502721
0	0.00878784	0	0.0581225	0	0.430117					0	0.00888152	0	0.0622306	0	0.460652					0	0.0100451	0	0.0925812	0	0.475171					0	0.232078	0	0.100458	0	0.59115					0	0.290811	0	0.12657	0	0.594517	0	0.293607
0	0.00461034	0	0.0925916	0	0.0590009					0	0.0225412	0	0.166816	0	0.105717					0	0.0560353	0	0.195446	0	0.133451					0	0.182628	0	0.383034	0	0.172847					0	0.182657	0	0.393071	0	0.185836	0	0.238175
0	0.114448	0	0.12164	0	0.272837					0	0.212955	0	0.140458	0	0.417697					0	0.274409	0	0.192676	0	0.433724					0	0.298222	0	0.246324	0	0.48127					0	0.402	0	0.273873	0	0.486631	0	0.321198
0	0.0499634	0	0.0629023	0	0.35382					0	0.0561678	0	0.0715585	0	0.356922					0	0.0578127	0	0.31944	0	0.401104					0	0.128043	0	0.346763	0	0.445791					0	0.236704	0	0.373249	0	0.461879	1	0.620374
0	0.17567	0	0.453855	0	0.36695					0	0.239766	0	0.555971	0	0.432553					0	0.290041	0	0.625775	0	0.443825					0	0.309692	0	0.632576	0	0.51762					0	0.395204	0	0.642488	0	0.521322	1	0.766159
0	0.0415947	0	0.174835	0	0.0361153					0	0.0618985	0	0.223962	0	0.0644408					0	0.0947758	0	0.269606	0	0.108619					1	0.348238	0	0.26991	0	0.133958					1	0.499794	0	0.272748	0	0.164324	0	0.531097
0	0.0363109	0	0.0975468	0	0.00154162					0	0.0363172	0	0.111668	0	0.0219758					0	0.0547937	0	0.139189	0	0.029163					1	0.316152	0	0.158687	0	0.04912					1	0.494791	0	0.210399	0	0.055409	0	0.190221
0	0.189272	0	0.206536	0	0.126214					0	0.203499	0	0.213405	0	0.168478					0	0.203762	0	0.241728	0	0.189085					0	0.260041	0	0.293825	0	0.24938					0	0.261449	0	0.309965	0	0.293595	0	0.331
0	0.0822556	0	0.168607	0	0.342443					0	0.0960085	0	0.238692	0	0.514799					0	0.134271	0	0.515418	0	0.542445					0	0.137328	0	0.536659	0	0.544259					0	0.138638	0	0.543362	0	0.544399	0	0.265757
0	0.114064	0	0.0869129	0	0.123832					0	0.27939	1	0.318483	1	0.462505					0	0.365977	1	0.530506	1	0.60588					0	0.423652	1	0.650583	1	0.701217					0	0.508009	1	0.680321	1	0.730467	0	0.621776
0	0.062671	0	0.22319	0	0.538977					0	0.105219	0	0.2348	1	0.701823					0	0.111984	0	0.328869	1	0.780805					0	0.232971	0	0.461256	1	0.845965					0	0.262824	0	0.464081	1	0.860389	0	0.293632
0	0.440866	0	0.160283	0	0.344257					0	0.486709	0	0.242248	0	0.392203					0	0.532605	0	0.256643	0	0.471281					0	0.53356	0	0.294249	0	0.472342					0	0.590661	0	0.294344	0	0.481618	0	0.449019
0	0.142158	0	0.191622	0	0.205055					0	0.148922	0	0.195356	0	0.288506					0	0.173572	0	0.213074	0	0.290493					0	0.198457	0	0.232121	0	0.351864					0	0.302676	0	0.238467	0	0.355416	0	0.428401
0	0.223686	0	0.230297	0	0.0829355					0	0.268402	0	0.240036	0	0.218051					1	0.458754	0	0.312921	0	0.260715					1	0.669179	0	0.372892	0	0.271957					1	0.770901	0	0.387825	0	0.332543	0	0.197239
0	0.383519	0	0.0755749	0	0.374157					0	0.40313	0	0.0762347	0	0.540134					0	0.403139	0	0.0842407	0	0.559303					0	0.444277	0	0.267099	0	0.563526					0	0.445724	0	0.275372	0	0.576968	0	0.506012
0	0.0353842	0	0.297539	0	0.108144					0	0.0515024	0	0.402056	0	0.119133					0	0.0599683	0	0.407814	0	0.152946					0	0.0711153	0	0.543391	0	0.168704					0	0.0837679	0	0.573946	0	0.191913	0	0.53166
0	0.244244	0	0.0567439	0	0.0968785					0	0.38489	0	0.112835	0	0.12245					0	0.398642	0	0.201962	0	0.147845					0	0.403074	0	0.229576	0	0.176594					0	0.435801	0	0.24115	0	0.197757	0	0.464922
0	0.0235273	0	0.0164823	0	0.310955					0	0.0697568	0	0.105263	0	0.458884					0	0.195957	0	0.126278	0	0.549557					0	0.268707	0	0.146596	0	0.562622					0	0.330335	0	0.152249	1	0.608446	0	0.532791
0	0.0360425	0	0.0920761	0	0.392086					0	0.177988	0	0.129083	0	0.400338					0	0.222806	0	0.140994	0	0.428426					0	0.30121	0	0.179319	0	0.468663					0	0.310266	0	0.197758	0	0.500182	0	0.189122
0	0.494989	0	0.339256	0	0.201416					0	0.644589	0	0.491942	0	0.238946					0	0.672204	0	0.603206	0	0.289166					0	0.674016	0	0.712129	0	0.301363					0	0.682249	0	0.738519	0	0.313577	0	0.313
0	0.0570293	0	0.211151	0	0.105011					0	0.17845	0	0.302748	0	0.275373					0	0.18447	0	0.35847	0	0.358681					0	0.247578	0	0.425783	0	0.407716					0	0.270438	0	0.465628	0	0.42051	0	0.308402
0	0.342108	0	0.179246	0	0.171276					0	0.450072	0	0.23377	0	0.440459					0	0.483545	0	0.252102	0	0.532881					0	0.528825	0	0.285782	0	0.543054					0	0.539838	0	0.294277	0	0.563138	0	0.459212
0	0.168782	0	0.0295244	0	0.176793					0	0.204862	0	0.0627641	0	0.240019					0	0.22226	0	0.0688889	0	0.247612					0	0.259228	0	0.0869572	0	0.268183					0	0.300866	0	0.0926618	0	0.269234	0	0.276686
0	0.0460774	0	0.647493	0	0.209576					0	0.0691034	0	0.688395	0	0.244499					0	0.086206	0	0.731316	0	0.262227					0	0.0864731	0	0.741464	0	0.296095					0	0.138216	0	0.747172	0	0.296646	0	0.733377
0	0.211673	0	0.0202972	0	0.244083					0	0.223681	0	0.0282795	0	0.327583					0	0.34194	0	0.0363122	0	0.415108					0	0.395638	0	0.216434	0	0.490307					0	0.398876	0	0.266625	0	0.512759	0	0.366922
0	0.0280053	0	0.270325	0	0.16946					0	0.0289572	0	0.272667	0	0.201244					0	0.0691473	0	0.366654	0	0.206675					0	0.166532	0	0.430675	0	0.208611					0	0.349213	0	0.4499	0	0.213612	0	0.531964
0	0.0167078	0	0.331042	0	0.035659					0	0.24237	0	0.375957	0	0.133249					0	0.385159	0	0.380038	0	0.154997					0	0.394556	0	0.390098	0	0.195496					0	0.485227	0	0.399749	0	0.197989	0	0.452763
0	0.288553	0	0.169612	0	0.0180726					0	0.298717	0	0.21902	0	0.0340968					0	0.455343	0	0.230165	0	0.112417					0	0.515613	0	0.243451	0	0.134675					0	0.529372	0	0.250326	0	0.141509	0	0.290787
0	0.356496	0	0.276285	0	0.0661072					0	0.499129	0	0.309881	0	0.0773254					0	0.592373	0	0.3108	0	0.220362					0	0.615719	0	0.362988	0	0.255733					0	0.655595	0	0.369208	0	0.268949	0	0.0396509
0	0.352977	0	0.273859	0	0.17519					0	0.409189	0	0.286891	0	0.292862					0	0.495011	0	0.408572	0	0.330979					0	0.495021	0	0.415218	0	0.356787					0	0.506776	0	0.465008	0	0.36416	0	0.286428
0	0.173102	0	0.11229	0	0.303121					0	0.18182	0	0.167331	0	0.325688					0	0.212682	0	0.244961	0	0.346592					0	0.228106	0	0.249629	0	0.446542					0	0.267518	0	0.270369	0	0.464065	0	0.479956
0	0.118379	0	0.104422	0	0.072548					0	0.276275	0	0.251534	0	0.0880758					0	0.304548	0	0.39367	0	0.132845					0	0.32262	0	0.455093	0	0.161096					0	0.32497	0	0.458012	0	0.166394	0	0.389844
0	0.232608	0	0.00734113	0	0.0176584					0	0.234666	0	0.0471223	0	0.208001					0	0.24497	0	0.0837088	0	0.227802					0	0.426361	0	0.0984177	0	0.276775					0	0.464689	0	0.10204	0	0.299397	0	0.478423
0	0.172795	0	0.538839	0	0.033136					0	0.184894	0	0.550763	0	0.0852917					0	0.186414	0	0.682111	0	0.150181					0	0.24369	0	0.687475	0	0.231181					0	0.330299	0	0.69651	0	0.236994	0	0.888433
0	0.300489	0	0.377471	0	0.300903					0	0.441605	0	0.553397	0	0.314213					0	0.622533	0	0.628399	0	0.332148					0	0.659031	0	0.6918	0	0.432765					0	0.659559	0	0.693058	0	0.440966	0	0.325947
0	0.101019	0	0.239413	0	0.26426					0	0.195125	0	0.264716	0	0.29405					0	0.203641	0	0.32743	0	0.302797					0	0.211335	0	0.368087	0	0.310117					0	0.22923	0	0.369478	0	0.324882	0	0.410671
0	0.331254	0	0.0450051	0	0.093988					0	0.454952	0	0.0668848	0	0.168737					0	0.562854	0	0.11463	0	0.238128					0	0.598563	0	0.127107	0	0.255417					0	0.620494	0	0.146279	0	0.292043	0	0.619287
0	0.187069	0	0.000790051	0	0.0229214					0	0.260604	0	0.0228402	0	0.224957					0	0.310227	0	0.0778284	0	0.23905					0	0.332138	0	0.0826838	0	0.328138					0	0.342785	0	0.0871721	0	0.328996	0	0.354976
0	0.0773829	0	0.234901	0	0.220388					0	0.105103	0	0.236901	0	0.227696					0	0.111722	0	0.253865	0	0.239461					0	0.136605	0	0.313402	0	0.244806					0	0.139657	0	0.316317	0	0.263106	0	0.195458
0	0.210443	0	0.238713	0	0.329027					0	0.230627	0	0.277042	0	0.547368					0	0.365289	0	0.279718	0	0.639913					0	0.505294	0	0.289588	0	0.654057					0	0.546651	0	0.320014	0	0.660696	0	0.408569
0	0.266383	0	0.0162561	0	0.0426692					0	0.28393	0	0.0277543	0	0.130711					0	0.285691	0	0.0642038	0	0.172065					0	0.364803	0	0.123944	0	0.27051					0	0.416436	0	0.135915	0	0.286083	0	0.347922
0	0.00912556	0	0.197474	0	0.482458					0	0.162283	0	0.234164	0	0.591403					0	0.172469	0	0.291719	0	0.597279					0	0.359711	0	0.294923	0	0.691347					0	0.361765	0	0.299135	0	0.697892	0	0.265916
0	0.0117941	0	0.021542	0	0.028622					0	0.0798905	0	0.0640857	0	0.198433					0	0.189685	0	0.0960094	0	0.216653					0	0.402547	0	0.103276	0	0.254296					0	0.443585	0	0.104909	0	0.299681	0	0.0759263
0	0.326653	0	0.172044	0	0.16878					0	0.449617	0	0.181051	0	0.185987					1	0.634045	0	0.195843	0	0.234567					1	0.760217	0	0.196534	0	0.255488					1	0.782151	0	0.214511	0	0.268703	0	0.213754
0	0.250654	0	0.0669813	0	0.00647744					0	0.2772	0	0.305782	0	0.0278076					1	0.471733	0	0.371323	0	0.132398					1	0.675963	0	0.454873	0	0.179424					1	0.775429	0	0.457577	0	0.200539	0	0.57311
0	0.0735506	0	0.149221	0	0.247282					0	0.109714	0	0.367988	0	0.403854					0	0.189099	0	0.524508	0	0.408049					0	0.341532	0	0.568414	0	0.425782					0	0.378121	0	0.583669	0	0.457395	0	0.0806686
0	0.452306	0	0.281399	0	0.0720914					0	0.547553	0	0.469687	0	0.392447					0	0.627626	0	0.540766	0	0.513987					0	0.703678	0	0.616413	0	0.568666					0	0.717865	0	0.617091	0	0.601218	0	0.350351
0	0.309366	0	0.0019704	0	0.327257					0	0.348528	0	0.00968538	0	0.373658					0	0.408489	0	0.0171944	0	0.433414					0	0.445138	0	0.036781	0	0.449305					0	0.445352	0	0.0384459	0	0.452232	0	0.522765
0	0.0120155	0	0.501979	0	0.0668923					0	0.0120806	0	0.507315	0	0.149851					0	0.0241554	0	0.67671	0	0.230429					0	0.0440015	0	0.749398	0	0.239029					0	0.0707197	0	0.749499	0	0.246734	0	0.43051
0	0.232223	1	0.121822	0	0.00670162					0	0.25272	1	0.352885	0	0.0219171					0	0.270043	1	0.589069	0	0.105119					0	0.283013	1	0.711097	0	0.168642					0	0.35924	1	0.731824	0	0.206324	0	0.324268
0	0.0469639	1	0.371895	0	0.230179					0	0.163741	1	0.439001	0	0.316426					0	0.178038	1	0.590637	0	0.327111					0	0.179932	1	0.661166	0	0.340534					0	0.18671	1	0.687222	0	0.342863	0	0.131822
0	0.125561	0	0.0128118	0	0.184941					0	0.150606	0	0.0165255	0	0.448725					0	0.327638	0	0.03209	0	0.474733					0	0.594042	0	0.0893689	0	0.484507					0	0.628083	0	0.113066	0	0.492915	0	0.464623
0	0.13345	0	0.0147843	0	0.00441325					0	0.140779	0	0.0184551	0	0.0121563					0	0.235064	0	0.037903	0	0.0690313					0	0.245941	0	0.0716281	0	0.184252					0	0.26902	0	0.0858296	0	0.226072	0	0.159426
0	0.169811	0	0.070876	0	0.091275					0	0.380199	0	0.0971933	0	0.146797					0	0.479383	0	0.166397	0	0.325679					0	0.611898	0	0.207303	0	0.366736					0	0.611904	0	0.23798	0	0.42436	0	0.414594
0	0.091587	0	0.276683	0	0.0163479					0	0.146392	0	0.324375	0	0.0227057					0	0.167632	0	0.326614	0	0.0396861					0	0.22938	0	0.382855	0	0.0450101					0	0.240328	0	0.392976	0	0.0566272	0	0.55262
0	0.161956	0	0.57754	0	0.0611921					0	0.208739	0	0.59539	0	0.085037					0	0.246222	0	0.625294	0	0.13533					0	0.255894	0	0.633504	0	0.1522					0	0.268755	0	0.658583	0	0.16111	0	0.476672
0	0.173464	0	0.289627	0	0.000256694					0	0.207499	0	0.408445	0	0.102351					0	0.301831	0	0.431629	0	0.122686					0	0.469628	0	0.433428	0	0.167636					0	0.571346	0	0.453898	0	0.188686	0	0.328311
0	0.099658	0	0.0462744	0	0.0509452					0	0.104947	0	0.117216	0	0.27288					0	0.13465	0	0.156935	0	0.32441					0	0.136664	0	0.195776	0	0.447134					0	0.174613	0	0.209882	0	0.454746	0	0.612494
0	0.137016	0	0.161479	0	0.0163723					0	0.181486	0	0.225907	0	0.042349					0	0.181641	0	0.30098	0	0.17118					0	0.19469	0	0.342593	0	0.175487					0	0.233026	0	0.354851	0	0.205479	0	0.618543
0	0.177173	0	0.739044	0	0.428277					0	0.272041	0	0.822662	0	0.450889					0	0.289503	0	0.826149	0	0.463759					0	0.442519	0	0.835357	0	0.572088					0	0.447514	0	0.84078	0	0.577907	0	0.486191
0	0.00106046	0	0.0229098	0	0.304862					0	0.00377831	0	0.0238108	0	0.466148					0	0.0593321	0	0.290692	0	0.497854					0	0.151171	0	0.301769	0	0.548123					0	0.183185	0	0.30566	0	0.551077	0	0.505922
0	0.196339	0	0.123563	0	0.222181					0	0.20961	0	0.30972	0	0.277506					0	0.232686	0	0.544459	0	0.285635					0	0.372706	0	0.581394	0	0.363924					0	0.387654	0	0.581847	0	0.391959	0	0.505158
0	0.0467763	0	0.310544	0	0.198308					0	0.123448	0	0.342552	0	0.270561					0	0.129571	0	0.549884	0	0.289058					0	0.205345	0	0.638743	0	0.397763					0	0.224794	0	0.646415	0	0.403471	0	0.643206
0	0.0679118	0	0.0789979	0	0.0528143					0	0.0819857	0	0.106216	0	0.365809					0	0.244743	0	0.135244	0	0.462867					0	0.281294	0	0.196925	0	0.472042					0	0.383525	0	0.20982	0	0.476444	0	0.218511
0	0.256546	0	0.39931	0	0.317454					0	0.277646	0	0.425803	0	0.353377					0	0.33016	0	0.432525	0	0.477306					0	0.351531	0	0.444332	0	0.501769					0	0.404731	0	0.452167	0	0.544559	0	0.585755
0	0.0868435	0	0.0191694	0	0.272477					0	0.155962	0	0.0753738	0	0.272548					0	0.19525	0	0.0832984	0	0.300814					0	0.213725	0	0.245135	0	0.389009					0	0.339421	0	0.248628	0	0.406369	0	0.0272418
0	0.0443622	0	0.05323	0	0.331501					0	0.265079	0	0.208167	0	0.358382					0	0.294721	0	0.217197	0	0.373268					0	0.515583	0	0.238752	0	0.527457					0	0.623529	0	0.253871	0	0.530341	0	0.343263
0	0.467556	0	0.0826574	0	0.0278893					0	0.484618	0	0.196623	0	0.101524					0	0.489215	0	0.232838	0	0.195573					0	0.589109	0	0.258297	0	0.22395					0	0.659584	0	0.294866	0	0.231914	0	0.806392
0	0.204083	0	0.0419776	0	0.0810087					0	0.238089	0	0.10478	0	0.140582					0	0.278024	0	0.156322	0	0.172793					0	0.414361	0	0.210088	0	0.227528					0	0.489793	0	0.229242	0	0.24842	0	0.532391
0	0.576398	0	0.140118	0	0.165386					0	0.620097	0	0.198943	0	0.175966					0	0.672269	0	0.227634	0	0.219166					0	0.689166	0	0.229344	0	0.241353					0	0.705024	0	0.233479	0	0.295956	0	0.535545
0	0.0584727	0	0.130996	0	0.00899773					0	0.116369	0	0.317044	0	0.0294081					0	0.130259	0	0.451872	0	0.178421					0	0.174866	0	0.479987	0	0.228585					0	0.199257	0	0.519264	0	0.23057	0	0.681332
0	0.0431965	0	0.340155	0	0.493165					0	0.127353	0	0.387658	0	0.532725					0	0.137773	0	0.478083	0	0.550264					0	0.25609	0	0.49401	0	0.652223					0	0.265263	0	0.499541	0	0.685672	0	0.160714
0	0.131403	0	0.465423	0	0.00849495					0	0.140943	0	0.556577	0	0.064352					0	0.220508	0	0.610512	0	0.0643852					0	0.262985	0	0.631277	0	0.0755645					0	0.264377	0	0.636342	0	0.098296	0	0.307166
1	0.526713	0	0.181035	0	0.002945					1	0.628314	0	0.228096	0	0.0140484					1	0.755797	0	0.462986	0	0.0219667					1	0.862172	0	0.509287	0	0.0433801					1	0.904952	0	0.522636	0	0.068165	0	0.341371
1	0.34462	0	0.191326	0	0.475661					1	0.543721	0	0.215152	0	0.501528					1	0.678084	0	0.217081	0	0.549208					1	0.795514	0	0.224934	0	0.55528					1	0.843214	0	0.225471	0	0.590184	0	0.411694
0	0.109345	0	0.25382	0	0.22916					0	0.125393	0	0.348216	0	0.270515					0	0.139633	0	0.543755	0	0.311028					0	0.139817	0	0.681778	0	0.328812					0	0.331748	0	0.687461	0	0.333452	0	0.754749
0	0.303693	0	0.258573	0	0.697518					0	0.469238	0	0.266414	0	0.717335					0	0.484869	0	0.303854	0	0.720809					0	0.503604	0	0.47425	0	0.769371					0	0.510063	0	0.479258	0	0.774863	0	0.137008
0	0.0740442	0	0.130653	0	0.0209294					0	0.254157	0	0.188535	0	0.0865348					0	0.320235	0	0.224895	0	0.109683					0	0.464897	0	0.388051	0	0.236676					0	0.558947	0	0.397049	0	0.275643	0	0.117245
0	0.0372405	0	0.166033	0	0.362999					0	0.169262	0	0.166144	0	0.36598					0	0.369932	0	0.198826	0	0.394057					0	0.397929	0	0.222288	0	0.419638					0	0.438676	0	0.239011	0	0.48271	0	0.488191
0	0.206728	0	0.342751	0	0.320846					0	0.222854	0	0.34627	0	0.40113					0	0.239423	0	0.437073	0	0.453889					0	0.247987	0	0.442034	0	0.467133					0	0.254832	0	0.444214	0	0.478005	0	0.149801
0	0.116199	0	0.181639	0	0.149979					0	0.132471	0	0.323467	0	0.160454					0	0.159449	0	0.506618	0	0.181248					0	0.387836	0	0.51247	0	0.278053					0	0.495174	0	0.556489	0	0.30208	0	0.394581
0	0.078003	0	0.156941	0	0.166816					0	0.178371	0	0.209633	0	0.424159					0	0.228861	0	0.351217	0	0.441155					0	0.295911	0	0.357716	0	0.469934					0	0.297472	0	0.405592	0	0.4784	0	0.233825
0	0.0109838	0	0.234547	0	0.046595					0	0.0136832	0	0.315774	0	0.0665081					0	0.0447622	0	0.403968	0	0.0867742					0	0.0815678	0	0.428519	0	0.124134					0	0.0891236	0	0.469596	0	0.144746	0	0.0768677
0	0.122649	0	0.089329	0	0.249645					0	0.21382	0	0.207557	0	0.291714					0	0.304533	0	0.277422	0	0.314215					0	0.341545	0	0.318	0	0.476298					0	0.443097	0	0.325152	0	0.526626	0	0.551013
0	0.000209386	0	0.0161684	0	0.17144					0	0.0320985	0	0.117283	0	0.248365					0	0.0371234	0	0.335862	0	0.30547					0	0.0411032	0	0.356521	0	0.327139					0	0.0958419	0	0.358198	0	0.333398	0	0.550314
0	0.161196	0	0.0514959	0	0.267842					0	0.202623	0	0.0552368	0	0.313404					0	0.217983	0	0.101825	0	0.315309					0	0.268439	0	0.200267	0	0.315351					0	0.363304	0	0.202507	0	0.331113	0	0.307489
0	0.021674	0	0.00576945	0	0.164591					0	0.0594934	0	0.0366419	0	0.199734					0	0.184681	0	0.144746	0	0.24998					0	0.287174	0	0.216856	0	0.266604					0	0.341909	0	0.21897	0	0.270165	0	0.533662
0	0.313662	0	0.357138	0	0.0203631					0	0.348806	0	0.440246	0	0.112732					0	0.496918	0	0.487421	0	0.118828					0	0.513409	0	0.532295	0	0.173818					0	0.534372	0	0.538782	0	0.181689	0	0.304081
0	0.192894	0	0.163793	0	0.303924					0	0.258952	0	0.169409	0	0.455729					0	0.392408	0	0.196484	0	0.574401					0	0.406038	0	0.366415	0	0.602761					0	0.42036	0	0.378304	0	0.632233	0	0.64334
0	0.0589217	0	0.376372	0	0.0021789					0	0.0947354	0	0.488848	0	0.0195421					0	0.106384	0	0.575669	0	0.0283861					0	0.205139	0	0.576719	0	0.0321807					0	0.218228	0	0.581506	0	0.0703936	0	0.0248534
0	0.159841	0	0.136152	0	0.165467					0	0.322174	0	0.23253	0	0.218559					0	0.337491	0	0.24152	0	0.244292					0	0.356815	0	0.395113	0	0.270502					0	0.499564	0	0.423044	0	0.282746	0	0.314396
0	0.0390354	0	0.261175	0	0.160209					0	0.042216	0	0.287587	0	0.214407					0	0.114015	0	0.355566	0	0.261152					0	0.134129	0	0.382084	0	0.290033					0	0.216058	0	0.402639	0	0.296765	0	0.521525
0	0.270668	0	0.0633808	0	0.401683					0	0.27266	0	0.0674668	0	0.445714					0	0.279193	0	0.0675687	0	0.470193					0	0.362684	0	0.0897131	0	0.517619					0	0.451566	0	0.104248	0	0.550214	0	0.552977
0	0.189956	0	0.0878915	0	0.347557					0	0.24717	0	0.130301	0	0.441661					0	0.327676	0	0.134186	0	0.461054					0	0.568699	0	0.15763	0	0.479055					0	0.583692	0	0.204811	0	0.491309	0	0.178367
0	0.0479472	0	0.51832	0	0.188836					0	0.194236	0	0.531032	0	0.212898					0	0.28191	0	0.648444	0	0.287942					0	0.302803	0	0.69033	0	0.306209					0	0.335843	0	0.690583	0	0.324661	0	0.433414
0	0.15173	0	0.0333382	0	0.0104022					0	0.242316	0	0.0635334	0	0.0179208					0	0.278641	0	0.115723	0	0.0799623					0	0.315265	0	0.255166	0	0.100714					0	0.396035	0	0.299452	0	0.166539	0	0.597931
0	0.234256	0	0.222763	0	0.146601					0	0.268597	0	0.229786	0	0.247559					0	0.322783	0	0.323794	0	0.278643					0	0.386306	0	0.421177	0	0.30068					0	0.414419	0	0.428957	0	0.310358	0	0.521187
0	0.077997	0	0.533921	0	0.367253					0	0.0855235	0	0.541863	0	0.376505					0	0.110719	0	0.644379	0	0.407233					0	0.18306	0	0.684602	1	0.550694					0	0.183197	0	0.68931	1	0.6055	0	0.45582
0	0.141347	0	0.595332	0	0.184834					0	0.14149	0	0.631693	0	0.435368					0	0.195069	0	0.724783	0	0.465014					0	0.311401	0	0.749474	1	0.542172					0	0.326747	0	0.752967	1	0.593519	0	0.0763726
0	0.197057	0	0.0088614	0	0.0283929					0	0.23543	0	0.0144174	0	0.06485					0	0.275068	0	0.0171054	0	0.0885307					0	0.28625	0	0.135659	0	0.138282					0	0.38773	0	0.155904	0	0.1383	0	0.595753
0	0.0621182	0	0.0107275	0	0.106903					0	0.140793	0	0.0671325	0	0.209092					0	0.274062	0	0.131654	0	0.269303					0	0.293617	0	0.172094	0	0.271187					0	0.314139	0	0.212436	0	0.278584	0	0.412927
0	0.230564	0	0.12551	0	0.443415					0	0.266255	0	0.141071	0	0.478439					0	0.270753	0	0.243445	0	0.491091					0	0.453063	0	0.337471	0	0.531085					0	0.458486	0	0.366522	0	0.550833	0	0.136491
0	0.0807757	0	0.135901	0	0.098314					0	0.110451	0	0.197891	0	0.155745					0	0.11192	0	0.204463	0	0.166415					0	0.317328	0	0.244691	0	0.172827					0	0.461665	0	0.264951	0	0.189949	0	0.429041
0	0.251487	0	0.0589709	0	0.0278676					0	0.351315	0	0.0777666	0	0.055641					0	0.39829	0	0.21498	0	0.105113					0	0.551898	0	0.235424	0	0.242542					0	0.587276	0	0.251041	0	0.245492	0	0.413935
0	0.0283349	0	0.211615	0	0.0185161					0	0.0386276	0	0.2304	0	0.0369094					0	0.151656	0	0.34373	0	0.0407294					0	0.168147	0	0.419554	0	0.0518728					0	0.203231	0	0.458977	0	0.0602964	0	0.726497
0	0.105598	0	0.474931	0	0.408762					0	0.123555	0	0.610945	0	0.49088					0	0.197123	0	0.631099	0	0.601536					1	0.401018	0	0.635421	0	0.618699					1	0.556501	0	0.643638	0	0.627221	0	0.599129
0	0.0628559	0	0.0199158	0	0.0252142					0	0.0877222	0	0.0498568	0	0.0552248					0	0.112136	0	0.0541963	0	0.0807756					0	0.129418	0	0.0950177	0	0.120202					0	0.153592	0	0.119906	0	0.143134	0	0.37465
0	0.0575842	0	0.201094	0	0.078974					0	0.100336	0	0.208949	0	0.108856					0	0.107256	0	0.26378	0	0.168547					0	0.222217	0	0.263878	0	0.195259					0	0.226932	0	0.27619	0	0.204454	0	0.432948
0	0.0781971	0	0.0741222	0	0.388897					0	0.12471	0	0.182615	0	0.435725					0	0.124829	0	0.200768	0	0.457518					0	0.1322	0	0.203858	0	0.47608					0	0.165069	0	0.210173	0	0.483064	0	0.160813
0	0.00913249	0	0.142515	0	0.395338					0	0.0339983	0	0.312885	0	0.435901					0	0.0544293	0	0.361566	0	0.469389					0	0.138571	0	0.470187	0	0.529941					0	0.206367	0	0.490507	0	0.538547	0	0.23069
0	0.243645	0	0.0134441	0	0.428203					0	0.316108	0	0.0142958	0	0.433743					0	0.39362	0	0.0179848	0	0.457088					0	0.495727	0	0.0447026	0	0.53323					0	0.507419	0	0.0461403	0	0.540941	0	0.456827
0	0.0198908	0	0.429412	0	0.0284876					0	0.0755679	0	0.45795	0	0.0326311					0	0.0999173	0	0.468086	0	0.0456424					0	0.140417	0	0.525105	0	0.0676185					0	0.149868	0	0.537276	0	0.0871965	0	0.440461
0	0.446963	0	0.123491	0	0.345931					0	0.507865	0	0.258817	0	0.356457					0	0.532949	0	0.320649	0	0.40907					0	0.586283	0	0.420554	0	0.438142					0	0.637119	0	0.420582	0	0.4389	0	0.663745
0	0.205247	0	0.465979	0	0.119583					0	0.324032	0	0.48966	0	0.126481					0	0.405581	0	0.502918	0	0.153533					0	0.440892	0	0.591704	0	0.185265					0	0.453465	0	0.592392	0	0.206499	0	0.807778
0	0.199311	0	0.0450823	0	0.00259266					0	0.248017	0	0.0637752	0	0.117932					0	0.263804	0	0.159104	0	0.13775					0	0.334978	0	0.163376	0	0.165169					0	0.350574	0	0.197344	0	0.168036	0	0.0784608
0	0.314926	0	0.169814	0	0.0155305					0	0.432056	0	0.177515	0	0.20454					0	0.447976	0	0.196343	0	0.235485					0	0.492069	0	0.250939	0	0.294122					0	0.540329	0	0.26484	0	0.352333	0	0.730207
0	0.0117708	0	0.122463	0	0.122918					0	0.0337025	0	0.353296	0	0.150126					0	0.0506047	0	0.422417	0	0.176198					0	0.204318	0	0.488523	0	0.190501					0	0.378365	0	0.505642	0	0.197746	0	0.312522
0	0.857918	0	0.211004	0	0.17921					0	0.863757	0	0.259874	0	0.228734					0	0.875969	0	0.287364	0	0.232538					0	0.877364	0	0.292275	0	0.243354					0	0.880946	0	0.322732	0	0.254505	0	0.188736
0	0.102571	0	0.29549	0	0.036698					0	0.173431	0	0.316222	0	0.0805639					0	0.219365	0	0.337323	0	0.0842009					0	0.221476	0	0.436147	0	0.137037					0	0.247168	0	0.465839	0	0.155958	0	0.360724
0	0.099628	0	0.123728	0	0.262229					0	0.238772	0	0.181941	0	0.543335					0	0.286827	0	0.387833	0	0.548535					0	0.348269	0	0.462724	0	0.553025					0	0.39204	0	0.463923	0	0.56217	0	0.765597
0	0.0487002	0	0.296941	0	0.405394					0	0.0721157	0	0.300689	0	0.429325					0	0.122711	0	0.35587	0	0.433547					0	0.303882	0	0.377373	0	0.550399					0	0.357307	0	0.392935	0	0.557656	0	0.304208
0	0.0487187	0	0.258218	0	0.0295423					0	0.0869368	0	0.291154	0	0.0322889					0	0.153539	0	0.300129	0	0.113318					0	0.251363	0	0.304596	0	0.143049					0	0.331	0	0.326858	0	0.173353	0	0.159152
0	0.00105023	0	0.305574	0	0.0907766					0	0.0170439	0	0.397542	0	0.147635					0	0.0487295	0	0.517666	0	0.278004					0	0.0748089	0	0.549307	0	0.33952					0	0.0809234	0	0.550487	0	0.377104	0	0.200616
0	0.260638	0	0.152557	0	0.0679014					0	0.290503	0	0.172764	0	0.276666					0	0.388269	0	0.372828	0	0.294511					0	0.397986	0	0.385728	0	0.318211					0	0.410957	0	0.414374	0	0.331367	0	0.688584
0	0.0182104	0	0.0385835	0	0.501359					0	0.239897	0	0.155052	0	0.503305					0	0.281471	0	0.157227	0	0.527965					0	0.281637	0	0.193398	0	0.556736					0	0.405065	0	0.217932	0	0.567348	0	0.312215
0	0.0928879	0	0.0353299	0	0.0788664					0	0.179185	0	0.0750674	0	0.0970518					0	0.28045	0	0.106586	0	0.129813					0	0.321838	0	0.111956	0	0.153916					0	0.454846	0	0.118286	0	0.167833	0	0.96513
0	0.155731	0	0.0676521	0	0.372428					0	0.188617	0	0.141793	0	0.380037					0	0.228839	0	0.301731	0	0.527589					0	0.330651	0	0.310358	0	0.543263					0	0.443323	0	0.311754	0	0.55307	0	0.511545
0	0.236819	0	0.066979	0	0.856593					0	0.326041	0	0.132798	0	0.87848					0	0.343638	0	0.163323	0	0.882205					0	0.380743	0	0.208441	0	0.893986					0	0.39248	0	0.220786	0	0.899126	0	0.157699
0	0.00651968	0	0.0977987	0	0.167179					0	0.0304204	0	0.109103	0	0.208358					0	0.0732597	0	0.136202	0	0.211267					0	0.104304	0	0.147484	0	0.239344					0	0.116194	0	0.151555	0	0.24586	0	0.123801
0	0.119709	0	0.390878	0	0.284484					0	0.125291	0	0.472672	0	0.395398					0	0.243648	0	0.480352	0	0.43051					0	0.351247	0	0.543698	0	0.449274					0	0.430379	0	0.55237	0	0.453539	0	0.500037
0	0.179106	0	0.00650561	0	0.261158					0	0.343476	0	0.0266428	0	0.389349					0	0.370971	0	0.275661	0	0.500883					0	0.389979	0	0.289819	0	0.525471					0	0.395483	0	0.291689	0	0.545852	0	0.228024
0	0.050619	0	0.11606	0	0.108378					0	0.0596192	0	0.183136	0	0.145424					0	0.0934967	0	0.239177	0	0.146807					0	0.112123	0	0.293319	0	0.172132					0	0.177634	0	0.296029	0	0.174693	0	0.390858
0	0.393452	0	0.234901	0	0.0153222					0	0.466629	0	0.34336	0	0.163285					0	0.511465	0	0.366508	0	0.176293					0	0.539967	0	0.385857	0	0.17992					0	0.598742	0	0.398899	0	0.237708	0	0.440937
0	0.00158737	0	0.0348783	0	0.211268					0	0.00385455	0	0.0604465	0	0.26619					0	0.0105244	0	0.119711	0	0.271153					0	0.0380787	0	0.134565	0	0.275471					0	0.0588078	0	0.138059	0	0.289706	0	0.640055
0	0.0937044	0	0.0993974	0	0.12688					0	0.111622	0	0.142958	0	0.164656					0	0.326738	0	0.147073	0	0.215416					0	0.384685	0	0.293478	0	0.22197					0	0.429682	0	0.316573	0	0.249051	0	0.620627
0	0.16221	0	0.0671753	0	0.00716508					0	0.186891	0	0.07247	0	0.0548379					0	0.266458	0	0.104521	0	0.0742772					0	0.327213	1	0.274781	0	0.0779364					0	0.353522	1	0.314896	0	0.0866656	0	0.367316
0	0.0222915	0	0.0800981	0	0.169774					0	0.0256091	0	0.113267	0	0.186066					0	0.0417533	0	0.220355	0	0.253662					0	0.0989252	1	0.354874	0	0.355329					0	0.142733	1	0.403692	0	0.37099	0	0.295585
0	0.0036711	0	0.517615	0	0.0449047					0	0.112942	0	0.533691	0	0.0578561					0	0.18259	0	0.552154	0	0.122303					0	0.278906	0	0.582895	0	0.247117					0	0.313872	0	0.586062	0	0.2585	0	0.562843
0	0.335314	0	0.317147	0	0.369231					0	0.390834	0	0.344606	0	0.429898					0	0.437718	0	0.49189	0	0.451937					0	0.503692	0	0.497495	0	0.467198					0	0.596903	0	0.510952	0	0.47485	0	0.223435
0	0.00409015	0	0.0973592	0	0.0618724					0	0.115386	0	0.114923	0	0.214564					0	0.120095	0	0.174913	0	0.324567					0	0.243375	0	0.274291	0	0.353467					0	0.247364	0	0.280622	0	0.376171	0	0.585689
0	0.59893	0	0.163499	0	0.560624					0	0.599675	0	0.245019	0	0.563848					0	0.688924	0	0.342184	0	0.588292					0	0.71827	0	0.473626	0	0.613192					0	0.719074	0	0.477879	0	0.621581	0	0.526564
0	0.265785	0	0.449442	0	0.354221					0	0.272945	0	0.461198	0	0.477206					0	0.284199	0	0.533769	0	0.497826					0	0.412493	0	0.53509	0	0.620703					0	0.452046	0	0.567033	0	0.626905	0	0.310893
0	0.0617304	0	0.293065	0	0.0211428					0	0.074998	0	0.30214	0	0.0807639					0	0.131534	0	0.316629	0	0.127214					0	0.180045	0	0.343426	0	0.141814					0	0.303499	0	0.355714	0	0.154516	0	0.510267
0	0.273993	0	0.44313	0	0.0110663					0	0.300906	0	0.534468	0	0.0609598					0	0.312813	0	0.611682	0	0.068799					0	0.335063	0	0.683679	0	0.0710263					0	0.401409	0	0.684878	0	0.080377	0	0.124294
0	0.277619	0	0.0242288	0	0.03379					0	0.27833	0	0.0643299	0	0.052582					0	0.296357	0	0.108026	0	0.0608585					0	0.378501	0	0.129693	0	0.0905602					0	0.403047	0	0.157482	0	0.0919698	0	0.710172
0	0.0636268	0	0.353236	0	0.0476646					0	0.144085	0	0.424599	0	0.0564873					0	0.164574	0	0.495329	0	0.0874861					0	0.322764	0	0.513274	0	0.201633					0	0.329923	0	0.545511	0	0.203557	0	0.24564
0	0.372545	0	0.323693	0	0.0339068					0	0.378366	0	0.361993	0	0.169903					0	0.384003	0	0.477405	0	0.266646					0	0.417638	0	0.483107	0	0.268072					0	0.417748	0	0.483555	0	0.271018	0	0.493107
0	0.0839529	0	0.0799146	0	0.0694961					0	0.315442	0	0.126727	0	0.179215					0	0.461405	0	0.167149	0	0.181824					0	0.509787	0	0.358753	0	0.194685					0	0.533674	0	0.366855	0	0.19671	0	0.692832
0	0.0901328	0	0.0237311	0	0.00587803					0	0.115684	0	0.222314	0	0.0636727					0	0.159974	0	0.277266	0	0.131251					0	0.224664	0	0.318395	0	0.135753					0	0.294774	0	0.351172	0	0.177606	0	0.554661
0	0.153161	0	0.00513222	0	0.0993568					0	0.219826	0	0.0730283	0	0.415174					0	0.37305	0	0.0792535	0	0.462544					0	0.403502	0	0.0943239	0	0.505115					0	0.428479	0	0.100719	0	0.547871	0	0.215867
0	0.145359	0	0.192514	0	0.0759977					0	0.192665	0	0.254914	0	0.380515					0	0.193529	0	0.298899	0	0.428252					0	0.481071	0	0.349446	0	0.450578					0	0.504165	0	0.355986	0	0.457425	0	0.366469
0	0.143968	0	0.300148	0	0.497648					0	0.178584	0	0.306938	0	0.515124					0	0.184488	0	0.329802	0	0.529195					0	0.286562	0	0.332959	0	0.579458					0	0.35989	0	0.335014	0	0.588928	0	0.387785
0	0.161741	0	0.296605	0	0.0647688					0	0.164155	0	0.37829	0	0.0824731					0	0.17882	0	0.408427	0	0.0888833					0	0.214813	0	0.433941	0	0.157235					0	0.228711	0	0.48044	0	0.172461	0	0.504851
0	0.121318	0	0.0705441	0	0.00057681					0	0.335299	0	0.116301	0	0.0554137					0	0.357701	0	0.137297	0	0.135565					0	0.448116	0	0.216036	0	0.158362					0	0.462012	0	0.228724	0	0.224457	0	0.139785
0	0.168139	0	0.17699	0	0.0568789					0	0.29379	0	0.287542	0	0.0902003					0	0.294394	0	0.380184	0	0.15572					0	0.357497	0	0.396857	0	0.261972					0	0.381182	0	0.402017	0	0.268972	0	0.45979
0	0.0366829	0	0.178314	0	0.462567					0	0.128334	0	0.196637	0	0.46804					0	0.205141	0	0.211973	0	0.520286					0	0.21177	0	0.32787	0	0.545955					0	0.253049	0	0.343136	0	0.546943	0	0.357265
0	0.0023146	0	0.0180352	0	0.220833					0	0.00447778	0	0.105018	0	0.237091					0	0.00564958	0	0.114407	0	0.409719					0	0.115004	0	0.158098	0	0.431472					0	0.152665	0	0.159078	0	0.446163	0	0.620222
0	0.0222398	0	0.462331	0	0.0477308					0	0.0233403	0	0.521815	0	0.0633351					0	0.178608	0	0.615315	0	0.22167					0	0.192335	1	0.712331	0	0.273558					0	0.234302	1	0.73512	0	0.324554	0	0.405033
0	0.00788997	0	0.191069	0	0.0681126					0	0.0827691	0	0.250565	0	0.079651					0	0.103834	0	0.31979	0	0.0905184					0	0.18258	1	0.470902	0	0.0990976					0	0.235826	1	0.504694	0	0.0996527	0	0.220646
0	0.283263	0	0.389068	0	0.0152691					0	0.320926	0	0.428931	0	0.0907045					0	0.377599	0	0.504924	0	0.102526					0	0.391959	0	0.560916	0	0.112321					0	0.453681	0	0.567362	0	0.117568	0	0.446985
0	0.169281	0	0.355212	0	0.0765515					0	0.216482	0	0.371456	0	0.220041					0	0.258329	0	0.413892	0	0.291823					0	0.281055	0	0.470855	0	0.32985					0	0.332872	0	0.491173	0	0.331976	0	0.269905
0	0.628214	0	0.00743892	0	0.651361					0	0.684214	0	0.00911273	0	0.733533					0	0.702048	0	0.0412702	0	0.745949					0	0.717112	0	0.0487393	0	0.787157					0	0.760703	0	0.052679	0	0.795792	0	0.581663
0	0.0999648	0	0.177399	0	0.226595					0	0.119562	0	0.284595	0	0.393405					0	0.121482	0	0.534784	0	0.397058					0	0.128078	0	0.592028	0	0.39948					0	0.162096	0	0.615306	0	0.409747	0	0.366543
0	0.0219809	0	0.0317342	0	0.144834					0	0.0302982	1	0.165159	0	0.284954					0	0.173619	1	0.440479	0	0.294948					0	0.373485	1	0.546965	0	0.370309					0	0.45683	1	0.5891	0	0.39736	0	0.151075
0	0.0558056	0	0.174131	0	0.268881					0	0.120164	0	0.415663	0	0.340695					0	0.22104	0	0.531688	0	0.353601					0	0.282521	0	0.561235	0	0.40249					0	0.318467	0	0.571746	0	0.432235	0	0.245328
0	0.17429	0	0.18292	0	0.253609					0	0.198518	0	0.265247	0	0.274431					0	0.298849	0	0.33664	0	0.283392					0	0.489615	0	0.393557	0	0.333018					0	0.5031	0	0.413354	0	0.343431	0	0.56839
0	0.194277	0	0.173664	0	0.228074					0	0.431564	0	0.175803	0	0.24688					0	0.440761	0	0.183522	0	0.313649					0	0.441767	0	0.275399	0	0.330462					0	0.492766	0	0.294661	0	0.374395	0	0.102879
0	0.269154	0	0.214652	0	0.0861532					0	0.270193	0	0.21665	0	0.115406					0	0.272192	0	0.313899	0	0.201442					0	0.279848	0	0.344613	0	0.208916					0	0.385683	0	0.347918	0	0.22326	0	0.385561
0	0.137176	0	0.0932834	0	0.101074					0	0.303214	0	0.110729	0	0.196265					0	0.410458	0	0.168768	0	0.282733					0	0.428304	0	0.208722	0	0.373235					0	0.451078	0	0.231694	0	0.383272	0	0.471691
0	0.272546	0	0.321801	0	0.397485					0	0.338965	0	0.472449	0	0.40491					0	0.37022	0	0.57481	0	0.492092					0	0.397782	0	0.578968	0	0.548576					0	0.434204	0	0.587443	0	0.565746	0	0.880734
0	0.13241	0	0.0595688	0	0.327986					0	0.150821	0	0.0810461	0	0.334146					0	0.190011	0	0.0991716	0	0.413265					0	0.190751	0	0.128605	0	0.467678					0	0.236371	0	0.145551	0	0.471555	0	0.52697
0	0.029599	0	0.05393	0	0.448371					0	0.0333973	0	0.125084	0	0.579257					0	0.084418	0	0.263747	0	0.610206					0	0.177026	0	0.281028	0	0.713763					0	0.198897	0	0.308031	0	0.716352	0	0.396599
0	0.11801	0	0.308436	0	0.242885					0	0.322319	0	0.379867	0	0.2855					0	0.341385	0	0.455083	0	0.298258					0	0.347728	0	0.475779	0	0.456487					0	0.521423	0	0.483983	0	0.471233	0	0.0683337
0	0.177198	0	0.112396	0	0.32225					0	0.315253	0	0.128449	0	0.482539					0	0.329314	0	0.194841	0	0.492313					0	0.565741	0	0.21162	0	0.502949					0	0.617165	0	0.223997	0	0.535523	0	0.217933
0	0.208871	0	0.0938649	0	0.0323232					0	0.348056	0	0.107851	0	0.0331348					0	0.413343	0	0.154301	0	0.0463578					0	0.443143	0	0.222749	0	0.0557771					0	0.466224	0	0.224544	0	0.0566254	0	0.455342
0	0.386013	0	0.225095	0	0.0323028					0	0.530815	0	0.236108	0	0.0343238					0	0.547744	0	0.255638	0	0.0774201					0	0.603181	0	0.267135	0	0.138899					0	0.648183	0	0.27716	0	0.170707	0	0.582772
0	0.0187358	0	0.287933	0	0.668145					0	0.0346553	0	0.321105	0	0.72699					0	0.199005	0	0.326543	0	0.729466					0	0.251807	0	0.33418	0	0.741745					0	0.296289	0	0.339413	0	0.752328	0	0.0477611
0	0.0692291	0	0.20468	0	0.195188					0	0.166302	0	0.346761	0	0.274155					0	0.167146	0	0.461912	0	0.278052					0	0.205205	0	0.537671	0	0.281857					0	0.209898	0	0.543416	0	0.303706	0	0.774126
0	0.00230994	0	0.37682	0	0.12514					0	0.0128656	0	0.381531	0	0.407225					0	0.102116	0	0.620392	0	0.490558					0	0.104418	0	0.653107	0	0.498737					0	0.216971	0	0.656324	0	0.505041	0	0.670344
0	0.089328	0	0.199348	0	0.00806624					0	0.156276	1	0.372479	0	0.0961565					0	0.2109	1	0.562987	0	0.119162					0	0.443633	1	0.697227	0	0.131066					0	0.452634	1	0.721657	0	0.134198	0	0.396587
0	0.25001	0	0.203836	0	0.379942					0	0.270067	0	0.221748	0	0.42861					0	0.287078	0	0.317085	0	0.515066					0	0.420139	0	0.379396	0	0.522129					0	0.473609	0	0.398915	0	0.553071	0	0.307765
0	0.19391	0	0.0501726	0	0.295628					0	0.270641	0	0.069867	0	0.330535					0	0.276619	0	0.0718538	1	0.503573					0	0.403606	0	0.10005	1	0.590027					0	0.413557	0	0.103202	1	0.617757	0	0.284389
0	0.00274129	0	0.244963	0	0.169223					0	0.119937	0	0.329754	0	0.186767					0	0.287524	0	0.331991	1	0.195703					0	0.300156	0	0.375499	1	0.337737					0	0.31607	0	0.377814	1	0.383344	0	0.492397
0	0.149049	0	0.131438	0	0.221459					0	0.154839	0	0.136215	0	0.412351					0	0.2688	0	0.157902	0	0.413129					0	0.271306	0	0.347385	0	0.471265					0	0.290657	0	0.373431	0	0.497026	0	0.449933
0	0.214851	0	0.145426	0	0.307473					0	0.253219	0	0.151843	0	0.36088					0	0.368772	0	0.341323	0	0.362886					0	0.49901	0	0.433347	0	0.444114					0	0.503429	0	0.447168	0	0.467387	0	0.494162
0	0.0868217	0	0.0463703	0	0.0775227					0	0.093006	0	0.281013	0	0.215435					0	0.218818	0	0.311974	0	0.27928					0	0.259264	0	0.363467	0	0.362053					0	0.391419	0	0.381913	0	0.42759	0	0.581716
0	0.161194	0	0.311862	0	0.0184397					0	0.170336	0	0.389742	0	0.0458435					0	0.196594	0	0.47776	0	0.0816803					0	0.24807	0	0.482729	0	0.168815					0	0.290939	0	0.491408	0	0.236769	0	0.530625
0	0.0593167	0	0.307025	0	0.0422971					0	0.105766	0	0.343086	0	0.0743894					0	0.192815	0	0.423355	0	0.222545					0	0.28766	0	0.4855	0	0.303529					0	0.418522	0	0.497013	0	0.309185	0	0.522572
0	0.246171	0	0.204119	0	0.319525					0	0.345254	0	0.248988	0	0.361452					0	0.378966	0	0.269133	0	0.436886					0	0.402119	0	0.314243	0	0.474397					0	0.40286	0	0.365494	0	0.479523	0	0.278012
0	0.245113	0	0.0188374	0	0.119625					0	0.259895	0	0.0722726	0	0.216497					0	0.323645	0	0.0873098	0	0.248476					0	0.341248	0	0.173439	0	0.261002					0	0.346556	0	0.201979	0	0.29122	0	0.588479
0	0.117219	0	0.343742	0	0.00634061					0	0.166799	0	0.346054	0	0.0687991					0	0.183201	0	0.358202	0	0.0862612					0	0.269574	0	0.373324	0	0.095814					0	0.283156	0	0.388482	0	0.105511	0	0.218271
0	0.160249	0	0.251572	0	0.425807					0	0.263329	0	0.471171	0	0.478833					0	0.328173	0	0.503524	0	0.488222					0	0.354367	0	0.581927	0	0.505011					0	0.374023	0	0.583247	0	0.506419	0	0.303214
0	0.0207755	0	0.0811174	0	0.0306843					0	0.0970831	0	0.0959562	0	0.15611					0	0.252497	0	0.257432	0	0.267237					0	0.502896	0	0.317572	0	0.325579					0	0.50335	0	0.338407	0	0.329875	0	0.514068
0	0.453447	0	0.629652	0	0.0478585					0	0.492145	0	0.630716	0	0.196356					0	0.496642	1	0.751199	0	0.229483					0	0.497584	1	0.823551	0	0.23431					0	0.555533	1	0.832146	0	0.240118	0	0.157946
0	0.207213	0	0.121014	0	0.0485399					0	0.235576	0	0.139358	0	0.230559					0	0.268242	1	0.304225	0	0.317214					0	0.445586	1	0.452164	0	0.32096					0	0.449722	1	0.47572	0	0.324813	0	0.184197
0	0.00728023	0	0.0207726	0	0.131988					0	0.0623751	0	0.0283663	0	0.24452					0	0.0670816	0	0.0317294	0	0.273377					0	0.126109	0	0.0669633	0	0.363583					0	0.294142	0	0.078034	0	0.390446	0	0.351977
0	0.0777405	0	0.283159	0	0.0914094					0	0.132923	0	0.305862	0	0.158628					0	0.140395	0	0.326133	0	0.184725					0	0.160372	0	0.361857	0	0.209836					0	0.182189	0	0.387953	0	0.247383	0	0.396104
0	0.00766591	0	0.00669923	0	0.098648					0	0.0116926	0	0.0333271	0	0.109778					0	0.0347182	0	0.0535273	0	0.133754					0	0.0390634	0	0.0643858	0	0.229208					0	0.0739724	0	0.0682223	0	0.265435	0	0.49997
0	0.0421243	0	0.255271	0	0.124246					0	0.0499912	0	0.283516	0	0.425095					0	0.114871	0	0.379874	0	0.478051					0	0.337066	0	0.383778	0	0.478756					0	0.373204	0	0.411547	0	0.51288	0	0.587736
0	0.0623998	0	0.0416323	0	0.0369984					0	0.0988204	0	0.0871775	0	0.0373846					0	0.109502	0	0.0921459	0	0.085674					0	0.252969	0	0.176271	0	0.0873735					0	0.280472	0	0.194268	0	0.117771	0	0.485301
0	0.152981	0	0.229796	0	0.0307249					0	0.411291	0	0.270154	0	0.183007					0	0.453081	0	0.277843	0	0.219198					0	0.577749	0	0.468939	0	0.281392					0	0.579189	0	0.482039	0	0.30008	0	0.484284
0	0.240697	0	0.400235	0	0.228644					0	0.347319	0	0.475136	0	0.242009					0	0.43089	0	0.689365	0	0.331739					0	0.578712	0	0.726268	0	0.376514					0	0.683316	0	0.731869	0	0.38181	0	0.678586
0	0.0374297	0	0.0778403	0	0.072044					0	0.0646074	0	0.115873	0	0.232611					0	0.145472	0	0.205933	0	0.330113					0	0.177848	0	0.207796	0	0.473321					0	0.270041	0	0.2123	0	0.477652	0	0.425739
0	0.00566401	0	0.106827	1	0.590232					0	0.0317399	0	0.187154	1	0.783822					0	0.054752	0	0.229325	1	0.844764					0	0.155377	0	0.23104	1	0.890889					0	0.241751	0	0.232341	1	0.902778	0	0.16919
0	0.0146224	0	0.461251	0	0.190847					0	0.0156699	0	0.581939	0	0.277084					0	0.0266112	0	0.617785	0	0.389793					0	0.0525462	0	0.628959	0	0.461388					0	0.058666	0	0.646067	0	0.469174	0	0.478973
0	0.203135	0	0.129163	0	0.403253					0	0.251636	0	0.146589	0	0.416446					0	0.341361	0	0.238876	0	0.477032					0	0.419325	0	0.372659	0	0.503224					0	0.420971	0	0.42425	0	0.524026	0	0.359737
0	0.0063713	0	0.243283	0	0.597385					0	0.0459383	0	0.40171	0	0.673321					0	0.0856866	0	0.404237	0	0.698655					0	0.103355	0	0.425403	0	0.710063					0	0.192834	0	0.444134	0	0.71121	0	0.354311
0	0.166948	0	0.173171	0	0.0697179					0	0.358172	0	0.250304	0	0.0715894					0	0.368819	0	0.507236	0	0.0778455					0	0.446509	0	0.563209	0	0.0867105					0	0.471805	0	0.563647	0	0.0881388	0	0.675664
0	0.148726	0	0.0331214	0	0.103666					0	0.179054	0	0.037669	0	0.277531					0	0.189295	0	0.0513159	0	0.439245					0	0.402777	0	0.101601	0	0.531382					0	0.43638	0	0.102074	0	0.561642	0	0.51215
0	0.290315	0	0.0125563	0	0.107848					1	0.461057	1	0.162659	0	0.120106					1	0.578024	1	0.362076	0	0.120454					1	0.74299	1	0.446552	0	0.150687					1	0.825359	1	0.46625	0	0.161479	0	0.501031
0	0.0404439	0	0.0130927	0	0.0245883					0	0.0789825	0	0.0307615	0	0.0397014					0	0.111643	0	0.0318815	0	0.123643					0	0.117415	0	0.0413635	0	0.204993					0	0.17827	0	0.0449068	0	0.246649	0	0.571302
0	0.255496	0	0.270328	0	0.116684					0	0.287524	0	0.278701	0	0.139684					0	0.490041	0	0.301195	0	0.147474					0	0.52461	1	0.491751	0	0.174529					0	0.53848	1	0.532653	0	0.174891	0	0.409301
0	0.355631	0	0.0127092	0	0.145557					0	0.365149	0	0.151953	0	0.148225					0	0.449303	0	0.167434	0	0.246676					0	0.456614	1	0.373351	0	0.272869					0	0.467801	1	0.424376	0	0.273785	0	0.0705618
0	0.00106575	0	0.233181	0	0.128518					0	0.135876	0	0.298082	0	0.14477					0	0.168714	0	0.323973	0	0.195099					0	0.178576	0	0.33727	0	0.220614					0	0.237827	0	0.374707	0	0.247651	0	0.418559
0	0.2323	0	0.394978	0	0.0846863					0	0.262251	0	0.5328	0	0.138794					0	0.31739	0	0.581479	0	0.147127					0	0.379637	0	0.588199	0	0.204105					0	0.39753	0	0.593269	0	0.224386	0	0.0144581
0	0.0243392	0	0.0934138	0	0.00750175					0	0.0587361	0	0.175792	0	0.0142399					0	0.0603486	0	0.207896	0	0.0550558					0	0.150036	0	0.236451	0	0.106644					0	0.319491	0	0.257984	0	0.166047	0	0.300235
0	0.0957418	0	0.0292495	0	0.198953					0	0.148018	0	0.0453161	0	0.230885					0	0.187432	0	0.0998128	0	0.232368					0	0.202907	0	0.21405	0	0.268019					0	0.203681	0	0.232892	0	0.3019	0	0.447416
0	0.0134909	0	0.216827	0	0.684441					0	0.055236	0	0.302049	0	0.685811					0	0.112337	0	0.347474	0	0.740188					0	0.165237	1	0.526071	0	0.779422					0	0.286561	1	0.564229	0	0.785058	0	0.524071
0	0.0979575	0	0.0317167	0	0.130945					0	0.126518	0	0.23694	0	0.251889					0	0.281726	0	0.333721	0	0.260348					0	0.392462	1	0.499931	0	0.354479					0	0.438812	1	0.519933	0	0.363521	0	0.23139
0	0.155793	0	0.032916	0	0.337374					0	0.233644	0	0.10299	0	0.363568					0	0.260742	0	0.149684	0	0.378637					0	0.383156	0	0.153772	0	0.480141					0	0.3975	0	0.158261	0	0.484245	0	0.415022
0	0.0843424	0	0.131047	0	0.292123					0	0.210226	0	0.177605	0	0.437331					0	0.256949	0	0.275597	0	0.451002					0	0.304313	0	0.29087	0	0.507702					0	0.309592	0	0.295087	0	0.544534	0	0.737097
0	0.117709	0	0.0656285	0	0.210737					0	0.117847	0	0.135835	0	0.219142					0	0.142365	0	0.311808	0	0.220885					0	0.171191	0	0.333714	0	0.264317					0	0.320207	0	0.336576	0	0.278651	0	0.149425
0	0.135246	0	0.0738202	0	0.0871639					0	0.400038	0	0.0871622	0	0.184308					0	0.407894	0	0.105563	0	0.194886					0	0.510745	0	0.173306	0	0.202465					0	0.590302	0	0.181951	0	0.238687	0	0.602887
0	0.271384	0	0.0972224	0	0.295719					0	0.292738	0	0.106274	0	0.317428					0	0.471599	0	0.2925	1	0.490558					0	0.530717	0	0.296833	1	0.584099					0	0.608187	0	0.331034	1	0.634806	0	0.0798043
0	0.742253	0	0.103295	0	0.208355					0	0.787165	0	0.114975	0	0.230495					0	0.797469	0	0.201068	0	0.267498					0	0.802861	0	0.206784	0	0.425795					0	0.843967	0	0.208117	0	0.437032	0	0.11411
0	0.000675014	0	0.17179	0	0.154566					0	0.00639704	0	0.205545	0	0.222699					0	0.0246558	0	0.213837	0	0.233869					0	0.0314811	0	0.417099	0	0.234244					0	0.0456072	0	0.421441	0	0.245864	0	0.178121
0	0.0539298	0	0.0342321	0	0.0365501					0	0.0820201	0	0.0602708	0	0.167642					0	0.124187	0	0.0924118	0	0.186859					0	0.170753	0	0.155053	0	0.28891					0	0.252186	0	0.161732	0	0.300233	0	0.586422
0	0.0882575	0	0.0595642	0	0.156449					0	0.168736	0	0.0691489	0	0.20111					0	0.233129	0	0.0768437	0	0.202587					1	0.378343	0	0.103491	0	0.210587					1	0.450142	0	0.122977	0	0.236034	0	0.684437
0	0.106734	0	0.158995	0	0.244567					0	0.21229	0	0.247101	0	0.396484					0	0.240119	0	0.454067	0	0.462535					1	0.341317	0	0.486791	0	0.542725					1	0.509563	0	0.48794	0	0.563838	0	0.374319
0	0.136653	0	0.151948	0	0.410045					0	0.210466	0	0.25676	0	0.448144					0	0.277582	0	0.331193	0	0.46277					0	0.542842	0	0.396452	0	0.505593					0	0.56681	0	0.398126	0	0.518392	0	0.27916
0	0.239757	0	0.124897	0	0.0777007					0	0.372321	0	0.144318	0	0.128081					0	0.478055	0	0.330347	0	0.214261					0	0.572103	0	0.332341	0	0.222861					0	0.613095	0	0.386826	0	0.260533	0	0.444297
0	0.0877201	0	0.355531	0	0.0352836					0	0.160379	0	0.359814	0	0.0607887					0	0.160505	0	0.454222	0	0.0647257					0	0.203439	0	0.603958	0	0.122142					0	0.218381	0	0.61788	0	0.160349	0	0.386397
0	0.468389	0	0.198186	0	0.188171					0	0.663486	0	0.218577	0	0.195115					0	0.778548	0	0.247643	0	0.257711					0	0.806902	0	0.262623	0	0.259159					0	0.827514	0	0.272277	0	0.306543	0	0.636336
1	0.301973	0	0.208194	0	0.249254					1	0.539916	0	0.244897	0	0.256817					1	0.666771	0	0.342865	0	0.270341					1	0.810806	0	0.344221	0	0.369409					1	0.86776	0	0.355508	0	0.396662	0	0.525223
1	0.384143	0	0.326229	0	0.230119					1	0.589519	0	0.354546	0	0.278163					1	0.718472	0	0.588505	0	0.29179					1	0.841884	0	0.600308	0	0.299976					1	0.877887	0	0.614332	0	0.318823	0	0.490357
0	0.028661	0	0.0663424	0	0.305145					0	0.0359555	0	0.0806359	0	0.514663					0	0.0469955	0	0.178513	0	0.547828					0	0.0488535	0	0.190272	0	0.559575					0	0.167999	0	0.190907	0	0.562156	0	0.493423
0	0.305367	0	0.198417	0	0.00982438					0	0.349243	0	0.290186	0	0.03839					0	0.428455	0	0.345149	0	0.10943					0	0.475416	0	0.363911	0	0.122929					0	0.479498	0	0.413314	0	0.187163	0	0.417524
0	0.04222	0	0.161114	0	0.437481					0	0.0459493	0	0.185255	0	0.450557					0	0.0657886	0	0.278781	0	0.474847					0	0.143994	0	0.325901	0	0.476307					0	0.171262	0	0.330456	0	0.476451	0	0.117558
0	0.0346737	0	0.120734	0	0.126898					0	0.0666088	0	0.130088	0	0.216028					0	0.0918002	0	0.147585	0	0.30659					0	0.291711	0	0.170835	0	0.316932					0	0.297472	0	0.171264	0	0.359288	0	0.348305
0	0.180712	0	0.00826126	0	0.457197					0	0.36395	0	0.0583641	0	0.655408					0	0.435513	0	0.0673841	0	0.670982					0	0.466245	0	0.11018	0	0.691744					0	0.472634	0	0.114896	0	0.693758	0	0.0749787
0	0.109509	0	0.0281274	0	0.293411					0	0.136142	0	0.0348264	0	0.33755					0	0.227109	0	0.044592	0	0.37149					0	0.286604	0	0.0699141	0	0.381835					0	0.330676	0	0.072879	0	0.420368	0	0.0978526
0	0.570332	0	0.505007	0	0.784					0	0.594762	0	0.509945	0	0.793365					0	0.639727	0	0.541132	0	0.802097					0	0.661738	0	0.593571	0	0.809152					0	0.70514	0	0.597809	0	0.816996	0	0.139708
0	0.0439175	0	0.0398891	0	0.203012					0	0.202226	0	0.0672251	0	0.362767					0	0.313602	0	0.103507	0	0.366943					0	0.323993	0	0.137672	0	0.368333					0	0.335013	0	0.151449	0	0.372016	0	0.203865
0	0.00837336	0	0.0135539	0	0.427209					0	0.0195247	0	0.0193039	0	0.479133					0	0.0595351	0	0.0268625	0	0.483112					0	0.289785	0	0.0771272	0	0.541056					0	0.329863	0	0.0832686	0	0.563554	0	0.0528578
0	0.0389385	0	0.200911	0	0.197823					0	0.20191	0	0.20181	0	0.25375					0	0.409717	0	0.30479	0	0.283025					0	0.43935	0	0.425611	0	0.299184					0	0.507008	0	0.439442	0	0.29983	0	0.526993
0	0.114389	0	0.140003	0	0.026597					0	0.118947	0	0.19586	0	0.043008					0	0.129064	0	0.318627	0	0.151536					0	0.187277	0	0.334093	0	0.236866					0	0.271352	0	0.344332	0	0.279814	0	0.374236
0	0.181918	0	0.0711783	0	0.152959					0	0.199407	0	0.242285	0	0.255268					0	0.236731	0	0.266112	0	0.289595					0	0.300228	0	0.397885	0	0.294663					0	0.333084	0	0.417485	0	0.29833	0	0.545336
0	0.243448	0	0.032854	0	0.148565					0	0.262733	0	0.0459318	0	0.418927					0	0.267833	0	0.0494946	0	0.427188					0	0.350984	0	0.102075	0	0.480905					0	0.371865	0	0.112283	0	0.486735	0	0.0829313
0	0.209909	0	0.177511	0	0.042663					0	0.336138	0	0.347357	0	0.113717					0	0.376461	0	0.36989	0	0.165385					0	0.409966	0	0.375783	0	0.178205					0	0.481489	0	0.395938	0	0.184759	0	0.770391
0	0.129188	0	0.949785	0	0.142337					0	0.319608	0	0.957192	0	0.214165					0	0.464235	0	0.960588	0	0.360459					0	0.536741	0	0.962795	0	0.373209					0	0.574549	0	0.965373	0	0.373938	0	0.110507
0	0.200584	0	0.168852	0	0.378469					0	0.235395	0	0.302226	0	0.561131					0	0.260851	0	0.335159	0	0.581326					0	0.406686	0	0.342125	0	0.610125					0	0.415801	0	0.346888	0	0.61332	0	0.190289
0	0.0679913	0	0.174239	1	0.79279					0	0.0711787	0	0.196879	1	0.883135					0	0.0931775	0	0.217229	1	0.919738					0	0.093315	0	0.36811	1	0.942361					0	0.101105	0	0.404589	1	0.947813	0	0.26663
0	0.0784182	0	0.053559	0	0.230102					0	0.0947066	0	0.0823855	0	0.49075					0	0.239086	0	0.180674	0	0.502827					0	0.51825	0	0.235449	1	0.623609					0	0.546554	0	0.255221	1	0.667131	0	0.346126
0	0.0602854	0	0.280354	0	0.319914					0	0.0620218	1	0.491833	0	0.392985					0	0.0814085	1	0.655598	0	0.477296					0	0.09999	1	0.766025	0	0.549548					0	0.277146	1	0.786085	0	0.561617	0	0.469548
0	0.212607	0	0.0688147	0	0.301764					0	0.21599	0	0.0776779	0	0.333466					0	0.374748	0	0.101769	0	0.3681					0	0.47323	1	0.290886	0	0.393829					0	0.539439	1	0.34501	0	0.398381	0	0.307942
0	0.0373682	0	0.0718709	0	0.10425					0	0.051534	0	0.0903902	0	0.223302					0	0.0545109	0	0.100425	0	0.257397					0	0.0814314	0	0.228597	0	0.34478					0	0.106968	0	0.230544	0	0.35305	0	0.273517
0	0.103289	0	0.129132	0	0.269279					0	0.15585	0	0.248973	0	0.280305					0	0.170343	0	0.349914	0	0.296872					0	0.210312	0	0.420108	0	0.321693					0	0.258912	0	0.428321	0	0.322335	0	0.63842
0	0.123081	0	0.532744	0	0.214185					0	0.202346	0	0.539095	0	0.21757					0	0.218548	0	0.548967	0	0.27938					0	0.315514	0	0.565189	0	0.31345					0	0.317537	0	0.566851	0	0.343618	0	0.459545
0	0.00948507	0	0.170224	0	0.294149					0	0.0211941	0	0.182923	0	0.455975					0	0.0903168	0	0.189762	0	0.579348					0	0.201612	0	0.261739	0	0.595329					0	0.237857	0	0.304854	0	0.600411	0	0.376661
0	0.0122239	0	0.038748	0	0.0350201					0	0.0138526	0	0.0508694	1	0.29429					0	0.121977	0	0.0848519	1	0.474058					0	0.200141	0	0.268709	1	0.61521					0	0.264031	0	0.285361	1	0.6581	0	0.708427
0	0.0202209	0	0.0100665	0	0.0188822					0	0.0439081	0	0.0113316	0	0.0230372					0	0.0640015	0	0.0175697	0	0.0569594					0	0.190655	0	0.067518	0	0.0600921					0	0.329015	0	0.0994045	0	0.0896422	0	0.184846
0	0.257699	0	0.0450155	0	0.0210411					0	0.268399	0	0.0517878	0	0.243469					0	0.272059	0	0.0525322	0	0.287954					0	0.359535	1	0.232239	0	0.292496					0	0.382695	1	0.287467	0	0.294769	0	0.704955
0	0.193665	0	0.433353	0	0.154934					0	0.333122	0	0.477613	0	0.18902					0	0.350102	0	0.53189	0	0.310296					0	0.594499	1	0.662085	0	0.338317					0	0.623685	1	0.684216	0	0.364006	0	0.550211
0	0.33786	0	0.180054	0	0.0725726					0	0.353362	0	0.214488	0	0.140164					0	0.355397	0	0.423347	1	0.312994					0	0.369222	0	0.459969	1	0.464971					0	0.392285	0	0.479174	1	0.526988	0	0.636539
0	0.658015	0	0.51899	0	0.104708					0	0.732671	0	0.69034	0	0.130231					0	0.734152	0	0.702987	0	0.280411					0	0.757346	0	0.737773	0	0.40282					0	0.760787	0	0.740966	0	0.408272	0	0.199346
0	0.0195554	0	0.189026	0	0.0677547					0	0.151696	0	0.275141	1	0.38598					0	0.169958	0	0.465139	1	0.507529					0	0.176094	0	0.476985	1	0.604843					0	0.338179	0	0.49513	1	0.648833	0	0.301582
0	0.248105	0	0.275468	0	0.0159167					0	0.262202	0	0.277927	1	0.270862					0	0.311608	0	0.370423	1	0.372181					0	0.363195	0	0.378761	1	0.497496					0	0.384903	0	0.427646	1	0.540885	0	0.418578
0	0.201355	0	0.808358	0	0.00151815					0	0.235599	0	0.818445	0	0.281497					0	0.306236	0	0.865097	0	0.326852					1	0.487602	0	0.86794	0	0.359384					1	0.634693	0	0.873648	0	0.365099	0	0.429222
0	0.0180671	0	0.0760132	0	0.0611602					0	0.0629594	0	0.130733	0	0.10217					0	0.0824758	0	0.155731	0	0.119763					1	0.314532	0	0.184111	0	0.127859					1	0.453251	0	0.196582	0	0.144648	0	0.325022
0	0.037793	0	0.300289	0	0.0404976					0	0.191221	0	0.303438	0	0.129249					0	0.194967	0	0.345046	0	0.200226					0	0.393181	0	0.375808	0	0.253932					0	0.433333	0	0.395095	0	0.292011	0	0.305565
0	0.00267103	0	0.238531	0	0.313646					0	0.0673201	0	0.291053	0	0.352646					0	0.0966209	0	0.303618	0	0.359225					0	0.124321	0	0.314114	0	0.489195					0	0.165176	0	0.318351	0	0.499271	0	0.478242
0	0.755628	0	0.12561	0	0.355799					0	0.842286	0	0.137772	0	0.409176					0	0.845111	0	0.16238	0	0.411118					0	0.855619	0	0.236748	1	0.480944					0	0.871403	0	0.239504	1	0.528813	0	0.337569
0	0.293386	0	0.226498	0	0.107433					0	0.555117	0	0.459959	0	0.128472					0	0.639172	0	0.574116	0	0.224958					0	0.753182	0	0.63528	0	0.251642					0	0.764687	0	0.637511	0	0.289433	0	0.148378
0	0.085843	0	0.187409	0	0.0649439					0	0.104939	0	0.278904	0	0.168667					0	0.116589	0	0.288195	0	0.173695					0	0.14605	0	0.305741	0	0.187549					0	0.202972	0	0.314604	0	0.198549	0	0.338711
0	0.177491	0	0.00909005	0	0.574139					0	0.364257	0	0.0173624	0	0.647719					0	0.46609	0	0.0249601	0	0.729513					0	0.630469	0	0.0270854	0	0.771772					0	0.693232	0	0.0328972	0	0.778156	0	0.576075
0	0.0182446	0	0.0283004	0	0.101342					0	0.0282517	0	0.0318434	0	0.149645					0	0.139945	0	0.0449858	0	0.170313					0	0.145073	0	0.0574508	0	0.204653					0	0.145183	0	0.0599343	0	0.214516	0	0.425284
0	0.0276974	0	0.211033	0	0.419247					0	0.0615593	0	0.242828	0	0.551866					0	0.0703039	0	0.246584	0	0.586417					0	0.0851255	0	0.27784	0	0.609703					0	0.263593	0	0.300166	0	0.611009	0	0.0595984
0	0.0145464	0	0.414611	0	0.29905					0	0.0183753	0	0.498047	0	0.370829					0	0.0327528	0	0.507143	0	0.38729					0	0.0449509	0	0.527118	0	0.402459					0	0.0555369	0	0.547663	0	0.404359	0	0.59379
0	0.43333	0	0.171199	0	0.104303					0	0.45345	0	0.177124	0	0.260223					0	0.509948	0	0.235179	0	0.442959					0	0.614737	0	0.250417	0	0.494925					0	0.663073	0	0.255925	0	0.505403	0	0.31071
0	0.0313208	0	0.267862	0	0.148195					0	0.281885	0	0.387936	0	0.277464					0	0.430124	0	0.424743	0	0.307968					0	0.60336	0	0.492177	0	0.448672					0	0.62135	0	0.493175	0	0.494243	0	0.17956
0	0.00409408	0	0.0697498	0	0.385237					0	0.149591	0	0.128224	0	0.440342					0	0.260173	0	0.422465	0	0.496878					0	0.297826	0	0.441378	0	0.539156					0	0.326374	0	0.44619	0	0.550598	0	0.350894
0	0.575507	0	0.397905	0	0.0648623					0	0.650744	0	0.44017	0	0.116884					0	0.752891	0	0.524455	0	0.139379					0	0.755057	0	0.531295	0	0.181046					0	0.78476	0	0.538812	0	0.184935	0	0.571044
0	0.0243145	0	0.00239212	0	0.225305					0	0.0305022	0	0.158352	0	0.333517					0	0.22642	0	0.161077	0	0.366749					0	0.248147	0	0.234666	0	0.474424					0	0.330903	0	0.242369	0	0.49432	0	0.565634
0	0.0551306	0	0.0272076	0	0.607944					0	0.066047	0	0.0972591	0	0.608336					0	0.080938	0	0.126989	0	0.618077					1	0.121406	0	0.135906	0	0.707536					1	0.304348	0	0.140366	0	0.737874	0	0.628576
0	0.198583	0	0.183399	0	0.276809					0	0.227471	0	0.250659	0	0.322933					0	0.381733	0	0.322247	0	0.389727					1	0.625353	0	0.327319	0	0.430858					1	0.732703	0	0.349803	0	0.441471	0	0.529356
0	0.121352	0	0.0143466	0	0.0193688					0	0.129436	0	0.0450561	0	0.0248451					0	0.145952	0	0.0475682	0	0.0674545					0	0.148386	0	0.0717364	0	0.0828236					0	0.203498	0	0.0770001	0	0.088066	0	0.397305
0	0.11854	0	0.149498	0	0.376229					0	0.393307	0	0.175101	0	0.399587					0	0.436539	0	0.235297	0	0.429097					0	0.439868	0	0.245963	0	0.491689					0	0.524551	0	0.248675	0	0.523736	0	0.413926
0	0.108135	0	0.223509	0	0.438005					0	0.114648	0	0.297775	0	0.527822					0	0.121756	0	0.312552	0	0.596724					0	0.143774	0	0.313315	0	0.601386					0	0.202194	0	0.335107	0	0.612006	0	0.216005
0	0.286881	0	0.258665	0	0.247643					0	0.313437	0	0.294436	0	0.256002					0	0.332129	0	0.553858	0	0.300346					0	0.392977	0	0.589605	0	0.302385					0	0.552014	0	0.591718	0	0.316887	0	0.199688
0	0.170045	0	0.207943	0	0.00872629					0	0.424289	0	0.211354	0	0.0222547					0	0.614101	0	0.317392	0	0.0873716					0	0.672951	0	0.458735	0	0.176194					0	0.67902	0	0.460147	0	0.183278	0	0.625668
0	0.170705	0	0.0733776	0	0.0667388					0	0.177517	0	0.0961724	0	0.11901					0	0.360196	0	0.116327	0	0.192575					0	0.39157	0	0.132153	0	0.19756					0	0.422826	0	0.141488	0	0.223616	0	0.615912
0	0.0143799	0	0.838262	0	0.901404					0	0.0143897	0	0.844022	0	0.910428					0	0.0658898	0	0.846048	0	0.916579					0	0.0694278	0	0.882746	0	0.936794					1	0.203484	0	0.883492	0	0.944023	0	0.208037
0	0.0282806	0	0.0954123	0	0.0448472					0	0.0749968	0	0.226015	0	0.0464584					0	0.0830344	0	0.262612	0	0.0743103					0	0.12288	0	0.331002	0	0.0915355					1	0.145113	0	0.33124	0	0.111466	0	0.181023
0	0.0637542	0	0.0912531	0	0.17063					0	0.110466	0	0.159903	0	0.176492					0	0.121995	0	0.270305	0	0.240753					0	0.132255	0	0.38003	0	0.286193					0	0.136373	0	0.393958	0	0.305116	1	0.566522
0	0.395006	0	0.365164	0	0.063341					0	0.472647	0	0.401297	0	0.0861704					0	0.494112	0	0.407701	0	0.0864654					0	0.611911	0	0.425577	0	0.100898					0	0.636897	0	0.463607	0	0.146326	1	0.342606
0	0.207235	0	0.145306	0	0.00300017					0	0.266199	0	0.222505	0	0.0147459					0	0.273911	0	0.364502	0	0.0289613					0	0.290856	0	0.394165	0	0.182752					0	0.420253	0	0.399132	0	0.243868	1	0.490349
0	0.0343159	0	0.0928456	0	0.0831148					0	0.0614026	0	0.308548	0	0.136595					0	0.271132	0	0.383891	0	0.142851					0	0.40965	0	0.39274	0	0.171521					0	0.430569	0	0.43006	0	0.190718	1	0.514768
0	0.239247	0	0.0790871	0	0.306107					0	0.327433	0	0.0793733	0	0.348185					1	0.468029	0	0.126362	0	0.362917					1	0.469417	0	0.144303	0	0.422589					1	0.620805	0	0.164201	0	0.430368	0	0.270639
0	0.0472741	0	0.00180083	0	0.342852					0	0.160401	0	0.0201951	0	0.428758					0	0.166493	0	0.249106	0	0.484171					0	0.35879	0	0.350615	0	0.50407					0	0.382694	0	0.381832	0	0.529166	0	0.675147
0	0.0634301	0	0.0301855	0	0.106562					0	0.107388	0	0.0381474	0	0.249379					0	0.127273	0	0.127244	0	0.254555					0	0.140982	0	0.133724	0	0.288029					0	0.272137	0	0.139441	0	0.291002	0	0.10154
0	0.0359887	0	0.214914	0	0.689175					0	0.0463017	0	0.226988	0	0.699659					0	0.2313	0	0.304859	0	0.71009					0	0.268317	0	0.31578	0	0.71742					0	0.291224	0	0.325282	0	0.717898	0	0.521494
0	0.25279	0	0.0152318	0	0.0299741					0	0.359229	0	0.0189864	0	0.325421					0	0.365087	0	0.0581209	0	0.361887					0	0.443227	0	0.0697956	0	0.425095					0	0.560544	0	0.0721409	0	0.461793	0	0.42925
0	0.144116	0	0.275841	0	0.0979768					0	0.236236	0	0.285983	0	0.261285					0	0.236258	0	0.316065	0	0.29124					0	0.432176	0	0.31882	0	0.352761					0	0.435777	0	0.324649	0	0.354945	0	0.21097
0	0.228108	0	0.143381	0	0.031407					0	0.489907	0	0.224819	0	0.0399505					0	0.540177	0	0.310624	0	0.0409068					0	0.645995	0	0.318759	0	0.0629553					0	0.654697	0	0.348123	0	0.111705	0	0.19523
0	0.0104487	0	0.0633979	0	0.563579					0	0.0142115	0	0.102188	0	0.575632					0	0.038378	0	0.139905	0	0.578357					0	0.250514	0	0.181472	0	0.639626					0	0.265079	0	0.183616	0	0.645556	0	0.336911
0	0.125095	0	0.270499	0	0.752947					0	0.224477	0	0.281571	0	0.770133					0	0.29599	0	0.285475	0	0.777596					0	0.578533	0	0.314775	0	0.794987					0	0.643587	0	0.318175	0	0.802559	0	0.278774
0	0.128124	0	0.347645	0	0.110241					0	0.141978	0	0.554378	0	0.132495					0	0.189569	0	0.57758	0	0.153445					0	0.213899	0	0.707467	0	0.24367					0	0.353118	0	0.709966	0	0.251236	0	0.108048
0	0.187245	0	0.22488	0	0.270173					0	0.212992	0	0.283883	0	0.530491					0	0.248742	0	0.305681	0	0.558878					0	0.447149	0	0.376304	0	0.612785					0	0.470671	0	0.377137	0	0.661037	0	0.465453
0	0.019466	0	0.584506	0	0.533124					0	0.0232279	0	0.588825	0	0.647092					0	0.0691501	0	0.69004	0	0.663282					0	0.0867012	0	0.691214	0	0.684154					0	0.0893187	0	0.692649	0	0.691647	0	0.0617849
0	0.143741	0	0.525054	0	0.195141					0	0.203795	0	0.658378	0	0.221235					0	0.318271	0	0.707542	0	0.276017					0	0.375853	0	0.720285	0	0.31245					0	0.390531	0	0.726911	0	0.339611	0	0.128203
0	0.50877	0	0.00697873	0	0.349325					0	0.531389	0	0.0842762	0	0.385342					0	0.568224	0	0.123217	0	0.464011					0	0.575887	0	0.173565	0	0.516941					0	0.577278	0	0.182511	0	0.525437	0	0.193645
0	0.0498187	0	0.0347432	0	0.552274					0	0.0677774	0	0.0708349	0	0.626537					0	0.078742	0	0.151799	0	0.634155					0	0.0979045	0	0.154409	0	0.634379					0	0.100071	0	0.210051	0	0.64387	0	0.0473648
0	0.547047	0	0.164982	0	0.175733					0	0.551757	0	0.174747	0	0.324219					0	0.618072	0	0.431892	0	0.486942					0	0.789523	0	0.471061	0	0.509925					0	0.796427	0	0.489532	0	0.515006	0	0.368508
0	0.0110754	0	0.0363902	0	0.186062					0	0.0159387	0	0.0447712	0	0.187602					0	0.0609839	0	0.0450435	0	0.285874					0	0.28626	0	0.0528739	0	0.292347					0	0.329716	0	0.0533529	0	0.321329	0	0.242769
0	0.181765	0	0.0161616	0	0.294377					0	0.284691	0	0.0279302	0	0.329599					0	0.494401	0	0.0697305	0	0.337988					0	0.58696	0	0.259032	0	0.352451					0	0.630799	0	0.266624	0	0.378508	0	0.256727
0	0.249484	0	0.0345013	0	0.0375344					0	0.265063	0	0.0398508	0	0.192089					0	0.274183	0	0.0499322	0	0.202027					0	0.287176	0	0.113107	0	0.263544					0	0.310048	0	0.127791	0	0.2774	0	0.471262
0	0.197512	0	0.373554	0	0.0731958					0	0.24531	0	0.390576	0	0.376661					0	0.332355	0	0.403449	0	0.398926					0	0.348593	0	0.418927	0	0.403613					0	0.35192	0	0.419705	0	0.438544	0	0.39761
0	0.0806104	0	0.272531	0	0.0866598					0	0.164903	0	0.321942	0	0.14036					0	0.177312	0	0.330897	1	0.299062					0	0.207872	0	0.335914	1	0.472406					0	0.240707	0	0.349117	1	0.501026	0	0.598376
0	0.420837	0	0.0594054	0	0.407997					0	0.560663	0	0.156363	0	0.662917					0	0.577603	0	0.167648	0	0.671923					0	0.584792	0	0.194252	1	0.745744					0	0.59073	0	0.197698	1	0.77895	0	0.176638
0	0.0310838	0	0.191511	0	0.498105					0	0.0422857	0	0.208448	0	0.512279					0	0.046692	0	0.304481	0	0.627914					0	0.32971	0	0.382623	0	0.640166					0	0.427733	0	0.433229	0	0.652169	0	0.277117
0	0.0334915	0	0.0140485	0	0.180743					0	0.156344	0	0.14401	0	0.189627					0	0.207532	0	0.196586	0	0.283126					0	0.215483	0	0.201727	0	0.319414					0	0.22736	0	0.224755	0	0.357519	0	0.698948
0	0.158984	0	0.0439719	0	0.00187474					1	0.426952	0	0.084295	0	0.0276262					1	0.581334	0	0.0951018	0	0.0371856					1	0.731651	0	0.192403	0	0.057065					1	0.79475	0	0.197604	0	0.0822695	0	0.310268
0	0.197139	0	0.0252868	0	0.139511					0	0.250288	0	0.0532567	0	0.228376					0	0.273681	0	0.319988	0	0.251475					0	0.302195	0	0.3752	0	0.252923					0	0.395945	0	0.376727	0	0.268594	0	0.538441
0	0.0462036	0	0.0883748	0	0.0210445					0	0.112801	0	0.31359	0	0.0589331					0	0.132252	0	0.379362	0	0.109977					0	0.409331	0	0.41604	0	0.113223					0	0.523296	0	0.423645	0	0.127914	0	0.264658
0	0.0569002	0	0.0188317	0	0.23178					0	0.104489	0	0.177132	0	0.238603					0	0.108859	0	0.183954	0	0.325632					0	0.115432	0	0.366413	0	0.342423					0	0.124847	0	0.38914	0	0.36883	0	0.6285
1	0.166158	0	0.00910025	0	0.0702194					1	0.374352	0	0.0204109	0	0.299379					1	0.563071	0	0.208796	1	0.463815					1	0.741375	0	0.288872	1	0.599383					1	0.812789	0	0.290486	1	0.638273	1	0.917717
0	0.0242455	0	0.776028	0	0.163509					1	0.10009	0	0.781176	0	0.168259					1	0.248074	0	0.833403	1	0.183802					1	0.323007	0	0.850512	1	0.34801					1	0.505425	0	0.858895	1	0.414539	1	0.783647
0	0.0336334	0	0.0297197	0	0.00444913					0	0.137524	0	0.0469681	0	0.0357963					0	0.147938	0	0.0925786	0	0.0363974					0	0.147964	0	0.133813	0	0.050742					0	0.172544	0	0.150188	0	0.050851	0	0.326145
0	0.0702635	0	0.0637563	0	0.245252					0	0.119345	0	0.0768241	0	0.295563					0	0.201251	0	0.0863239	0	0.317201					0	0.278294	0	0.105839	0	0.352118					0	0.335492	0	0.116707	0	0.363918	0	0.531246
0	0.375404	0	0.266907	0	0.0118935					0	0.48018	0	0.270931	0	0.131489					0	0.491606	0	0.285503	0	0.232935					0	0.543499	0	0.347328	0	0.258548					1	0.675113	0	0.395884	0	0.261467	0	0.750698
0	0.156064	0	0.211271	0	0.0619676					0	0.173975	0	0.233081	0	0.372131					0	0.213854	0	0.25922	0	0.524058					0	0.305143	0	0.28969	0	0.565307					1	0.439451	0	0.313312	0	0.570251	0	0.239344
0	0.0189813	0	0.116759	0	0.332782					0	0.026666	0	0.227221	0	0.403959					0	0.0791885	0	0.236847	0	0.437296					0	0.133111	0	0.23978	0	0.509693					0	0.262764	0	0.257111	0	0.531226	0	0.11809
0	0.33105	0	0.000846481	0	0.0517328					0	0.335699	0	0.119124	0	0.18512					0	0.463821	0	0.138372	0	0.362769					0	0.503081	0	0.160578	0	0.373613					0	0.581648	0	0.174169	0	0.375764	0	0.472832
0	0.00919494	0	0.00680115	0	0.0481492					1	0.221644	0	0.00941241	0	0.219238					1	0.42987	0	0.0392058	0	0.229859					1	0.660212	0	0.0503275	0	0.39808					1	0.767722	0	0.0553715	0	0.40589	0	0.534706
0	0.0235983	0	0.272418	0	0.207778					0	0.0282602	0	0.281091	0	0.274326					0	0.0373543	0	0.405432	0	0.279917					1	0.298562	0	0.50541	0	0.373731					1	0.430323	0	0.520739	0	0.388994	0	0.448197
0	0.175813	0	0.534617	0	0.0566945					0	0.235356	0	0.550549	0	0.139343					0	0.364327	0	0.565252	0	0.178998					0	0.453256	0	0.610197	0	0.187215					0	0.584032	0	0.616541	0	0.200002	0	0.678352
0	0.0264047	0	0.256087	0	0.094792					0	0.0312879	0	0.267626	0	0.235315					0	0.0596205	0	0.45975	0	0.289833					0	0.188731	0	0.487671	0	0.299572					0	0.387642	0	0.488441	0	0.300217	0	0.0820912
0	0.00451711	0	0.119982	0	0.0104528					0	0.006742	0	0.147595	0	0.015613					0	0.0386681	0	0.207257	0	0.0350147					0	0.0798504	0	0.273811	0	0.0501554					0	0.0938309	0	0.280995	0	0.0513003	0	0.408147
0	0.232736	0	0.0641152	0	0.190002					0	0.278342	0	0.0687969	0	0.229113					0	0.329919	0	0.111277	0	0.233339					0	0.347815	0	0.290875	0	0.248037					0	0.474359	0	0.295923	0	0.255712	0	0.377302
0	0.00254625	0	0.013074	0	0.1108					0	0.0781783	0	0.0254064	0	0.142518					0	0.178686	0	0.270655	0	0.276632					0	0.293448	0	0.270953	0	0.423504					0	0.309398	0	0.304142	0	0.432234	0	0.279341
0	0.177642	0	0.0192427	0	0.0780673					0	0.373041	0	0.0195466	0	0.0789605					0	0.420902	0	0.214049	0	0.08144					0	0.51103	0	0.258689	0	0.163888					0	0.5444	0	0.277751	0	0.179234	0	0.465976
0	0.0335577	0	0.122776	0	0.193135					0	0.119444	0	0.316713	0	0.212017					0	0.209843	0	0.345826	0	0.254277					0	0.496556	0	0.356449	0	0.270037					0	0.502628	0	0.366077	0	0.281374	0	0.1615
0	0.133217	0	0.0510572	0	0.266184					0	0.155453	0	0.0714662	0	0.275573					0	0.17066	0	0.083154	0	0.306098					0	0.181679	0	0.0918687	0	0.328263					0	0.198011	0	0.109395	0	0.350951	0	0.469865
0	0.273107	0	0.155069	0	0.128582					0	0.423806	0	0.236216	0	0.372627					0	0.436618	0	0.267132	0	0.461211					0	0.533148	0	0.273955	0	0.512329					0	0.674771	0	0.324425	0	0.54118	0	0.639973
0	0.193324	0	0.403626	0	0.293674					0	0.209076	0	0.582387	0	0.508251					0	0.213054	0	0.595813	0	0.637715					0	0.229208	0	0.601857	0	0.689075					0	0.387371	0	0.601922	0	0.691927	0	0.0635835
0	0.126899	0	0.38225	0	0.301269					0	0.179522	0	0.489038	0	0.309157					0	0.187266	0	0.492884	0	0.353182					0	0.214857	0	0.548878	0	0.354097					0	0.294391	0	0.559177	0	0.420015	0	0.441728
0	0.32192	0	0.213822	0	0.035022					0	0.432084	0	0.274265	0	0.0468385					0	0.477844	0	0.299189	0	0.118536					0	0.485494	0	0.338323	0	0.138182					0	0.493374	0	0.341664	0	0.177384	0	0.659688
0	0.123027	0	0.030919	0	0.0744168					0	0.171005	0	0.0316004	0	0.130759					0	0.178681	0	0.13853	0	0.238108					0	0.24506	0	0.147514	0	0.338689					0	0.256743	0	0.150594	0	0.34234	0	0.431877
0	0.022033	0	0.12296	0	0.0744147					0	0.0271163	0	0.14584	0	0.152135					0	0.0312832	0	0.368683	0	0.191296					0	0.0488751	0	0.538964	0	0.357338					0	0.0639842	0	0.540622	0	0.361555	0	0.371417
0	0.0466773	0	0.117055	0	0.359409					0	0.122424	0	0.136322	0	0.438056					0	0.157899	0	0.144591	0	0.48867					0	0.184325	0	0.193255	0	0.518047					0	0.190984	0	0.195948	0	0.526274	0	0.576196
0	0.0150101	0	0.088833	0	0.0381397					0	0.0188501	0	0.232595	0	0.0461585					0	0.101972	0	0.242568	0	0.115517					0	0.107422	0	0.247762	0	0.285622					0	0.297871	0	0.268825	0	0.292147	0	0.215545
0	0.142708	0	0.140493	0	0.32387					0	0.193602	0	0.268923	0	0.459846					0	0.355476	0	0.292551	0	0.466693					0	0.369219	0	0.442516	0	0.475627					0	0.374708	0	0.453273	0	0.527679	0	0.702809
0	0.0393424	0	0.096233	0	0.175898					0	0.0478714	0	0.13838	0	0.182738					0	0.123823	0	0.150933	0	0.20652					0	0.230727	0	0.254388	0	0.211951					0	0.250776	0	0.257355	0	0.250939	0	0.1709
0	0.607527	0	0.2978	0	0.0422927					0	0.608934	0	0.334121	0	0.0737333					0	0.623118	0	0.366842	0	0.0911118					0	0.634368	0	0.407108	0	0.126733					0	0.74041	0	0.455494	0	0.133227	0	0.407876
0	0.119698	0	0.107359	0	0.108401					0	0.17655	0	0.117535	0	0.162985					0	0.304485	0	0.123844	0	0.163646					0	0.355457	0	0.131779	0	0.215908					0	0.360673	0	0.146122	0	0.225889	0	0.450951
0	0.0321996	1	0.61753	0	0.0434831					0	0.0568022	1	0.750201	0	0.155097					0	0.066507	1	0.819595	0	0.166402					0	0.154273	1	0.859092	0	0.201448					0	0.154291	1	0.87084	0	0.227709	0	0.597368
0	0.13698	1	0.34828	0	0.0492496					0	0.19271	1	0.46377	0	0.0742367					0	0.239808	1	0.635584	0	0.0789064					0	0.4141	1	0.746035	0	0.0822689					0	0.462854	1	0.750577	0	0.113706	0	0.553492
0	0.0225702	0	0.0392638	0	0.248845					0	0.13933	0	0.0772129	0	0.275352					0	0.232471	0	0.101821	0	0.410411					0	0.253224	0	0.111503	0	0.524402					0	0.297012	0	0.112966	0	0.524743	0	0.819276
0	0.246424	0	0.0294659	0	0.0061189					0	0.248754	0	0.142266	0	0.0069384					0	0.292576	0	0.142931	0	0.0879897					0	0.454458	0	0.161511	0	0.0904854					0	0.509066	0	0.205433	0	0.0985839	0	0.594128
0	0.0300534	0	0.103198	0	0.112236					0	0.0649044	0	0.144534	0	0.190976					0	0.0714869	0	0.374069	0	0.195848					0	0.118664	0	0.380852	0	0.236884					0	0.159146	0	0.409377	0	0.279972	0	0.513291
0	0.0398847	0	0.00408176	0	0.0731956					0	0.0628661	0	0.0116935	0	0.104358					0	0.129855	0	0.0267337	0	0.114358					0	0.219513	0	0.035944	0	0.141899					0	0.2512	0	0.0445484	0	0.208595	0	0.57564
0	0.000169755	0	0.0268662	0	0.365511					0	0.00139309	0	0.163288	0	0.511384					0	0.0024897	0	0.257797	0	0.542692					0	0.023819	0	0.300019	0	0.611459					0	0.0635832	0	0.302671	0	0.622059	0	0.430123
0	0.328015	0	0.741456	0	0.0564635					0	0.35003	0	0.778796	0	0.0748153					0	0.39355	0	0.863865	0	0.119932					0	0.523714	0	0.886083	0	0.288183					0	0.600938	0	0.886824	0	0.357876	0	0.529973
0	0.214634	0	0.279555	0	0.0587524					0	0.239706	0	0.318467	0	0.0848108					0	0.251398	0	0.449263	0	0.129529					0	0.315613	0	0.461987	0	0.171226					0	0.356404	0	0.46719	0	0.175746	0	0.282446
0	0.360014	0	0.0110948	0	0.221453					0	0.596382	0	0.0129725	0	0.274687					0	0.59761	0	0.0539268	0	0.282245					0	0.678721	0	0.181207	0	0.366926					0	0.686332	0	0.183417	0	0.369267	0	0.566842
0	0.0226776	0	0.489711	0	0.120606					0	0.023565	0	0.496133	0	0.143359					0	0.0536305	0	0.497214	0	0.226952					1	0.21208	0	0.533379	0	0.333446					1	0.330677	0	0.53713	0	0.350667	0	0.490736
0	0.00269649	0	0.205386	0	0.0496911					0	0.00843702	0	0.345897	0	0.094594					0	0.0210308	0	0.372792	0	0.0983139					0	0.0310372	0	0.407415	0	0.133624					1	0.0935502	0	0.419263	0	0.155542	0	0.437162
0	0.247802	0	0.773643	0	0.118217					0	0.417919	0	0.817431	0	0.2539					0	0.462999	0	0.825469	0	0.280252					0	0.478411	0	0.878849	0	0.3363					0	0.544228	0	0.885069	0	0.351606	0	0.253284
0	0.0430485	0	0.444687	0	0.0235029					0	0.0658148	0	0.469619	0	0.053375					0	0.181216	0	0.606445	0	0.0807285					0	0.186111	0	0.705335	0	0.156246					0	0.255699	0	0.707747	0	0.158021	0	0.868854
0	0.379122	0	0.147646	0	0.260819					0	0.503947	0	0.217687	0	0.304058					1	0.599058	0	0.367735	0	0.380128					1	0.759962	0	0.388655	0	0.387372					1	0.799928	0	0.426322	0	0.438104	0	0.644464
0	0.0786889	0	0.166973	0	0.0338254					0	0.0859566	0	0.243895	0	0.054741					0	0.0875511	0	0.297321	0	0.0701611					0	0.095731	0	0.307903	0	0.0892257					0	0.278663	0	0.321392	0	0.0903489	0	0.180946
0	0.191088	0	0.0972906	0	0.103892					0	0.203443	0	0.125909	0	0.1247					0	0.24971	0	0.166279	0	0.139812					0	0.314648	0	0.188737	0	0.159444					0	0.322666	0	0.199987	0	0.177011	0	0.257537
0	0.150033	0	0.00829697	0	0.122082					0	0.151976	0	0.0244266	0	0.168847					0	0.18013	0	0.0318455	0	0.170497					0	0.189855	0	0.040743	0	0.171146					0	0.266091	0	0.0803283	0	0.184084	0	0.36292
0	0.0680534	0	0.0144659	0	0.386552					0	0.122212	0	0.016891	0	0.490293					0	0.134486	0	0.0527157	0	0.531044					0	0.143635	0	0.0552193	1	0.637497					0	0.154347	0	0.0917962	1	0.678981	0	0.307984
0	0.396214	0	0.242859	0	0.00928233					0	0.509863	0	0.266919	0	0.0548569					0	0.525595	0	0.424892	0	0.0720774					0	0.564298	0	0.441578	1	0.222261					0	0.579246	0	0.447653	1	0.283697	0	0.439257
0	0.0228495	0	0.245146	0	0.111753					0	0.110469	0	0.252989	0	0.128566					0	0.129396	0	0.304634	0	0.220985					0	0.288087	0	0.396939	0	0.23243					0	0.294325	0	0.400039	0	0.272725	0	0.666935
0	0.182076	0	0.0157477	0	0.15682					0	0.213045	0	0.0213291	0	0.172888					0	0.432103	0	0.0366291	0	0.18737					0	0.607143	0	0.171485	0	0.192959					0	0.639095	0	0.178431	0	0.262976	0	0.381327
0	0.108007	0	0.356451	0	0.128516					0	0.114796	0	0.548059	0	0.278561					0	0.116196	0	0.679153	0	0.298835					0	0.235315	0	0.682892	0	0.428374					0	0.25602	0	0.685384	0	0.445655	0	0.200053
0	0.212925	0	0.126656	0	0.148237					0	0.259655	0	0.245563	0	0.204065					0	0.280944	0	0.342532	0	0.236364					0	0.306632	0	0.349718	0	0.362976					0	0.325886	0	0.35076	0	0.398027	0	0.182184
0	0.174569	0	0.050805	0	0.340884					0	0.202468	0	0.0690657	0	0.456823					0	0.345834	0	0.107159	0	0.469963					0	0.50006	0	0.123117	0	0.474105					0	0.503891	0	0.12846	0	0.51206	0	0.0820726
0	0.195072	0	0.155155	0	0.169416					0	0.282942	0	0.278203	0	0.279876					0	0.311477	0	0.283482	0	0.314537					0	0.328473	0	0.293282	0	0.325348					0	0.338337	0	0.321196	0	0.342242	0	0.292555
0	0.224801	0	0.213176	0	0.399129					0	0.241569	0	0.379212	0	0.399235					0	0.356002	0	0.387526	0	0.472764					0	0.413627	0	0.410867	0	0.505028					0	0.482538	0	0.451157	0	0.525079	0	0.0991658
0	0.0282865	0	0.106124	0	0.0403025					0	0.10345	0	0.352933	0	0.0453389					0	0.110173	0	0.501595	0	0.0664531					0	0.22754	0	0.505812	0	0.10913					0	0.239265	0	0.507482	0	0.142234	0	0.674351
0	0.143934	0	0.316925	0	0.284207					0	0.178463	0	0.442573	0	0.28678					0	0.188878	0	0.552985	0	0.313067					0	0.243811	0	0.569074	0	0.361316					0	0.279944	0	0.570784	0	0.364614	0	0.227536
0	0.00494919	0	0.191772	0	0.287206					0	0.0081616	0	0.208152	0	0.321272					0	0.00868123	0	0.240995	0	0.340194					0	0.012325	0	0.241521	0	0.347367					0	0.0484144	0	0.247009	0	0.35744	0	0.0136142
0	0.304523	0	0.0646577	0	0.469731					0	0.398401	0	0.103679	0	0.540139					1	0.576459	0	0.181446	0	0.551172					1	0.704979	0	0.343803	0	0.611356					1	0.784731	0	0.346782	0	0.617584	0	0.595314
0	0.214449	0	0.282887	0	0.0778894					0	0.239123	0	0.379258	0	0.218306					1	0.455603	0	0.460711	0	0.248503					1	0.676675	0	0.480436	0	0.252734					1	0.760242	0	0.486996	0	0.253035	0	0.462294
0	0.16666	0	0.1606	0	0.328701					0	0.196063	0	0.189966	0	0.348799					0	0.251462	0	0.226428	0	0.413922					0	0.355536	0	0.295832	0	0.437242					0	0.466526	0	0.297432	0	0.441823	0	0.650023
0	0.168831	0	0.176432	0	0.520483					0	0.225659	0	0.1961	0	0.5582					0	0.331667	0	0.237307	0	0.594423					0	0.341534	0	0.411585	0	0.618373					0	0.355855	0	0.417687	0	0.62008	0	0.269986
0	0.310173	0	0.0117499	0	0.151379					0	0.368165	0	0.0246391	0	0.158041					0	0.466147	0	0.0280634	0	0.169069					0	0.515199	0	0.10358	0	0.244671					0	0.602858	0	0.103726	0	0.301144	0	0.196878
0	0.250698	0	0.113631	0	0.0641999					0	0.482091	0	0.203349	0	0.131964					0	0.505	0	0.230893	0	0.141553					0	0.517247	0	0.282153	0	0.160606					0	0.54954	0	0.327619	0	0.213296	0	0.422199
0	0.187732	0	0.0531912	0	0.492844					0	0.401128	0	0.0551348	0	0.594378					0	0.407414	0	0.0618312	0	0.653605					0	0.409412	0	0.0625747	0	0.663329					0	0.468159	0	0.0680881	0	0.664632	0	0.465191
0	0.125635	0	0.0536218	0	0.143299					0	0.170745	0	0.0956048	0	0.22489					0	0.20944	0	0.107182	0	0.259739					0	0.275058	0	0.126109	0	0.261398					0	0.320701	0	0.145665	0	0.266316	0	0.490706
0	0.0051441	0	0.0756006	0	0.0117588					0	0.0117531	0	0.0824035	0	0.0305829					0	0.0215553	0	0.33524	0	0.0832745					0	0.0447469	0	0.352453	1	0.252163					0	0.121524	0	0.39962	1	0.3184	0	0.224894
0	0.240237	0	0.146026	0	0.200155					0	0.31732	0	0.162127	0	0.267901					0	0.389651	0	0.303039	0	0.333369					0	0.448098	0	0.423394	1	0.481713					0	0.487511	0	0.449795	1	0.540716	0	0.172441
0	0.028955	0	0.0406893	0	0.00252981					0	0.0436744	0	0.0721697	0	0.0494003					0	0.0529407	0	0.0954129	0	0.0494496					0	0.202456	0	0.198365	0	0.0868789					0	0.286203	0	0.213857	0	0.101282	0	0.266139
0	0.0422349	0	0.0492357	0	0.306448					0	0.103621	0	0.0492858	0	0.373148					0	0.186301	0	0.175974	0	0.377645					0	0.188726	0	0.215062	0	0.398547					0	0.202636	0	0.215368	0	0.419245	0	0.106067
0	0.18652	0	0.336311	0	0.346337					0	0.219931	0	0.353227	0	0.358511					0	0.250789	0	0.528132	0	0.360051					1	0.504607	0	0.552469	0	0.445975					1	0.603404	0	0.557352	0	0.46501	0	0.333469
0	0.114378	0	0.784127	0	0.269579					0	0.133777	0	0.838162	0	0.308267					0	0.143544	0	0.909317	0	0.329028					1	0.371396	0	0.910993	0	0.343103					1	0.466382	0	0.911938	0	0.346315	0	0.521689
0	0.0167959	0	0.142084	1	0.893101					0	0.168022	0	0.143714	1	0.930515					0	0.247677	1	0.377954	1	0.944801					0	0.306712	1	0.537888	1	0.961685					0	0.31901	1	0.570383	1	0.9664	0	0.300152
0	0.0124372	0	0.054039	0	0.0106378					0	0.0752718	0	0.0627465	0	0.0335247					0	0.0919665	1	0.29016	0	0.0693397					0	0.123923	1	0.452696	0	0.0853228					0	0.127121	1	0.497735	0	0.116315	0	0.124116
0	0.322053	0	0.363885	0	0.0492068					0	0.370586	0	0.530604	0	0.100187					0	0.395268	0	0.641427	0	0.182628					0	0.411408	0	0.668164	0	0.213857					0	0.418014	0	0.689156	0	0.215747	0	0.214371
0	0.107588	0	0.523042	0	0.47938					0	0.154931	0	0.534509	0	0.501012					0	0.202288	0	0.549127	0	0.511459					0	0.226031	0	0.631987	0	0.523362					0	0.271213	0	0.652129	0	0.532424	0	0.35514
0	0.0600058	0	0.014658	0	0.180252					0	0.0897564	0	0.0176302	0	0.252553					0	0.132851	0	0.0501334	0	0.282031					0	0.15786	0	0.0795282	0	0.315798					0	0.164574	0	0.0896387	0	0.330863	0	0.466231
0	0.282637	0	0.00806312	0	0.213065					0	0.29041	0	0.01396	0	0.256309					0	0.478227	0	0.0917585	0	0.260629					0	0.695924	0	0.109022	0	0.339703					0	0.699926	0	0.117759	0	0.371406	0	0.323434
0	0.141716	0	0.0956988	0	0.456642					0	0.264087	0	0.152821	0	0.491505					0	0.436773	0	0.186414	0	0.530485					1	0.66045	0	0.324865	0	0.552641					1	0.74122	0	0.327817	0	0.559398	0	0.492526
0	0.112868	0	0.0770946	0	0.0743381					0	0.124454	0	0.118168	0	0.194691					0	0.162399	0	0.139416	0	0.272094					1	0.400074	0	0.209026	0	0.297841					1	0.529027	0	0.22233	0	0.304869	0	0.0858875
0	0.0562683	0	0.264216	0	0.113494					0	0.117225	0	0.33242	0	0.283457					0	0.134713	0	0.362469	0	0.333042					0	0.136542	0	0.394035	0	0.351374					0	0.168548	1	0.442816	0	0.352094	0	0.201138
0	0.239086	0	0.0294974	0	0.30853					0	0.44894	0	0.109882	0	0.414388					0	0.505597	0	0.214185	0	0.435791					0	0.527744	0	0.218134	0	0.448217					0	0.61082	1	0.22643	0	0.466893	0	0.41685
0	0.130431	0	0.104498	0	0.401964					0	0.155454	0	0.154861	0	0.516592					0	0.176235	0	0.157802	1	0.614304					0	0.362917	0	0.164181	1	0.620259					0	0.493003	0	0.197705	1	0.667667	0	0.484289
0	0.120415	0	0.151615	0	0.00475668					0	0.122527	0	0.167799	0	0.132918					0	0.187824	0	0.227666	1	0.32134					0	0.223388	0	0.345209	1	0.478076					0	0.308515	0	0.356512	1	0.481448	0	0.425424
0	0.313605	0	0.2804	0	0.0378003					0	0.338968	0	0.298549	0	0.118186					0	0.367091	0	0.307952	0	0.15651					0	0.502825	0	0.400835	0	0.185103					0	0.517942	0	0.406489	1	0.254054	0	0.40109
0	0.21686	0	0.0889	0	0.50722					0	0.295625	0	0.128734	0	0.549651					0	0.314053	0	0.146831	0	0.593402					0	0.323829	0	0.170333	0	0.63871					0	0.431765	0	0.209617	0	0.645008	0	0.127518
0	0.19573	0	0.257979	0	0.0297556					0	0.275462	0	0.483821	0	0.0787469					0	0.437324	0	0.524328	0	0.114289					0	0.449541	0	0.570546	0	0.159298					0	0.460378	0	0.586029	0	0.198019	0	0.433802
0	0.756469	0	0.0753291	0	0.0169747					0	0.765677	0	0.185287	0	0.211991					0	0.803663	0	0.185367	0	0.219758					0	0.804515	0	0.250749	0	0.230888					0	0.820013	0	0.261041	0	0.237332	0	0.14805
0	0.227001	0	0.0718725	0	0.0356733					0	0.426205	0	0.103806	0	0.0934491					0	0.46418	0	0.121871	0	0.114275					0	0.524658	0	0.147285	1	0.292528					0	0.590198	0	0.148468	1	0.364975	0	0.375733
0	0.0592157	0	0.284345	0	0.208156					0	0.0746651	0	0.456641	0	0.222495					0	0.110935	0	0.597979	0	0.25084					0	0.241634	0	0.618808	1	0.431414					0	0.28039	0	0.620183	1	0.497119	0	0.569791
0	0.0872441	0	0.0101352	0	0.0295353					0	0.145331	0	0.204991	0	0.103703					0	0.176765	0	0.206951	0	0.139312					0	0.312198	0	0.211505	0	0.148761					0	0.320054	0	0.245905	0	0.157199	0	0.623425
0	0.00822585	0	0.0848242	0	0.26952					0	0.00940522	0	0.0901861	0	0.358011					0	0.011566	0	0.101764	0	0.37317					0	0.0258417	0	0.120159	0	0.453013					0	0.0713616	0	0.146794	0	0.465218	0	0.390509
0	0.0806993	0	0.396162	0	0.25463					0	0.140365	0	0.410962	0	0.291396					0	0.242057	0	0.59369	0	0.334704					0	0.250441	0	0.598369	0	0.367506					0	0.257543	0	0.603589	0	0.373776	0	0.219934
0	0.0656393	0	0.175744	0	0.176851					0	0.152802	0	0.222843	0	0.231474					0	0.163373	0	0.239523	0	0.257928					0	0.212252	0	0.249369	0	0.329314					0	0.252026	0	0.267638	0	0.343972	0	0.0456262
0	0.0424023	0	0.0389428	0	0.0465686					0	0.0704235	0	0.117916	0	0.0514659					0	0.123987	0	0.124714	0	0.0699511					0	0.152083	0	0.303955	0	0.125008					1	0.316074	0	0.323386	0	0.157287	0	0.699857
0	0.034394	0	0.183751	0	0.317007					0	0.0659488	0	0.322755	0	0.536121					0	0.226283	0	0.339761	0	0.593965					0	0.321121	0	0.435286	0	0.594014					1	0.449808	0	0.442753	0	0.602859	0	0.11947
0	0.458705	0	0.0211942	0	0.351503					0	0.472161	0	0.0220887	0	0.522062					0	0.49212	0	0.0702476	0	0.597989					0	0.507362	0	0.0872122	0	0.601218					0	0.516008	0	0.0952563	0	0.60914	0	0.0588738
0	0.0264403	0	0.0518238	0	0.104245					0	0.043918	0	0.0712577	0	0.153696					0	0.0451917	0	0.118137	0	0.21819					0	0.136746	0	0.218843	0	0.219749					0	0.13813	0	0.220275	0	0.228137	0	0.55597
0	0.116331	0	0.134826	0	0.412755					0	0.320428	0	0.166053	0	0.423571					0	0.341945	0	0.245074	0	0.491466					0	0.379875	1	0.441346	0	0.508511					0	0.422972	1	0.484877	0	0.513585	0	0.505686
0	0.29802	0	0.312046	0	0.330515					0	0.357918	0	0.381044	0	0.374954					0	0.421105	0	0.490179	0	0.474138					0	0.433425	1	0.630785	0	0.515978					0	0.460258	1	0.654263	0	0.526447	0	0.384529
0	0.0299254	0	0.185836	0	0.195139					0	0.0317417	0	0.209644	0	0.328047					0	0.076596	0	0.272329	0	0.386706					0	0.167557	0	0.408153	0	0.464563					0	0.210239	0	0.413986	0	0.489446	0	0.276872
0	0.356822	0	0.371216	0	0.177025					0	0.375381	0	0.387213	0	0.177065					0	0.39165	0	0.405092	0	0.209156					0	0.416629	0	0.576854	0	0.221515					0	0.518417	0	0.578373	0	0.242664	0	0.519604
0	0.200252	0	0.12605	0	0.231447					0	0.235387	0	0.126827	0	0.260767					0	0.400642	0	0.146498	0	0.302802					0	0.43094	0	0.257207	0	0.331111					0	0.43256	0	0.260281	0	0.335979	0	0.508815
0	0.0514966	0	0.0265653	0	0.417964					0	0.065356	0	0.031134	0	0.494077					0	0.0788592	0	0.0668868	0	0.597246					0	0.131654	0	0.0781431	0	0.600194					0	0.170066	0	0.122258	0	0.603313	0	0.57786
0	0.283962	0	0.126611	0	0.505158					0	0.312428	0	0.225108	0	0.581361					0	0.36767	0	0.495276	0	0.614115					0	0.427596	0	0.527593	0	0.644657					0	0.451408	0	0.550835	0	0.667606	0	0.499927
0	0.229753	0	0.414415	0	0.297798					0	0.238244	0	0.430883	0	0.322892					0	0.241595	0	0.547399	0	0.331608					0	0.493408	0	0.60778	0	0.403671					0	0.503676	0	0.612148	0	0.417482	0	0.22128
0	0.110828	0	0.201484	0	0.0138922					0	0.112242	0	0.218557	0	0.022619					0	0.165928	0	0.26219	0	0.0606071					0	0.397961	0	0.287717	0	0.100245					0	0.413833	0	0.317909	0	0.128101	0	0.873282
0	0.176716	0	0.00517507	0	0.0558878					0	0.2989	0	0.0499347	0	0.12918					0	0.383471	0	0.247114	0	0.18064					0	0.432264	0	0.26416	0	0.203303					0	0.44952	0	0.304137	0	0.231155	0	0.261507
0	0.26054	0	0.245207	0	0.0732262					0	0.265081	0	0.256337	0	0.0789537					0	0.299838	0	0.524514	0	0.0978319					0	0.324274	0	0.542583	0	0.133773					0	0.503243	0	0.584674	0	0.133802	0	0.552793
0	0.562252	0	0.114097	0	0.38153					0	0.615486	0	0.170108	0	0.456367					0	0.643196	0	0.177219	0	0.485249					0	0.694078	0	0.255852	0	0.532502					0	0.694893	0	0.288465	0	0.534136	0	0.298786
0	0.051651	0	0.576337	0	0.333672					0	0.0906898	0	0.60862	0	0.465337					0	0.101425	0	0.620973	0	0.469132					0	0.125318	0	0.622485	0	0.50328					0	0.14246	0	0.625378	0	0.50386	0	0.370388
0	0.202799	0	0.0916168	0	0.0180264					0	0.222657	0	0.129912	0	0.0772325					0	0.24888	0	0.182484	0	0.204162					0	0.337571	0	0.226733	0	0.211717					0	0.456211	0	0.238961	0	0.220837	0	0.676465
0	0.627517	0	0.0557855	0	0.156547					0	0.701409	0	0.0742952	0	0.165912					0	0.785574	0	0.17906	0	0.275302					0	0.80027	0	0.186036	0	0.298408					0	0.809944	0	0.21063	0	0.320105	0	0.400866
0	0.00753001	0	0.0298747	0	0.613574					0	0.0170882	0	0.0904464	0	0.682137					0	0.0438784	0	0.246789	0	0.700466					0	0.0593317	0	0.261124	0	0.715212					0	0.142815	0	0.269033	0	0.733872	0	0.501788
0	0.0167631	0	0.0550828	0	0.264081					0	0.0858416	0	0.106029	0	0.470157					0	0.0881564	0	0.10779	0	0.47644					0	0.297909	0	0.141428	0	0.508412					0	0.304864	0	0.146453	0	0.512937	0	0.484095
0	0.00824154	0	0.0775529	0	0.143268					0	0.0523482	0	0.115135	0	0.218341					0	0.0636894	0	0.142466	0	0.246439					0	0.163572	0	0.142523	0	0.261906					0	0.172678	0	0.149323	0	0.274635	0	0.321497
0	0.0335599	0	0.223955	0	0.183515					0	0.0885416	0	0.291281	0	0.220648					0	0.113841	0	0.328331	0	0.299255					0	0.162477	0	0.342853	0	0.341323					0	0.163973	0	0.365495	0	0.34316	0	0.5183
0	0.223165	0	0.447632	0	0.403845					0	0.245717	0	0.451696	0	0.407226					0	0.262663	0	0.521004	0	0.407249					0	0.318863	0	0.61524	0	0.430789					0	0.367162	0	0.615722	0	0.44905	0	0.132982
0	0.38808	0	0.0997658	0	0.244369					0	0.411642	0	0.133493	0	0.392924					0	0.434072	0	0.159727	0	0.409645					0	0.471688	0	0.16115	0	0.431748					0	0.549336	0	0.174373	0	0.460657	0	0.734301
0	0.220467	0	0.0139247	0	0.23055					0	0.2674	0	0.0349465	0	0.325531					0	0.274667	0	0.0478042	0	0.375936					0	0.282989	0	0.0549312	0	0.445427					0	0.3743	0	0.0565634	0	0.464241	0	0.669966
[truncated: 3,030 more rows]
[truncated: 8 more columns]

## Sheet: Fig_3c
Fundus score	HbA1c	Duration of diabetes	BMI	Smoking status	SBP	LDL-C	HDL-C	TG	DBP	Age	Gender
[truncated: 3,820 more rows]
