# Supplementary material for: A deep learning system for predicting time to progression of diabetic retinopathy
Source: Nat Med. 2024 Jan 4;30(2):584–94. doi: 10.1038/s41591-023-02702-z (PMC10878973; doi:10.1038/s41591-023-02702-z)
Supplement: Supplementary file 4 — Statistical source data for Extended Data Figs. 2a,b, 3a–c, 4a–c, 5a–c and 6b. [file 41591_2023_2702_MOESM4_ESM.xlsx]

## Sheet: Extended Data Fig_2a
Fundus model ground truth	Fundus model DeepDR Plus system predicted	Metadata model ground truth	Metadata model DeepDR Plus system predicted	Combinded model ground truth	Combinded model DeepDR Plus system predicted
4.11781	3.95491	4.11781	1.73291	4.11781	3.64
4.11781	3.78098	4.11781	4.25341	4.11781	4.07082
3.98904	3.57945	3.98904	4.19723	3.98904	2.7587
3.98904	3.44552	3.98904	4.33214	3.98904	3.60595
1.0137	2.58765	1.0137	2.34649	1.0137	1.51971
1.0137	1.96131	1.0137	2.35104	1.0137	1.76591
0.545205	0.590941	0.545205	0.805232	0.545205	1.54336
0.545205	0.920645	0.545205	2.28728	0.545205	1.18904
0.841096	0.755585	0.841096	1.9897	0.841096	2.14718
4.91233	3.8136	4.91233	4.33034	4.91233	4.26136
4.91233	2.30439	4.91233	4.14845	4.91233	4.2507
0.912329	1.63088	0.912329	0.817249	0.912329	1.64851
0.912329	2.06818	0.912329	2.5974	0.912329	0.888862
3.5863	4.31642	3.5863	3.16321	3.5863	3.62027
3.5863	3.49557	3.5863	2.21056	3.5863	3.16364
0.978082	1.46179	0.978082	1.09348	0.978082	1.20642
0.80274	1.74902	0.80274	1.31975	0.80274	0.85454
0.964384	1.43538	0.964384	1.52964	0.964384	1.75009
2.47123	2.98342	2.47123	2.84567	2.47123	2.09916
2.47123	2.44422	2.47123	2.58618	2.47123	2.17469
2.57808	2.32201	2.57808	2.42343	2.57808	2.88267
4.85479	4.26499	4.85479	4.15242	4.85479	4.18286
4.14247	4.2836	4.14247	4.25798	4.14247	3.87024
4.14247	4.08606	4.14247	3.06203	4.14247	3.71028
4.09589	4.20188	4.09589	2.79707	4.09589	3.79616
4.09589	3.62707	4.09589	3.51814	4.09589	3.77013
2.99178	2.62153	2.99178	2.51536	2.99178	3.29705
2.07945	4.36743	2.07945	1.45283	2.07945	3.10598
3.74521	2.78966	3.74521	2.44691	3.74521	3.34522
3.74521	4.35255	3.74521	3.64638	3.74521	2.31243
4.25753	3.12886	4.25753	3.76121	4.25753	3.66302
4.25753	4.28561	4.25753	3.31398	4.25753	4.00245
4.36986	2.60948	4.36986	3.02342	4.36986	3.31475
0.989041	0.79831	0.989041	1.56323	0.989041	1.63839
3.38904	3.17002	3.38904	2.7634	3.38904	3.27458
0.449315	1.2158	0.449315	1.84893	0.449315	1.28164
4.6274	4.21565	4.6274	3.69744	4.6274	3.86129
4.6274	2.32636	4.6274	4.20875	4.6274	4.13536
1.87945	3.15912	1.87945	2.72896	1.87945	2.91717
2.41096	2.2954	2.41096	4.14442	2.41096	2.31611
3.55616	3.0527	3.55616	2.72454	3.55616	3.48648
4.36986	4.3914	4.36986	1.87671	4.36986	3.90453
4.36986	3.96876	4.36986	3.58589	4.36986	3.90574
3.3863	3.76885	3.3863	3.16961	3.3863	4.39717
4.27123	2.676	4.27123	3.4622	4.27123	4.34939
1.11233	1.05677	1.11233	1.63575	1.11233	3.23363
1.47945	1.48345	1.47945	1.98433	1.47945	2.70879
1.47945	1.33708	1.47945	2.79943	1.47945	2.63519
4.81918	4.25395	4.81918	2.525	4.81918	4.25936
4.81918	4.33362	4.81918	3.76492	4.81918	3.3127
3.96712	3.82097	3.96712	3.46647	3.96712	3.44519
3.96712	4.30915	3.96712	3.01927	3.96712	4.27144
0.50137	0.456228	0.50137	1.39679	0.50137	1.80641
3.90685	3.52273	3.90685	2.85568	3.90685	3.2688
3.90685	3.7318	3.90685	2.85153	3.90685	3.38984
4.08493	3.5363	4.08493	4.22353	4.08493	4.28393
4.08493	3.52013	4.08493	3.54337	4.08493	4.2847
1.00548	1.61484	1.00548	1.76314	1.00548	2.4409
4.74521	3.92257	4.74521	3.42893	4.74521	4.2127
2.12055	2.17654	2.12055	1.96705	2.12055	2.3556
3.39178	3.32729	3.39178	2.87049	3.39178	4.07908
3.39178	3.68879	3.39178	3.38325	3.39178	3.10342
2.13973	2.28636	2.13973	2.0679	2.13973	2.69193
2.92877	2.40226	2.92877	4.34712	2.92877	2.63066
2.92877	2.51715	2.92877	2.86268	2.92877	3.11601
0.994521	1.32624	0.994521	2.61706	0.994521	1.0284
0.994521	1.82003	0.994521	1.43745	0.994521	1.34532
3.0274	3.97247	3.0274	2.35511	3.0274	3.7249
1.56438	2.04796	1.56438	3.49478	1.56438	1.35046
3.77534	4.001	3.77534	3.53244	3.77534	3.12173
3.77534	4.01941	3.77534	2.26072	3.77534	3.21746
0.224658	1.63825	0.224658	0.616126	0.224658	1.90826
0.282192	1.31442	0.282192	1.01263	0.282192	1.91675
3.03014	3.21582	3.03014	2.3909	3.03014	2.88489
3.03014	2.84703	3.03014	3.47915	3.03014	2.71488
3.35068	3.52975	3.35068	3.04082	3.35068	3.24566
3.35068	2.8311	3.35068	2.31755	3.35068	3.6416
4.43836	4.09064	4.43836	3.13467	4.43836	4.02341
4.43836	4.02395	4.43836	4.22195	4.43836	3.88612
2.87671	2.65974	2.87671	2.68528	2.87671	3.02794
1.96438	1.99595	1.96438	3.3337	1.96438	1.78181
0.408219	1.74975	0.408219	0.895988	0.408219	0.67486
1.33973	2.58631	1.33973	1.20512	1.33973	2.94169
4.65479	3.21877	4.65479	3.64904	4.65479	4.29932
4.65479	4.23756	4.65479	3.6351	4.65479	4.00875
1.47671	2.44382	1.47671	1.29769	1.47671	1.46567
3.43014	3.86813	3.43014	4.18286	3.43014	3.94562
3.31507	3.51662	3.31507	3.06133	3.31507	3.63771
4.00548	4.16044	4.00548	3.70794	4.00548	3.9729
2.75616	1.85981	2.75616	2.52178	2.75616	3.32625
2.50685	2.16621	2.50685	2.09122	2.50685	1.85312
2.50685	2.23748	2.50685	2.38567	2.50685	2.61022
3.80548	3.37287	3.80548	3.37061	3.80548	3.91459
3.80548	4.3475	3.80548	3.39234	3.80548	3.42929
3.92329	3.28265	3.92329	4.06231	3.92329	4.18758
3.92329	4.17803	3.92329	2.39338	3.92329	3.88357
4.02466	4.24627	4.02466	4.29801	4.02466	4.30472
4.02466	3.83294	4.02466	2.79065	4.02466	4.26463
1.72603	1.55465	1.72603	2.02963	1.72603	1.98474
0.150685	0.649022	0.150685	1.85621	0.150685	0.267357
0.150685	1.24555	0.150685	1.16076	0.150685	0.271257
2.35068	3.6882	2.35068	1.83067	2.35068	2.36929
3.52877	4.22191	3.52877	2.78437	3.52877	3.72354
3.52877	4.07792	3.52877	2.40961	3.52877	3.07731
0.742466	1.59831	0.742466	2.90478	0.742466	1.59837
2.40274	2.71725	2.40274	2.76838	2.40274	2.5539
3.77534	2.37179	3.77534	3.9471	3.77534	3.87341
3.77534	4.30958	3.77534	3.04025	3.77534	3.42692
4.92877	4.33333	4.92877	4.23145	4.92877	4.29969
4.92877	4.27727	4.92877	2.9758	4.92877	3.90432
3.9863	3.69004	3.9863	4.15609	3.9863	3.62888
3.9863	3.45981	3.9863	2.79069	3.9863	3.72194
1.53151	1.81338	1.53151	1.77583	1.53151	1.51322
4.28493	3.35201	4.28493	3.24274	4.28493	4.20661
4.28493	3.82878	4.28493	2.84665	4.28493	3.87811
3.35342	3.98044	3.35342	2.89292	3.35342	3.51547
1.52055	2.4439	1.52055	1.64963	1.52055	2.11043
4.53699	3.73447	4.53699	2.16775	4.53699	4.13428
4.53699	3.9813	4.53699	4.32523	4.53699	1.85253
3.63014	3.86796	3.63014	3.86822	3.63014	3.79799
3.63014	3.1302	3.63014	3.01171	3.63014	3.38408
4.92055	3.93361	4.92055	4.08896	4.92055	4.38957
4.92055	4.24219	4.92055	4.3026	4.92055	4.34701
0.824658	1.00767	0.824658	0.727159	0.824658	1.52314
0.824658	1.22922	0.824658	0.826744	0.824658	1.72847
3.23836	3.59364	3.23836	3.16965	3.23836	3.24788
3.00822	2.8157	3.00822	3.7169	3.00822	2.45769
3.00822	2.12474	3.00822	3.90533	3.00822	2.93081
3.7589	2.23357	3.7589	3.28099	3.7589	3.16343
1.24384	1.09082	1.24384	1.69999	1.24384	2.67002
1.24384	2.82897	1.24384	2.42261	1.24384	1.9865
4.08767	3.7536	4.08767	3.02194	4.08767	3.53019
4.08767	4.30554	4.08767	2.78846	4.08767	3.99905
0.939726	1.16547	0.939726	0.998531	0.939726	1.01592
1.18904	1.71031	1.18904	1.06485	1.18904	1.09776
3.9726	3.93018	3.9726	1.54218	3.9726	3.67337
3.9726	3.98765	3.9726	4.24245	3.9726	3.79763
4.19178	4.42852	4.19178	2.62971	4.19178	3.60942
4.19178	4.00555	4.19178	2.59532	4.19178	3.92764
2.31507	2.45947	2.31507	2.07977	2.31507	3.37915
3.37534	4.36619	3.37534	1.91579	3.37534	3.54211
3.37534	3.31881	3.37534	2.99675	3.37534	3.46643
4.63014	3.46909	4.63014	2.51764	4.63014	4.11381
4.63014	4.18136	4.63014	2.24282	4.63014	4.16137
3.8274	3.25107	3.8274	2.40885	3.8274	3.56959
3.8274	3.42269	3.8274	2.60664	3.8274	3.72259
2.35068	2.65554	2.35068	3.77686	2.35068	3.18953
2.35068	1.7327	2.35068	2.84679	2.35068	2.69275
2.77808	2.56422	2.77808	4.30046	2.77808	2.43294
2.78904	2.86163	2.78904	3.02284	2.78904	2.16903
4.3863	3.83162	4.3863	4.3084	4.3863	3.63676
4.35616	2.84061	4.35616	3.6959	4.35616	4.39625
4.35616	4.20376	4.35616	1.98213	4.35616	3.81535
3.62192	4.03478	3.62192	3.90924	3.62192	3.16381
3.62192	4.1512	3.62192	4.43856	3.62192	3.25944
0.443836	1.09183	0.443836	1.44581	0.443836	0.873547
0.443836	0.384215	0.443836	2.81719	0.443836	2.32093
1.52877	1.45135	1.52877	1.74109	1.52877	1.74625
2.70137	1.43848	2.70137	2.11668	2.70137	2.34656
2.57534	2.56728	2.57534	3.53302	2.57534	3.58217
2.57534	3.13239	2.57534	2.43962	2.57534	2.41204
2.53699	2.18443	2.53699	1.85532	2.53699	2.59514
2.53699	2.71388	2.53699	2.61978	2.53699	4.30812
4.80822	1.30754	4.80822	4.04307	4.80822	4.26346
4.80822	4.35025	4.80822	4.15339	4.80822	4.2207
0.10137	0.223296	0.10137	1.41088	0.10137	0.425118
1.26575	2.0612	1.26575	3.05823	1.26575	1.65972
4.60822	3.57484	4.60822	3.08353	4.60822	4.00863
1.93425	2.21759	1.93425	2.0922	1.93425	1.94122
4.33151	3.76174	4.33151	3.72613	4.33151	2.79874
4.33151	3.55592	4.33151	2.39759	4.33151	3.99392
2.53151	2.86931	2.53151	1.76522	2.53151	3.42437
2.53151	3.16723	2.53151	2.15009	2.53151	2.63393
2.18356	3.38476	2.18356	3.68432	2.18356	2.06613
2.18356	2.77164	2.18356	2.41644	2.18356	2.29644
0.150685	1.88503	0.150685	3.00557	0.150685	1.50546
0.150685	0.585352	0.150685	1.19664	0.150685	0.134706
3.81096	3.5297	3.81096	3.19349	3.81096	3.40425
2.07397	2.41408	2.07397	3.48991	2.07397	4.00662
2.07397	1.98306	2.07397	1.75158	2.07397	2.45038
0.936986	0.499642	0.936986	1.01139	0.936986	1.94687
0.936986	1.72852	0.936986	2.4272	0.936986	0.880391
4.38356	4.19882	4.38356	3.70561	4.38356	3.88185
4.38356	2.32939	4.38356	3.48537	4.38356	4.11279
4.63014	2.09909	4.63014	4.10182	4.63014	3.87322
4.63014	4.04353	4.63014	4.04768	4.63014	4.17206
4.15342	4.17261	4.15342	3.55971	4.15342	3.68013
4.15342	3.6258	4.15342	3.87153	4.15342	4.3511
1.93699	3.02041	1.93699	1.57862	1.93699	4.27766
4.69589	4.17753	4.69589	3.45067	4.69589	3.48727
4.69589	3.98697	4.69589	3.43518	4.69589	4.05405
2.93699	3.13264	2.93699	1.0667	2.93699	2.91699
3.21096	3.79876	3.21096	2.90053	3.21096	2.80254
3.21096	2.31371	3.21096	3.40693	3.21096	4.20038
3.89041	4.21415	3.89041	3.1499	3.89041	3.95025
3.89041	4.26969	3.89041	3.354	3.89041	2.90807
3.77534	3.48381	3.77534	2.50919	3.77534	3.60351
1.78356	2.71986	1.78356	1.87753	1.78356	3.12471
2.07397	2.96133	2.07397	2.6353	2.07397	2.71831
2.07397	2.2148	2.07397	4.00375	2.07397	2.14882
4.49315	3.91811	4.49315	2.95307	4.49315	2.58726
4.49315	4.2941	4.49315	1.63119	4.49315	4.26623
4.93973	4.31713	4.93973	3.06495	4.93973	4.41323
4.93973	4.29818	4.93973	2.83902	4.93973	4.27807
0.369863	1.599	0.369863	0.398918	0.369863	1.01687
0.369863	1.88018	0.369863	3.0932	0.369863	0.862615
3.8137	3.05008	3.8137	2.27675	3.8137	3.40551
3.72329	3.14412	3.72329	2.2691	3.72329	3.83637
4.08767	3.6525	4.08767	3.44294	4.08767	3.17876
1.93699	1.88325	1.93699	2.26925	1.93699	1.41368
4.27671	4.08441	4.27671	3.11009	4.27671	4.1259
4.27671	3.67667	4.27671	2.11517	4.27671	2.21519
3.63562	2.72513	3.63562	2.90935	3.63562	3.2282
3.63562	2.70211	3.63562	2.06529	3.63562	4.03961
0.394521	1.92345	0.394521	2.2106	0.394521	1.67772
0.682192	0.94442	0.682192	1.33801	0.682192	1.0461
2.86849	3.64306	2.86849	3.17813	2.86849	4.21965
2.86849	4.04259	2.86849	1.76667	2.86849	3.72165
0.682192	1.7057	0.682192	0.59104	0.682192	2.59889
4.43836	4.0619	4.43836	4.28661	4.43836	4.35884
1.37808	2.07638	1.37808	1.68938	1.37808	1.81676
1.25205	1.60336	1.25205	2.37323	1.25205	1.1993
1.84384	1.70995	1.84384	3.24177	1.84384	2.05186
1.84384	2.78996	1.84384	1.67476	1.84384	1.81567
0.0356164	1.65812	0.0356164	0.463691	0.0356164	1.34377
0.0356164	0.889001	0.0356164	1.53811	0.0356164	0.852407
0.460274	0.526244	0.460274	1.33457	0.460274	1.19201
4.71507	4.0398	4.71507	3.01388	4.71507	3.99161
3.92329	3.81383	3.92329	4.31457	3.92329	3.6046
3.81644	3.75544	3.81644	2.42002	3.81644	4.08999
3.81644	2.97491	3.81644	3.45561	3.81644	4.09422
2.16438	2.4316	2.16438	1.99056	2.16438	3.53897
2.20274	1.83168	2.20274	3.55251	2.20274	3.67513
0.758904	0.656239	0.758904	1.46517	0.758904	0.924379
0.758904	0.712593	0.758904	1.72505	0.758904	0.60828
0.4	2.59574	0.4	0.619621	0.4	1.47761
0.789041	1.0322	0.789041	1.97713	0.789041	0.743405
3.91233	3.98186	3.91233	3.27825	3.91233	3.27162
0.364384	0.684845	0.364384	2.06879	0.364384	0.624445
0.364384	1.45184	0.364384	2.1896	0.364384	1.75754
4.00548	2.30975	4.00548	4.33729	4.00548	4.28182
4.00548	3.84821	4.00548	4.11196	4.00548	2.75136
4.98356	4.31309	4.98356	4.45341	4.98356	4.29312
1.21918	1.06478	1.21918	1.67733	1.21918	1.3582
1.21918	2.38273	1.21918	1.44706	1.21918	2.23788
0.958904	2.0204	0.958904	1.82378	0.958904	1.85037
0.958904	0.896128	0.958904	0.994644	0.958904	0.956123
3.8137	3.79674	3.8137	3.16156	3.8137	3.37616
0.369863	0.536797	0.369863	2.44307	0.369863	0.792361
0.978082	1.30326	0.978082	1.49087	0.978082	0.921383
0.978082	2.14771	0.978082	0.961955	0.978082	0.946214
1.33973	1.77588	1.33973	1.16853	1.33973	1.33963
4.27671	3.43631	4.27671	3.80738	4.27671	4.10707
4.27671	3.47954	4.27671	2.82376	4.27671	4.05252
4.27671	4.236	4.27671	3.84172	4.27671	4.09124
4.27671	4.01243	4.27671	2.57354	4.27671	4.24904
0.465753	0.588732	0.465753	0.701356	0.465753	1.55881
1.87123	2.00362	1.87123	1.26648	1.87123	2.39193
4.90411	3.94393	4.90411	4.30191	4.90411	2.88232
4.90411	4.29193	4.90411	4.37594	4.90411	4.07042
2	1.85511	2	1.63033	2	2.70793
1.64932	2.51826	1.64932	1.73863	1.64932	1.52472
3.43014	2.26878	3.43014	3.3381	3.43014	2.71676
4.39178	1.86062	4.39178	3.35609	4.39178	4.23624
0.460274	0.438412	0.460274	0.968586	0.460274	1.39821
1.48767	2.51921	1.48767	1.42343	1.48767	1.91889
3.9863	3.32114	3.9863	3.17897	3.9863	3.4541
3.9863	3.17535	3.9863	3.45738	3.9863	3.96248
4.99178	4.38015	4.99178	1.9681	4.99178	4.32417
4.99178	4.31609	4.99178	3.38491	4.99178	4.29892
0.79726	0.698467	0.79726	2.90967	0.79726	1.11391
2.20274	3.04593	2.20274	1.92393	2.20274	3.14916
2.98356	2.38612	2.98356	2.85312	2.98356	2.73383
4.28493	3.82418	4.28493	3.30511	4.28493	3.77305
4.28493	3.60194	4.28493	4.07635	4.28493	3.70775
3.52603	3.28543	3.52603	2.68567	3.52603	3.40877
3.52603	3.34602	3.52603	1.83856	3.52603	3.07488
2.20274	4.31499	2.20274	3.56756	2.20274	2.42808
0.364384	1.12429	0.364384	0.913094	0.364384	0.772501
2.95068	3.88323	2.95068	4.35465	2.95068	1.69031
0.490411	0.721092	0.490411	0.908128	0.490411	0.838486
0.490411	0.779285	0.490411	0.695612	0.490411	0.738418
4.92603	4.16448	4.92603	3.98208	4.92603	2.21673
4.92603	4.30799	4.92603	3.36119	4.92603	4.06548
3.07123	3.33603	3.07123	2.55943	3.07123	2.76528
3.07123	3.48612	3.07123	2.40003	3.07123	3.27693
1.34247	1.38004	1.34247	2.71788	1.34247	1.15185
3.6137	3.09845	3.6137	3.16723	3.6137	4.14075
3.6137	1.73885	3.6137	4.10705	3.6137	3.10042
0.99726	0.858697	0.99726	1.42083	0.99726	1.04901
0.956164	0.814839	0.956164	4.23585	0.956164	0.897402
0.956164	1.03363	0.956164	1.60427	0.956164	0.899161
2.00274	2.5068	2.00274	1.59381	2.00274	3.12143
2.49863	3.3729	2.49863	2.73367	2.49863	2.11039
3.85205	3.89335	3.85205	3.42823	3.85205	2.7303
3.85205	3.20952	3.85205	3.80465	3.85205	3.62744
1.00274	2.73146	1.00274	1.3142	1.00274	0.933489
0.00273973	0.00870294	0.00273973	0.0248717	0.00273973	1.52774
2.70411	2.38385	2.70411	2.26294	2.70411	2.37269
2.70411	1.99446	2.70411	1.60243	2.70411	2.56
2.53425	2.15231	2.53425	1.82053	2.53425	3.89028
2.53425	1.22711	2.53425	2.5943	2.53425	3.08417
4.10137	4.05106	4.10137	3.91448	4.10137	3.40593
4.10137	4.20296	4.10137	4.33868	4.10137	3.59271
2.64658	2.39207	2.64658	3.42975	2.64658	2.23317
2.64658	3.19854	2.64658	2.90148	2.64658	2.54351
0.235616	0.448785	0.235616	0.593264	0.235616	0.208197
0.235616	0.278163	0.235616	0.687457	0.235616	0.732755
0.863014	1.14189	0.863014	0.898409	0.863014	1.12697
3.99178	3.95143	3.99178	3.84893	3.99178	4.14013
3.99178	3.27997	3.99178	4.0512	3.99178	3.43385
1.07397	2.36956	1.07397	4.25164	1.07397	3.38142
1.07397	2.04616	1.07397	1.53555	1.07397	1.63924
4.02466	2.67632	4.02466	3.79881	4.02466	4.02715
3.23562	2.85774	3.23562	3.8253	3.23562	2.83108
3.23562	4.3131	3.23562	2.63841	3.23562	2.80519
3.46849	3.71008	3.46849	2.98142	3.46849	1.34811
1.13151	1.58193	1.13151	3.50409	1.13151	2.01774
1.03562	1.3862	1.03562	3.3468	1.03562	2.41137
0.383562	1.96378	0.383562	2.49966	0.383562	0.752908
0.383562	2.15797	0.383562	0.813034	0.383562	0.783944
2.01644	2.77694	2.01644	2.00319	2.01644	1.8125
1.07671	2.46776	1.07671	3.10754	1.07671	2.35175
1.07671	1.67924	1.07671	0.947573	1.07671	1.47187
2.74521	3.21104	2.74521	3.89964	2.74521	2.60597
2.74521	2.50959	2.74521	3.03427	2.74521	2.70281
3.96712	3.62209	3.96712	2.09216	3.96712	3.41787
3.96712	3.72588	3.96712	4.11196	3.96712	3.86396
3.38904	3.60641	3.38904	4.05006	3.38904	3.19914
1.43836	2.10272	1.43836	1.65714	1.43836	1.47316
1.43836	2.113	1.43836	1.60082	1.43836	1.46426
3.67671	4.36221	3.67671	4.37752	3.67671	3.88108
2.91507	2.82266	2.91507	1.64217	2.91507	2.86689
2.91507	2.79856	2.91507	1.87551	2.91507	2.66835
1.6	2.22403	1.6	2.76333	1.6	2.67077
0.465753	1.72371	0.465753	2.09696	0.465753	1.90049
0.465753	1.2992	0.465753	1.14653	0.465753	0.521366
3.30959	4.28567	3.30959	3.58842	3.30959	3.79862
3.30959	4.27079	3.30959	2.81574	3.30959	2.69202
3.25753	2.21854	3.25753	4.23657	3.25753	2.93336
3.25753	3.65156	3.25753	3.12698	3.25753	1.8938
1.36712	2.49535	1.36712	1.21906	1.36712	1.88266
1.20822	1.79729	1.20822	3.82136	1.20822	2.44031
2.77534	2.35089	2.77534	1.85176	2.77534	2.24075
2.77534	3.48731	2.77534	1.61175	2.77534	3.27388
1.70137	1.49515	1.70137	1.67472	1.70137	1.48118
3.34247	3.44984	3.34247	2.95316	3.34247	3.16985
3.34247	4.01102	3.34247	2.00195	3.34247	3.79995
3.0137	2.74051	3.0137	2.01725	3.0137	2.83804
3.0137	3.09747	3.0137	3.57127	3.0137	3.84694
1.71507	1.78624	1.71507	3.03858	1.71507	2.33289
3.08767	3.82126	3.08767	2.01323	3.08767	2.65943
3.06849	2.74746	3.06849	2.84701	3.06849	2.40316
3.06849	2.50016	3.06849	2.24649	3.06849	3.46523
0.0575342	0.0778384	0.0575342	0.627226	0.0575342	0.655266
0.0575342	1.83674	0.0575342	0.615521	0.0575342	0.571385
2.17534	3.25863	2.17534	2.40731	2.17534	3.34211
2.17534	3.41747	2.17534	1.94084	2.17534	4.27613
4.19178	3.92454	4.19178	3.78829	4.19178	3.59321
4.19178	4.13128	4.19178	3.60781	4.19178	1.64742
3.61644	3.47895	3.61644	2.19322	3.61644	3.66145
3.61644	3.04108	3.61644	4.17366	3.61644	4.12535
0.99726	2.20866	0.99726	1.12273	0.99726	1.56374
0.99726	1.74147	0.99726	1.38779	0.99726	0.98405
3.49589	4.26544	3.49589	3.86547	3.49589	3.30972
3.49589	1.81609	3.49589	2.42805	3.49589	2.76197
2.94521	3.28233	2.94521	2.78202	2.94521	2.53112
2.94521	2.86763	2.94521	2.53221	2.94521	2.45117
4.05753	3.26334	4.05753	3.47993	4.05753	4.28844
4.05753	4.11019	4.05753	2.64972	4.05753	3.67419
3.0274	4.15037	3.0274	3.14329	3.0274	1.5146
3.0274	4.15725	3.0274	2.28923	3.0274	2.99167
1.0411	1.31246	1.0411	4.13167	1.0411	2.54066
1.0411	1.56402	1.0411	1.0703	1.0411	3.19709
3.50685	4.18678	3.50685	4.39247	3.50685	3.82826
4.48219	4.35426	4.48219	4.39305	4.48219	3.29157
1.16712	1.44231	1.16712	1.29281	1.16712	1.33471
2.71507	3.15894	2.71507	2.41494	2.71507	2.0131
2.71507	2.41169	2.71507	3.43101	2.71507	3.54263
0.0191781	0.844386	0.0191781	0.661141	0.0191781	1.51152
0.0191781	1.50527	0.0191781	0.673551	0.0191781	0.903234
2.88219	2.17448	2.88219	2.2097	2.88219	2.86455
3.51507	3.75821	3.51507	3.82505	3.51507	3.02758
3.51507	2.65665	3.51507	2.70339	3.51507	3.20757
0.824658	0.795976	0.824658	1.79359	0.824658	0.671537
0.824658	0.758397	0.824658	0.900471	0.824658	0.71768
2.89041	2.7613	2.89041	2.18338	2.89041	2.53659
2.89041	3.1438	2.89041	2.58391	2.89041	2.45737
3.96986	3.43183	3.96986	1.69699	3.96986	3.16141
3.96986	1.4931	3.96986	3.54933	3.96986	3.31024
3.36712	2.81106	3.36712	4.1339	3.36712	3.72998
3.36712	2.96811	3.36712	3.31861	3.36712	2.90199
2.35068	3.12779	2.35068	2.77483	2.35068	2.0563
2.47671	2.36491	2.47671	3.77783	2.47671	2.07269
2.47671	2.08735	2.47671	2.13046	2.47671	2.32955
4.15616	4.15474	4.15616	3.89329	4.15616	2.73983
4.15616	3.95702	4.15616	3.70553	4.15616	4.11008
3.2137	3.71745	3.2137	3.5192	3.2137	2.7298
3.2137	3.56727	3.2137	3.84015	3.2137	3.7298
3.26849	3.27416	3.26849	1.63127	3.26849	2.76237
3.26849	3.87588	3.26849	2.17735	3.26849	2.84604
2.26849	1.97341	2.26849	1.98935	2.26849	1.99232
2.30137	4.12057	2.30137	3.13617	2.30137	2.27192
4.28493	4.09442	4.28493	3.99738	4.28493	3.01765
4.28493	4.22483	4.28493	4.12605	4.28493	4.17863
3.10959	4.09708	3.10959	2.10062	3.10959	2.69193
3.10959	3.13124	3.10959	3.86068	3.10959	3.31184
2.9863	2.98338	2.9863	1.86733	2.9863	3.08856
2.9863	2.4967	2.9863	2.67741	2.9863	2.58462
4.4137	4.06077	4.4137	4.11221	4.4137	3.65777
4.4137	4.00982	4.4137	3.59512	4.4137	3.37551
0.00273973	0.0262111	0.00273973	0.903638	0.00273973	1.55017
0.00273973	0.0033555	0.00273973	1.65081	0.00273973	0.0886368
3.00822	3.59815	3.00822	3.97275	3.00822	2.56296
3.00822	3.90091	3.00822	3.16705	3.00822	2.61157
0.983562	0.636131	0.983562	0.950085	0.983562	1.22954
0.983562	1.54943	0.983562	1.014	0.983562	1.39165
0.843836	1.07616	0.843836	1.73379	0.843836	1.20321
1.50685	1.47897	1.50685	1.46505	1.50685	1.76553
1.71781	2.06197	1.71781	3.06917	1.71781	1.75128
0.939726	0.889517	0.939726	1.03814	0.939726	2.53967
2.45205	3.11007	2.45205	2.42009	2.45205	2.49006
2.45205	2.52729	2.45205	2.09679	2.45205	2.61912
1.01644	1.88163	1.01644	3.52425	1.01644	1.16969
0.0438356	1.3727	0.0438356	1.19161	0.0438356	0.90492
0.0438356	0.123017	0.0438356	2.25811	0.0438356	1.11178
2.31507	2.59313	2.31507	1.83738	2.31507	2.17777
2.68493	2.33386	2.68493	2.70661	2.68493	3.09884
2.68493	2.25968	2.68493	4.1	2.68493	2.97941
3.37534	2.49952	3.37534	3.02226	3.37534	3.00943
3.37534	3.03598	3.37534	4.07506	3.37534	3.1398
0.89863	1.32326	0.89863	2.01688	0.89863	0.785748
0.89863	2.10715	0.89863	3.54832	0.89863	1.04319
2.53425	2.66231	2.53425	2.59973	2.53425	2.36856
2.40548	3.03826	2.40548	2.71918	2.40548	2.26414
2.40548	2.1395	2.40548	2.05719	2.40548	2.39823
2.51233	2.38906	2.51233	2.2981	2.51233	2.15535
2.51233	2.23786	2.51233	2.04578	2.51233	2.79868
3.41096	2.45822	3.41096	3.89094	3.41096	2.63299
3.41096	3.14111	3.41096	3.64599	3.41096	2.54402
0.676712	1.142	0.676712	3.95059	0.676712	1.29675
1.91781	3.65713	1.91781	2.91878	1.91781	1.95588
2.77808	2.56338	2.77808	3.62122	2.77808	2.27377
2.78904	3.2007	2.78904	1.73487	2.78904	2.29247
4.85205	4.26386	4.85205	2.74194	4.85205	3.61305
4.85205	3.4979	4.85205	4.16919	4.85205	4.37301
3.44932	3.80208	3.44932	3.11488	3.44932	4.00201
3.44932	2.76046	3.44932	2.93057	3.44932	3.51148
1.8	1.63617	1.8	2.42213	1.8	3.15755
1.8	1.99537	1.8	1.35749	1.8	2.05454
0.769863	2.32524	0.769863	1.08163	0.769863	1.32915
2.47397	2.28066	2.47397	4.10579	2.47397	1.8252
2.47397	2.24012	2.47397	2.11468	2.47397	2.31823
3.14795	2.81555	3.14795	4.37056	3.14795	2.73232
3.14795	2.7473	3.14795	2.2061	3.14795	3.36241
2.57534	3.03116	2.57534	3.51475	2.57534	3.02241
2.57534	2.36044	2.57534	2.49349	2.57534	2.14202
2.4	3.65215	2.4	3.44953	2.4	2.27307
3.6	3.24176	3.6	4.13414	3.6	2.86562
2.74521	3.52992	2.74521	4.40938	2.74521	3.26255
4.94521	4.27793	4.94521	4.30331	4.94521	4.30023
4.94521	4.35747	4.94521	4.3206	4.94521	4.29685
3.21918	3.65146	3.21918	2.63194	3.21918	3.47353
3.21918	2.82596	3.21918	2.84254	3.21918	3.14666
2.73425	2.35994	2.73425	2.42923	2.73425	1.55287
2.12877	3.79711	2.12877	1.98591	2.12877	2.23998
0.506849	0.758819	0.506849	2.73688	0.506849	0.588486
0.80274	0.73567	0.80274	4.02947	0.80274	0.844428
3.9863	3.85643	3.9863	3.20585	3.9863	3.15801
2.67945	3.6418	2.67945	1.9717	2.67945	3.00315
2.67945	2.65052	2.67945	2.42071	2.67945	2.32154
2.53151	2.07607	2.53151	1.39359	2.53151	2.83292
2.53151	2.67631	2.53151	2.07895	2.53151	2.21525
3.41918	2.72537	3.41918	3.34157	3.41918	3.05842
3.41918	1.86663	3.41918	3.91193	3.41918	2.94388
0.476712	0.616318	0.476712	2.7152	0.476712	1.173
2.89315	2.36376	2.89315	2.78934	2.89315	2.60051
0.413699	1.05475	0.413699	0.983287	0.413699	1.7631
0.413699	1.2734	0.413699	0.71166	0.413699	1.03082
2.95068	3.11564	2.95068	2.53452	2.95068	1.8534
1.85753	2.19726	1.85753	2.60592	1.85753	1.98598
1.85753	1.90836	1.85753	4.27218	1.85753	2.53435
2.72877	3.17334	2.72877	2.7195	2.72877	2.41176
2.72877	2.30461	2.72877	4.39536	2.72877	2.41725
3.07397	3.06162	3.07397	2.39002	3.07397	3.31055
3.13699	3.5361	3.13699	2.93934	3.13699	3.12223
3.13699	4.14692	3.13699	3.67914	3.13699	2.60376
4.1589	4.37191	4.1589	3.69659	4.1589	3.92828
4.1589	2.42746	4.1589	4.41456	4.1589	3.59699
2.45753	2.8426	2.45753	3.94492	2.45753	2.1196
2.45753	3.95541	2.45753	2.17811	2.45753	2.24697
1.19726	1.05776	1.19726	1.29263	1.19726	3.30921
3.02192	4.37182	3.02192	3.85867	3.02192	2.78143
3.02192	3.65355	3.02192	3.17061	3.02192	2.59684
3.09589	2.31681	3.09589	3.03995	3.09589	2.69376
3.09589	3.94847	3.09589	2.06056	3.09589	3.1108
1.73425	1.79338	1.73425	1.6786	1.73425	1.57225
1.99452	2.34679	1.99452	2.53765	1.99452	1.72387
2.01096	2.94804	2.01096	1.69978	2.01096	2.7361
2.01096	2.54873	2.01096	2.01924	2.01096	3.25766
0.060274	0.117671	0.060274	4.21232	0.060274	1.3288
0.060274	1.30861	0.060274	2.74241	0.060274	0.3224
4.49315	4.15219	4.49315	4.32504	4.49315	2.91077
4.49315	4.31935	4.49315	4.18739	4.49315	4.06292
0.424658	1.87139	0.424658	0.715825	0.424658	0.538357
0.424658	1.08904	0.424658	3.78064	0.424658	0.402747
4.65753	4.07983	4.65753	4.01499	4.65753	4.01925
4.65753	4.12093	4.65753	4.20975	4.65753	4.35649
2.12329	2.42191	2.12329	3.82347	2.12329	2.04345
0.306849	1.95927	0.306849	1.38908	0.306849	0.757586
0.306849	0.693319	0.306849	0.48929	0.306849	1.44024
2.89863	3.02654	2.89863	3.63098	2.89863	2.05793
2.89863	2.67541	2.89863	2.72073	2.89863	3.86845
2.8137	3.08087	2.8137	2.22887	2.8137	4.30308
2.8137	4.00194	2.8137	2.57273	2.8137	2.53434
3.18904	2.50735	3.18904	2.61328	3.18904	3.16855
1.93699	2.90354	1.93699	2.19313	1.93699	2.96305
1.29589	2.83889	1.29589	1.50241	1.29589	1.69002
3.6411	3.52001	3.6411	2.08199	3.6411	3.16269
3.6411	3.22653	3.6411	3.73348	3.6411	3.46946
1.4411	1.36505	1.4411	2.81868	1.4411	1.2476
2.07397	3.48903	2.07397	1.77281	2.07397	1.88305
2.07397	2.93553	2.07397	2.02629	2.07397	3.07016
3.00548	4.07237	3.00548	3.37541	3.00548	3.57657
3.00548	2.92537	3.00548	3.07038	3.00548	3.06417
1	2.89276	1	0.932123	1	2.13937
3.20822	2.92163	3.20822	2.60088	3.20822	2.76939
3.96712	3.87717	3.96712	3.40548	3.96712	3.53663
3.96712	3.70733	3.96712	2.15121	3.96712	2.23237
0.682192	1.00775	0.682192	2.22154	0.682192	1.33609
4.43836	3.11553	4.43836	4.07981	4.43836	4.24219
2.92603	2.78069	2.92603	2.26214	2.92603	4.19739
2.92603	2.57174	2.92603	3.45668	2.92603	2.47066
4.71507	3.9126	4.71507	3.30779	4.71507	4.00498
2.30137	2.13432	2.30137	2.12155	2.30137	2.78291
3.81644	4.07035	3.81644	2.70427	3.81644	3.304
3.81644	3.67012	3.81644	3.04498	3.81644	3.57917
0.210959	0.972727	0.210959	2.8349	0.210959	1.37333
0.210959	0.718389	0.210959	1.10408	0.210959	0.382518
4.27123	3.47781	4.27123	2.70898	4.27123	3.73902
4.27123	4.34305	4.27123	2.45723	4.27123	3.69033
2.6	2.38856	2.6	2.56147	2.6	2.23944
2.6	3.82667	2.6	3.2058	2.6	3.34711
0.10411	0.69112	0.10411	2.60101	0.10411	1.68819
0.10411	0.513308	0.10411	2.32677	0.10411	2.0642
3.06575	3.14456	3.06575	2.71154	3.06575	3.7262
3.06575	2.75222	3.06575	3.8961	3.06575	2.78151
1.0137	2.36457	1.0137	2.20932	1.0137	0.932752
1.0137	1.5745	1.0137	1.56798	1.0137	0.90007
0.00547945	0.995974	0.00547945	0.613085	0.00547945	0.386463
0.00547945	0.0671355	0.00547945	0.0410991	0.00547945	0.564229
3.32329	2.92067	3.32329	2.76748	3.32329	2.33811
3.32329	3.43906	3.32329	4.06653	3.32329	3.45846
3.03014	3.36251	3.03014	3.10521	3.03014	2.92297
3.03014	3.27	3.03014	4.29445	3.03014	3.23023
0.958904	1.49377	0.958904	1.02409	0.958904	1.1288
0.958904	0.98665	0.958904	0.886706	0.958904	0.821412
4.60548	4.26627	4.60548	3.1496	4.60548	2.0996
4.60548	3.94526	4.60548	3.27247	4.60548	4.08713
2.0274	2.83375	2.0274	1.81882	2.0274	2.86327
2.88493	2.81302	2.88493	2.35313	2.88493	3.19009
2.88493	2.41926	2.88493	2.8987	2.88493	2.50451
3.13699	2.8922	3.13699	2.55184	3.13699	3.52913
3.13699	3.81831	3.13699	3.0029	3.13699	1.62774
1.43836	3.01085	1.43836	1.83101	1.43836	1.39314
4.1589	2.48597	4.1589	4.40213	4.1589	3.66447
4.1589	4.05805	4.1589	3.46828	4.1589	3.41055
1.2274	2.0432	1.2274	1.28938	1.2274	1.30677
0.191781	1.60063	0.191781	4.10901	0.191781	1.49064
0.191781	0.693046	0.191781	0.907952	0.191781	0.536127
2.67123	2.51467	2.67123	2.30623	2.67123	2.29789
2.67123	1.9481	2.67123	3.52099	2.67123	3.01142
4.58082	4.35942	4.58082	3.11191	4.58082	3.73482
4.58082	3.90847	4.58082	3.68328	4.58082	4.22189
2.54247	2.77852	2.54247	2.26158	2.54247	2.8529
0.967123	2.25937	0.967123	1.54334	0.967123	0.835341
0.40274	2.62669	0.40274	2.32598	0.40274	1.20142
1.2274	1.83197	1.2274	2.4268	1.2274	1.33212
3.05205	4.26415	3.05205	2.68916	3.05205	3.56855
3.05205	2.99464	3.05205	3.2152	3.05205	2.56719
3.31507	3.45867	3.31507	4.13627	3.31507	3.53058
3.31507	3.37319	3.31507	4.03913	3.31507	2.41988
2.63288	2.44376	2.63288	1.91027	2.63288	1.00033
2.47671	3.9349	2.47671	3.86433	2.47671	2.42724
2.47671	3.16241	2.47671	3.99654	2.47671	1.9175
1.64932	1.49631	1.64932	1.52016	1.64932	1.50032
1.32603	1.78901	1.32603	2.85265	1.32603	2.4503
1.13151	1.1252	1.13151	3.87053	1.13151	2.63456
1.13151	1.31089	1.13151	1.97103	1.13151	1.7759
0.50137	0.636938	0.50137	2.1048	0.50137	0.98759
1.24384	1.52271	1.24384	4.10262	1.24384	2.90965
4.31781	3.95187	4.31781	3.93126	4.31781	3.88205
1.43836	1.44448	1.43836	3.51959	1.43836	1.70763
3.41096	3.66678	3.41096	2.92644	3.41096	3.17903
3.41096	3.3396	3.41096	2.97926	3.41096	3.32683
1.73973	1.50059	1.73973	2.12872	1.73973	1.51498
1.73973	0.675637	1.73973	1.54475	1.73973	1.66805
3.39178	2.90563	3.39178	1.93632	3.39178	3.44418
3.39178	3.14655	3.39178	2.80693	3.39178	3.58824
0.364384	2.24948	0.364384	1.23949	0.364384	0.4876
2.95068	3.51095	2.95068	3.19024	2.95068	2.85429
3.81644	3.3186	3.81644	3.52606	3.81644	3.95417
3.81644	2.93599	3.81644	2.99557	3.81644	3.60751
0.194521	1.506	0.194521	0.486308	0.194521	2.09569
0.194521	0.817165	0.194521	0.903215	0.194521	0.477566
2.53425	2.53808	2.53425	3.06939	2.53425	2.81198
2.53425	1.42895	2.53425	3.13839	2.53425	3.00752
1.07397	1.01556	1.07397	1.69064	1.07397	0.944855
1.07397	2.94009	1.07397	2.82687	1.07397	0.957557
1.11507	2.29089	1.11507	1.50137	1.11507	0.974419
3.8137	3.40552	3.8137	3.29057	3.8137	3.37588
1.07671	2.0634	1.07671	1.2299	1.07671	3.95555
1.07671	1.03701	1.07671	2.87094	1.07671	1.18811
3.67671	3.19597	3.67671	3.07054	3.67671	3.84976
2.98356	3.51301	2.98356	2.64036	2.98356	2.60377
3.79452	3.85584	3.79452	2.52461	3.79452	3.48561
1.91507	2.23779	1.91507	1.70096	1.91507	3.75878
4.46575	4.14546	4.46575	3.69095	4.46575	4.19294
4.46575	4.17663	4.46575	2.98767	4.46575	4.32595
4.36712	4.27283	4.36712	3.14382	4.36712	4.26745
4.36712	3.29159	4.36712	3.75274	4.36712	3.83984
4.33973	4.09598	4.33973	2.53093	4.33973	4.14618
1.39178	1.65587	1.39178	1.84215	1.39178	1.48655
1.39178	1.72181	1.39178	2.73336	1.39178	2.35315
1.1863	0.973846	1.1863	1.27827	1.1863	1.61649
1.1863	1.24217	1.1863	2.84408	1.1863	1.13632
3.14521	2.36573	3.14521	3.63508	3.14521	3.43445
3.14521	3.59733	3.14521	2.39832	3.14521	2.7219
1.46849	2.79073	1.46849	1.38654	1.46849	2.22289
1.46849	1.49811	1.46849	3.18534	1.46849	2.31152
2.43288	2.20953	2.43288	3.05993	2.43288	2.62968
2.43288	2.366	2.43288	3.03892	2.43288	3.15025
4.08219	4.25454	4.08219	4.27582	4.08219	4.32118
4.08219	3.53201	4.08219	3.93766	4.08219	3.55145
1.99726	1.69128	1.99726	3.50095	1.99726	2.1457
2.74795	4.39495	2.74795	2.42678	2.74795	2.34339
4.19178	3.18371	4.19178	3.48312	4.19178	4.39413
4.19178	4.30067	4.19178	3.51074	4.19178	4.05923
3.48493	3.7875	3.48493	3.00239	3.48493	2.92605
3.48493	3.48275	3.48493	1.9278	3.48493	3.12101
1.97534	1.9961	1.97534	3.07633	1.97534	2.02424
3.59452	3.64709	3.59452	2.25788	3.59452	3.42585
1.65753	1.39459	1.65753	1.67373	1.65753	2.74273
1.65753	2.39674	1.65753	2.17001	1.65753	1.91831
1.09041	2.1031	1.09041	1.10012	1.09041	1.81196
1.47397	1.39184	1.47397	1.53976	1.47397	1.35035
3.83014	4.38359	3.83014	3.35411	3.83014	3.32141
3.83014	1.89464	3.83014	2.39608	3.83014	3.69813
0.991781	0.978723	0.991781	1.71088	0.991781	1.31637
4.0137	3.52115	4.0137	3.50339	4.0137	4.17085
4.0137	4.06678	4.0137	1.86197	4.0137	3.51298
1.76986	1.64151	1.76986	1.59779	1.76986	1.52581
1.76986	3.39779	1.76986	1.46208	1.76986	2.02602
3.79726	4.33455	3.79726	3.06184	3.79726	3.09186
0.342466	1.73949	0.342466	1.71287	0.342466	3.06066
0.342466	0.983295	0.342466	2.2532	0.342466	0.623493
1.0411	1.71553	1.0411	2.08093	1.0411	2.9733
1.0411	1.18152	1.0411	2.09148	1.0411	1.03624
4.92603	3.60082	4.92603	4.29126	4.92603	4.29975
3.00822	2.77518	3.00822	3.74614	3.00822	3.00338
3.00822	2.80731	3.00822	4.12959	3.00822	3.79665
2.77808	2.59056	2.77808	1.14891	2.77808	3.04222
2.78904	4.28864	2.78904	2.60226	2.78904	3.28729
0.769863	0.973321	0.769863	1.26449	0.769863	1.00434
2.74521	2.37538	2.74521	2.56413	2.74521	2.89352
0.80274	0.617323	0.80274	2.08029	0.80274	0.576787
3.9863	2.71717	3.9863	3.39809	3.9863	3.53293
1.07397	2.48615	1.07397	1.38562	1.07397	1.57382
2.95068	3.25926	2.95068	2.44955	2.95068	3.13905
1.85753	2.75612	1.85753	2.35438	1.85753	1.94412
1.85753	2.80108	1.85753	2.08446	1.85753	2.14667
3.07397	3.04594	3.07397	3.23692	3.07397	3.17604
2.03836	3.39203	2.03836	1.36769	2.03836	3.14675
3.19726	2.18327	3.19726	3.37487	3.19726	4.25826
2.49041	2.14591	2.49041	2.47566	2.49041	2.47275
2.49041	4.1045	2.49041	2.0769	2.49041	2.93719
3.43014	2.39614	3.43014	3.23892	3.43014	4.24395
3.43014	3.99216	3.43014	2.601	3.43014	3.07552
3.19726	3.68616	3.19726	2.49915	3.19726	2.91762
3.19726	2.94071	3.19726	2.52131	3.19726	2.72312
0.915068	0.497285	0.915068	0.769362	0.915068	0.902011
2.89589	2.40558	2.89589	2.23678	2.89589	3.26554
2.89589	3.683	2.89589	2.18689	2.89589	2.88738
4.55068	4.38697	4.55068	3.39664	4.55068	4.04147
3.09589	3.08021	3.09589	3.133	3.09589	3.91841
3.09589	3.02164	3.09589	2.78571	3.09589	3.71337
3.48219	3.49018	3.48219	3.00524	3.48219	3.69602
3.48219	2.95499	3.48219	2.99313	3.48219	4.18421
3.12329	2.88306	3.12329	3.14756	3.12329	2.74061
3.12329	3.59212	3.12329	3.95601	3.12329	3.56029
0.605479	1.01909	0.605479	1.20918	0.605479	0.569192
2.77808	3.45124	2.77808	2.6548	2.77808	2.74337
0.00547945	0.444114	0.00547945	0.863031	0.00547945	1.14938
3.0274	2.68052	3.0274	2.54977	3.0274	3.50822
5	4.34305	5	2.73322	5	4.31611
5	4.32662	5	3.11804	5	4.30991
2.05205	2.27114	2.05205	1.7763	2.05205	4.07844
2.05205	2.37312	2.05205	1.52161	2.05205	1.96735
3.41096	3.38874	3.41096	3.5435	3.41096	3.71745
2.18082	1.56442	2.18082	4.23252	2.18082	3.68557
2.18082	3.42437	2.18082	1.86104	2.18082	4.15462
2.44658	2.30063	2.44658	2.50753	2.44658	2.48911
2.44658	2.37894	2.44658	2.27877	2.44658	2.77489
2.70137	2.31913	2.70137	1.97631	2.70137	2.47911
3.22466	3.58566	3.22466	3.45933	3.22466	3.6666
3.22466	2.4578	3.22466	2.78988	3.22466	2.5069
1.30959	2.54746	1.30959	1.31084	1.30959	1.24953
2.86575	2.37066	2.86575	2.3437	2.86575	3.79409
1.05205	1.85551	1.05205	1.46018	1.05205	1.06455
0.969863	1.58698	0.969863	1.92703	0.969863	2.20931
2.45205	2.4455	2.45205	2.93688	2.45205	3.7581
2.67123	1.25306	2.67123	2.36481	2.67123	1.59174
2.67123	2.19201	2.67123	1.94223	2.67123	2.43768
3.56986	2.39042	3.56986	3.15709	3.56986	3.52609
3.56986	3.2115	3.56986	4.20079	3.56986	3.51948
0.40274	0.90545	0.40274	0.774995	0.40274	1.89473
1.2274	2.111	1.2274	1.30048	1.2274	1.09032
2.5726	3.34485	2.5726	1.80722	2.5726	2.27879
2.5726	2.75749	2.5726	2.21593	2.5726	2.84323
1.13973	2.34809	1.13973	1.93603	1.13973	1.31845
0.964384	0.83761	0.964384	1.54128	0.964384	0.918956
0.654795	1.50791	0.654795	1.09804	0.654795	1.46445
2.9726	2.47691	2.9726	2.08384	2.9726	3.02034
1.51233	1.31171	1.51233	1.72542	1.51233	1.64049
3.06027	2.86073	3.06027	2.41987	3.06027	2.99579
1.03836	1.04981	1.03836	0.896432	1.03836	1.34516
0.50411	1.4528	0.50411	1.39902	0.50411	1.96077
4.50137	4.30839	4.50137	4.03573	4.50137	4.07454
1.47945	1.95017	1.47945	1.17249	1.47945	2.2143
2.51507	1.38052	2.51507	3.38383	2.51507	2.06939
3.12877	2.23894	3.12877	3.08365	3.12877	2.49843
1.52603	1.40427	1.52603	1.66326	1.52603	1.68277
2.49863	2.16537	2.49863	1.81678	2.49863	3.50314
1.02192	2.44268	1.02192	2.94302	1.02192	1.90933
2.54795	3.04525	2.54795	2.89209	2.54795	3.08589
1.53425	2.08008	1.53425	2.39221	1.53425	2.45223
1.46027	2.43779	1.46027	1.79727	1.46027	1.74808
2.45753	2.61229	2.45753	2.63318	2.45753	3.51851
0.517808	1.17158	0.517808	2.56999	0.517808	0.953293
2.45205	1.89115	2.45205	2.7922	2.45205	2.12528
2.0137	2.60713	2.0137	3.77936	2.0137	2.4913
1.47397	1.65138	1.47397	2.73571	1.47397	1.44761
1.50137	1.15624	1.50137	1.41681	1.50137	1.70548
2.53151	3.18549	2.53151	1.71172	2.53151	2.2888
2.52603	2.27202	2.52603	1.62575	2.52603	2.61805
2.57534	2.53581	2.57534	1.74978	2.57534	2.51561
0.512329	0.450388	0.512329	1.16406	0.512329	1.09899
3.05205	3.1605	3.05205	4.00351	3.05205	2.86272
2.50411	2.17507	2.50411	4.03291	2.50411	2.55953
2.49315	2.81627	2.49315	4.35207	2.49315	2.62382
3.61096	2.17129	3.61096	3.66938	3.61096	3.17155
2.52603	2.96775	2.52603	1.38624	2.52603	1.95566
3.14795	3.08512	3.14795	4.42761	3.14795	2.78798
1.53699	1.81556	1.53699	1.386	1.53699	1.56146
2.51233	2.32797	2.51233	1.69213	2.51233	1.95852
3.58082	3.45236	3.58082	3.07247	3.58082	3.76635
1.03014	1.85512	1.03014	4.33744	1.03014	1.43919
1	0.983299	1	1.75749	1	2.08092
3.38082	3.42677	3.38082	1.59111	3.38082	4.3572
4.77534	4.18568	4.77534	2.51846	4.77534	2.83681
3.63836	2.57857	3.63836	4.12421	3.63836	2.8302
1.49863	1.2969	1.49863	1.75786	1.49863	2.1992
1.49315	1.74668	1.49315	1.38754	1.49315	1.78436
1.94795	1.67238	1.94795	1.11059	1.94795	1.72272
3.5863	2.5399	3.5863	4.29824	3.5863	2.86047
3.50137	2.98754	3.50137	2.63425	3.50137	2.90686
0.49863	0.957074	0.49863	1.57508	0.49863	0.713166
3.67945	3.16275	3.67945	2.14777	3.67945	3.07683
1.63288	1.54867	1.63288	2.60838	1.63288	1.54955
4.48219	3.13679	4.48219	3.29146	4.48219	3.95123
0.523288	0.800454	0.523288	0.497583	0.523288	1.1349
1.51781	1.72026	1.51781	2.32769	1.51781	1.55224
2.47397	2.89909	2.47397	2.79384	2.47397	2.7641
1.50137	1.74608	1.50137	1.34557	1.50137	2.60055
3.20822	3.44499	3.20822	3.13877	3.20822	3.69895
1.97534	1.68841	1.97534	1.68631	1.97534	2.56252
2.2274	0.893718	2.2274	3.29706	2.2274	1.9313
3.12603	3.08435	3.12603	2.75637	3.12603	2.57994
3.48493	2.1511	3.48493	2.6648	3.48493	3.60329
1.99726	1.82463	1.99726	1.76704	1.99726	2.57448
1.09315	2.18953	1.09315	3.63197	1.09315	2.26654
2.27397	3.32528	2.27397	2.28702	2.27397	3.06996
1.63014	1.56319	1.63014	1.93188	1.63014	1.63178
1.51233	1.97939	1.51233	1.40728	1.51233	1.71724
3.49589	3.04255	3.49589	1.7636	3.49589	3.02095
3.01096	2.48408	3.01096	4.07858	3.01096	3.76939
0.479452	0.951416	0.479452	1.10192	0.479452	0.739131
3.51233	4.026	3.51233	2.97454	3.51233	2.46939
3.50411	2.50316	3.50411	3.99246	3.50411	3.26616
1.01096	2.57054	1.01096	1.88779	1.01096	1.09437
1.99178	1.73599	1.99178	3.3261	1.99178	1.78599
3.0137	2.33673	3.0137	1.59159	3.0137	4.16282
2.50685	2.27671	2.50685	2.17331	2.50685	2.31798
2.51233	2.08506	2.51233	2.10071	2.51233	3.99213
4.5726	2.40591	4.5726	3.46128	4.5726	2.8359
2.47123	2.99576	2.47123	2.09363	2.47123	2.51027
1.49589	1.99946	1.49589	2.55074	1.49589	2.39585
2.50685	1.96112	2.50685	3.76807	2.50685	2.62431
2.57534	3.03907	2.57534	2.19359	2.57534	2.39996
0.512329	0.486862	0.512329	1.16909	0.512329	0.843424
4.38356	3.69617	4.38356	3.70905	4.38356	3.89452
1.49315	1.55683	1.49315	1.26182	1.49315	1.80022
4.07671	3.64265	4.07671	4.00804	4.07671	3.53477
0.520548	0.712354	0.520548	1.98334	0.520548	2.84137
3.78356	3.25285	3.78356	1.34971	3.78356	3.86387
1.55068	1.18492	1.55068	2.95849	1.55068	1.42767
1.49315	1.68045	1.49315	2.73316	1.49315	1.34908
1.49589	2.03305	1.49589	2.22666	1.49589	1.83396
1.12603	1.7467	1.12603	1.97165	1.12603	1.75576
2.50411	2.47253	2.50411	3.11614	2.50411	2.42147
4.99178	1.42243	4.99178	3.53019	4.99178	4.18898
2.45205	2.40113	2.45205	2.43902	2.45205	3.63398
2.64384	1.69844	2.64384	2.76575	2.64384	2.63335
1.49315	2.24084	1.49315	1.62158	1.49315	1.40727
2.46301	1.46622	2.46301	4.2956	2.46301	1.82314
4.58356	3.94753	4.58356	3.16174	4.58356	4.01552
2.46849	2.34836	2.46849	3.10535	2.46849	3.14366
0.49863	0.604773	0.49863	1.78835	0.49863	1.12987
2.14247	2.0989	2.14247	2.28983	2.14247	1.83761
2.63288	2.11867	2.63288	3.37399	2.63288	2.60614
4.73699	4.19489	4.73699	3.04438	4.73699	3.04717
1.50411	1.37242	1.50411	1.5148	1.50411	1.62779
0.520548	1.49579	0.520548	1.42749	0.520548	0.722847
4.28219	3.59586	4.28219	3.79861	4.28219	4.04725
3.20822	2.72427	3.20822	3.56276	3.20822	3.04573
3.38356	2.86422	3.38356	4.21756	3.38356	2.14961
1.97534	2.13266	1.97534	1.97243	1.97534	1.94497
2.2274	3.89575	2.2274	1.75893	2.2274	2.67964
3.48493	3.12669	3.48493	3.75418	3.48493	2.18231
2.50411	2.27503	2.50411	3.50828	2.50411	2.45367
0.99726	0.595292	0.99726	1.46412	0.99726	1.45211
2.05479	3.30084	2.05479	2.3924	2.05479	1.77266
2.98356	2.11174	2.98356	2.43366	2.98356	2.68944
0.517808	0.922789	0.517808	3.88564	0.517808	1.19485
4.23836	4.20667	4.23836	3.77203	4.23836	4.14101
4.23836	4.16216	4.23836	3.00817	4.23836	3.05018
1.00274	1.80258	1.00274	3.21571	1.00274	1.83107
4.21096	3.91491	4.21096	3.88641	4.21096	2.17857
1.9726	2.08723	1.9726	3.14982	1.9726	1.63858
1.9726	1.69798	1.9726	1.8586	1.9726	2.00336
1.05479	1.36738	1.05479	1.01493	1.05479	1.14738
3.17534	3.39272	3.17534	3.29059	3.17534	3.85362
1.09863	1.21659	1.09863	2.59808	1.09863	2.68527
1.09863	1.43058	1.09863	1.46549	1.09863	0.884873
1.09863	1.46048	1.09863	2.58489	1.09863	1.19146
2.86849	2.30481	2.86849	3.55988	2.86849	2.12635
2.73699	3.76746	2.73699	3.11515	2.73699	0.963112
2.73699	2.87684	2.73699	2.32258	2.73699	1.10813
1.98904	1.78344	1.98904	2.63183	1.98904	2.0931
1.98904	1.66381	1.98904	1.91065	1.98904	1.76856
2.0274	3.82164	2.0274	1.81964	2.0274	4.23668
2.0274	2.69502	2.0274	1.58921	2.0274	1.91574
1.9726	2.40335	1.9726	1.68292	1.9726	1.66066
1.9726	1.35553	1.9726	1.99025	1.9726	3.20793
0.969863	1.36971	0.969863	1.03487	0.969863	0.908956
2.0411	1.97494	2.0411	3.51358	2.0411	2.60297
2.0411	1.88286	2.0411	1.93903	2.0411	1.44608
4.11507	1.42678	4.11507	4.35531	4.11507	2.56127
4.11507	3.83382	4.11507	3.85873	4.11507	2.39812

## Sheet: Extended Data Fig_2b
model names	absolute errors
fundus	0.162899
fundus	0.336832
fundus	0.40959
fundus	0.543519
fundus	1.57395
fundus	0.947613
fundus	0.0457355
fundus	0.37544
fundus	0.085511
fundus	1.09873
fundus	2.60794
fundus	0.718551
fundus	1.15585
fundus	0.730123
fundus	0.0907355
fundus	0.483705
fundus	0.946281
fundus	0.470995
fundus	0.512191
fundus	0.0270143
fundus	0.256068
fundus	0.589806
fundus	0.141133
fundus	0.0564025
fundus	0.105988
fundus	0.468818
fundus	0.370249
fundus	2.28797
fundus	0.955541
fundus	0.607346
fundus	1.12868
fundus	0.0280735
fundus	1.76038
fundus	0.190731
fundus	0.219023
fundus	0.766487
fundus	0.411749
fundus	2.30104
fundus	1.27967
fundus	0.115556
fundus	0.503462
fundus	0.0215362
fundus	0.401099
fundus	0.382546
fundus	1.59523
fundus	0.0555557
fundus	0.0039945
fundus	0.142372
fundus	0.565228
fundus	0.48556
fundus	0.146151
fundus	0.342027
fundus	0.0451423
fundus	0.384123
fundus	0.17505
fundus	0.548627
fundus	0.564799
fundus	0.609363
fundus	0.822635
fundus	0.0559901
fundus	0.0644903
fundus	0.297008
fundus	0.146631
fundus	0.526502
fundus	0.411616
fundus	0.331724
fundus	0.825506
fundus	0.945068
fundus	0.483579
fundus	0.22566
fundus	0.244072
fundus	1.41359
fundus	1.03222
fundus	0.18568
fundus	0.183108
fundus	0.179064
fundus	0.519581
fundus	0.347719
fundus	0.414411
fundus	0.216969
fundus	0.0315702
fundus	1.34153
fundus	1.24658
fundus	1.43603
fundus	0.417237
fundus	0.967107
fundus	0.437993
fundus	0.201552
fundus	0.154956
fundus	0.896351
fundus	0.340642
fundus	0.269372
fundus	0.432608
fundus	0.542024
fundus	0.640638
fundus	0.25474
fundus	0.221616
fundus	0.191721
fundus	0.171378
fundus	0.498337
fundus	1.09487
fundus	1.33752
fundus	0.693141
fundus	0.549155
fundus	0.855846
fundus	0.314514
fundus	1.40355
fundus	0.534239
fundus	0.595437
fundus	0.651499
fundus	0.296257
fundus	0.526494
fundus	0.281876
fundus	0.932923
fundus	0.456149
fundus	0.627013
fundus	0.923349
fundus	0.802518
fundus	0.555688
fundus	0.237827
fundus	0.499933
fundus	0.986933
fundus	0.678358
fundus	0.183014
fundus	0.404561
fundus	0.355285
fundus	0.192519
fundus	0.883479
fundus	1.52533
fundus	0.153015
fundus	1.58514
fundus	0.334067
fundus	0.217874
fundus	0.225741
fundus	0.521267
fundus	0.042419
fundus	0.0150476
fundus	0.236736
fundus	0.186228
fundus	0.144399
fundus	0.990844
fundus	0.0565333
fundus	1.16105
fundus	0.448779
fundus	0.576326
fundus	0.404703
fundus	0.304857
fundus	0.617984
fundus	0.213861
fundus	0.0725863
fundus	0.554685
fundus	1.51556
fundus	0.152402
fundus	0.412861
fundus	0.529281
fundus	0.647999
fundus	0.0596208
fundus	0.0774192
fundus	1.26289
fundus	0.00806466
fundus	0.557046
fundus	0.352558
fundus	0.176897
fundus	3.50068
fundus	0.457971
fundus	0.121927
fundus	0.79545
fundus	1.03338
fundus	0.283339
fundus	0.569764
fundus	0.775585
fundus	0.337803
fundus	0.635723
fundus	1.2012
fundus	0.588081
fundus	1.73434
fundus	0.434667
fundus	0.281254
fundus	0.340111
fundus	0.0909118
fundus	0.437345
fundus	0.791532
fundus	0.184742
fundus	2.05417
fundus	2.53105
fundus	0.58661
fundus	0.0191809
fundus	0.527622
fundus	1.08343
fundus	0.518362
fundus	0.708923
fundus	0.195651
fundus	0.587801
fundus	0.89725
fundus	0.32374
fundus	0.37928
fundus	0.291529
fundus	0.936297
fundus	0.88736
fundus	0.140831
fundus	0.575037
fundus	0.19905
fundus	0.6226
fundus	0.641547
fundus	1.22913
fundus	1.51032
fundus	0.763616
fundus	0.579164
fundus	0.435167
fundus	0.053741
fundus	0.192301
fundus	0.600042
fundus	0.910486
fundus	0.933507
fundus	1.52893
fundus	0.262229
fundus	0.774564
fundus	1.1741
fundus	1.0235
fundus	0.376451
fundus	0.698296
fundus	0.35131
fundus	0.133882
fundus	0.94612
fundus	1.62251
fundus	0.853384
fundus	0.0659701
fundus	0.675268
fundus	0.109461
fundus	0.0609969
fundus	0.841533
fundus	0.267216
fundus	0.371056
fundus	0.102665
fundus	0.0463114
fundus	2.19574
fundus	0.243161
fundus	0.0695276
fundus	0.320462
fundus	1.08746
fundus	1.69573
fundus	0.157272
fundus	0.670472
fundus	0.154398
fundus	1.16355
fundus	1.06149
fundus	0.0627766
fundus	0.0169554
fundus	0.166934
fundus	0.325182
fundus	1.16963
fundus	0.436153
fundus	0.840403
fundus	0.797169
fundus	0.0407095
fundus	0.264282
fundus	0.122978
fundus	0.132388
fundus	0.96018
fundus	0.612175
fundus	0.144894
fundus	0.868941
fundus	1.16136
fundus	2.53116
fundus	0.0218619
fundus	1.03154
fundus	0.665161
fundus	0.810956
fundus	0.611631
fundus	0.675695
fundus	0.0987933
fundus	0.843195
fundus	0.597445
fundus	0.460747
fundus	0.68299
fundus	0.240597
fundus	0.180009
fundus	2.11225
fundus	0.759907
fundus	0.93254
fundus	0.230681
fundus	0.288874
fundus	0.761544
fundus	0.618035
fundus	0.264799
fundus	0.414885
fundus	0.0375728
fundus	0.515248
fundus	1.87485
fundus	0.138563
fundus	0.141325
fundus	0.0774666
fundus	0.504064
fundus	0.87427
fundus	0.0412906
fundus	0.642536
fundus	1.72872
fundus	0.00596321
fundus	0.320261
fundus	0.709654
fundus	0.381934
fundus	1.30714
fundus	0.0503118
fundus	0.101593
fundus	0.254501
fundus	0.551961
fundus	0.213168
fundus	0.0425462
fundus	0.278875
fundus	0.0403509
fundus	0.711814
fundus	1.29558
fundus	0.972192
fundus	1.34834
fundus	0.377874
fundus	1.07749
fundus	0.241589
fundus	0.450425
fundus	0.350581
fundus	1.58022
fundus	1.77441
fundus	0.760501
fundus	1.39105
fundus	0.602532
fundus	0.465837
fundus	0.235614
fundus	0.345029
fundus	0.241248
fundus	0.217364
fundus	0.664362
fundus	0.674647
fundus	0.685494
fundus	0.0924056
fundus	0.116508
fundus	0.624028
fundus	1.25795
fundus	0.833447
fundus	0.976078
fundus	0.961204
fundus	1.03899
fundus	0.394029
fundus	1.12822
fundus	0.589073
fundus	0.42445
fundus	0.711968
fundus	0.206215
fundus	0.107378
fundus	0.668557
fundus	0.273184
fundus	0.0837709
fundus	0.0711703
fundus	0.733585
fundus	0.321038
fundus	0.568335
fundus	0.0203041
fundus	1.77921
fundus	1.08329
fundus	1.24212
fundus	0.267241
fundus	0.060502
fundus	0.137493
fundus	0.575354
fundus	1.2114
fundus	0.744208
fundus	0.769551
fundus	1.6798
fundus	0.337128
fundus	0.0775762
fundus	0.794193
fundus	0.0526547
fundus	1.12297
fundus	1.12985
fundus	0.271369
fundus	0.522927
fundus	0.679929
fundus	0.127935
fundus	0.275185
fundus	0.443873
fundus	0.303375
fundus	0.825208
fundus	1.48609
fundus	0.707713
fundus	0.243145
fundus	0.858418
fundus	0.0286819
fundus	0.0662601
fundus	0.129106
fundus	0.253389
fundus	0.538035
fundus	2.47676
fundus	0.556068
fundus	0.399017
fundus	0.777102
fundus	0.111801
fundus	0.389365
fundus	0.00142155
fundus	0.199144
fundus	0.503748
fundus	0.353568
fundus	0.00566522
fundus	0.607384
fundus	0.295081
fundus	1.8192
fundus	0.190516
fundus	0.0601025
fundus	0.987494
fundus	0.0216519
fundus	0.00292622
fundus	0.489604
fundus	0.352932
fundus	0.403884
fundus	0.0234714
fundus	0.000615775
fundus	0.589933
fundus	0.892693
fundus	0.347431
fundus	0.565866
fundus	0.232326
fundus	0.0278786
fundus	0.34416
fundus	0.0502092
fundus	0.658019
fundus	0.0752394
fundus	0.86519
fundus	1.32887
fundus	0.0791811
fundus	0.278058
fundus	0.351073
fundus	0.425252
fundus	0.875819
fundus	0.339364
fundus	0.42463
fundus	1.20852
fundus	0.128065
fundus	0.632778
fundus	0.26598
fundus	0.123267
fundus	0.274472
fundus	0.952744
fundus	0.269853
fundus	0.465292
fundus	1.73932
fundus	0.214704
fundus	0.411658
fundus	0.588196
fundus	1.35415
fundus	0.352761
fundus	0.688853
fundus	0.16383
fundus	0.195372
fundus	1.55538
fundus	0.193308
fundus	0.233851
fundus	0.33239
fundus	0.400641
fundus	0.455815
fundus	0.214904
fundus	1.25215
fundus	0.358242
fundus	0.784713
fundus	0.66728
fundus	0.587733
fundus	0.432282
fundus	0.393223
fundus	0.374308
fundus	1.66834
fundus	0.251969
fundus	0.0670696
fundus	0.129866
fundus	0.962344
fundus	0.0289317
fundus	0.455436
fundus	0.144799
fundus	0.693809
fundus	1.55255
fundus	0.139606
fundus	0.52939
fundus	0.64105
fundus	0.859702
fundus	0.164957
fundus	0.339723
fundus	0.0508256
fundus	0.444573
fundus	0.424159
fundus	0.0123481
fundus	0.399113
fundus	1.00993
fundus	0.213002
fundus	1.73145
fundus	0.385065
fundus	1.49787
fundus	0.139498
fundus	1.3499
fundus	0.63163
fundus	0.779076
fundus	0.852579
fundus	0.0591318
fundus	0.352273
fundus	0.937085
fundus	0.537769
fundus	0.0573968
fundus	1.24834
fundus	0.340957
fundus	0.173797
fundus	1.44673
fundus	0.664379
fundus	0.577706
fundus	0.536604
fundus	0.298622
fundus	1.65242
fundus	0.38647
fundus	0.127912
fundus	0.223217
fundus	0.267172
fundus	1.18824
fundus	0.681687
fundus	0.966554
fundus	1.543
fundus	0.121091
fundus	0.414566
fundus	0.0760493
fundus	1.41506
fundus	0.861553
fundus	1.06689
fundus	0.0801089
fundus	1.89276
fundus	0.286589
fundus	0.0899536
fundus	0.259796
fundus	0.325556
fundus	1.32282
fundus	0.14534
fundus	0.354283
fundus	0.802469
fundus	0.167049
fundus	0.253916
fundus	0.146314
fundus	0.761768
fundus	0.50743
fundus	0.793424
fundus	0.0718181
fundus	0.211435
fundus	1.22667
fundus	0.58701
fundus	0.409198
fundus	0.0788088
fundus	0.313535
fundus	1.35087
fundus	0.560804
fundus	0.990494
fundus	0.061656
fundus	0.402615
fundus	0.115776
fundus	0.332376
fundus	0.23986
fundus	0.534862
fundus	0.0277464
fundus	0.33921
fundus	0.660219
fundus	0.806352
fundus	0.0719112
fundus	0.465674
fundus	0.244786
fundus	0.681324
fundus	1.57249
fundus	1.67294
fundus	0.100855
fundus	0.815807
fundus	1.40885
fundus	0.501265
fundus	0.156559
fundus	0.723128
fundus	0.221402
fundus	0.672348
fundus	0.236059
fundus	1.29224
fundus	2.22395
fundus	0.604577
fundus	1.21209
fundus	0.057417
fundus	0.143604
fundus	0.0581239
fundus	0.189114
fundus	1.45818
fundus	0.685702
fundus	0.153007
fundus	0.462982
fundus	0.00630402
fundus	0.179381
fundus	0.135568
fundus	0.278874
fundus	0.365935
fundus	0.00612637
fundus	0.255821
fundus	0.0713563
fundus	0.239141
fundus	1.06409
fundus	0.486156
fundus	0.245236
fundus	1.8851
fundus	0.560268
fundus	0.497843
fundus	0.880448
fundus	1.31148
fundus	0.622644
fundus	0.0038298
fundus	1.10529
fundus	0.058416
fundus	1.86612
fundus	1.17583
fundus	0.40818
fundus	0.986688
fundus	0.0396985
fundus	0.480742
fundus	0.529445
fundus	0.0613194
fundus	0.322724
fundus	0.320293
fundus	0.289125
fundus	0.094289
fundus	1.07554
fundus	0.243742
fundus	0.264085
fundus	0.330031
fundus	0.212456
fundus	0.0558656
fundus	0.779472
fundus	0.452128
fundus	1.32224
fundus	0.0296209
fundus	0.223343
fundus	0.0668755
fundus	0.172352
fundus	0.550184
fundus	0.305985
fundus	1.64701
fundus	1.00807
fundus	0.108892
fundus	0.302567
fundus	0.00217882
fundus	0.0207561
fundus	0.0525723
fundus	0.262946
fundus	0.739208
fundus	1.01269
fundus	0.0821297
fundus	0.553452
fundus	1.9355
fundus	0.0130573
fundus	0.492544
fundus	0.0530765
fundus	0.12835
fundus	1.62793
fundus	0.537291
fundus	1.39702
fundus	0.640829
fundus	0.674438
fundus	0.140426
fundus	1.32521
fundus	0.233043
fundus	0.200907
fundus	0.187526
fundus	1.4996
fundus	0.203458
fundus	0.369826
fundus	0.185417
fundus	1.26913
fundus	1.41218
fundus	0.308577
fundus	0.89859
fundus	0.943548
fundus	0.0280339
fundus	1.35367
fundus	1.01399
fundus	0.344503
fundus	1.61409
fundus	1.034
fundus	0.562025
fundus	0.488899
fundus	0.256552
fundus	0.417784
fundus	0.490306
fundus	0.787113
fundus	0.163713
fundus	0.0156809
fundus	0.0742468
fundus	0.00798977
fundus	0.527203
fundus	0.240226
fundus	0.468833
fundus	0.413607
fundus	0.673155
fundus	0.438634
fundus	0.346877
fundus	0.656948
fundus	0.673377
fundus	0.219085
fundus	0.321061
fundus	0.0222162
fundus	0.616403
fundus	1.24355
fundus	0.145944
fundus	0.0676333
fundus	0.382238
fundus	0.361
fundus	0.766859
fundus	1.23787
fundus	0.495094
fundus	0.803457
fundus	0.617116
fundus	0.00655029
fundus	1.41817
fundus	0.479219
fundus	1.17944
fundus	0.358368
fundus	0.50271
fundus	0.883607
fundus	0.772245
fundus	0.184887
fundus	1.20837
fundus	0.126774
fundus	0.853114
fundus	0.495692
fundus	0.200616
fundus	0.199548
fundus	0.0114523
fundus	0.948686
fundus	0.192982
fundus	0.470716
fundus	1.13455
fundus	0.889823
fundus	0.121755
fundus	0.333258
fundus	1.42076
fundus	0.497308
fundus	0.545833
fundus	0.977519
fundus	0.154758
fundus	0.653769
fundus	0.560902
fundus	0.593428
fundus	0.177411
fundus	0.345129
fundus	0.653983
fundus	0.254006
fundus	0.039537
fundus	0.0619408
fundus	0.108445
fundus	0.329042
fundus	0.323118
fundus	1.43967
fundus	0.441723
fundus	0.0628244
fundus	0.278574
fundus	0.184354
fundus	0.128467
fundus	0.824986
fundus	0.0167007
fundus	0.045947
fundus	0.589667
fundus	1.05978
fundus	0.201726
fundus	0.253531
fundus	0.275565
fundus	1.0464
fundus	0.51383
fundus	0.458443
fundus	0.516706
fundus	0.0842053
fundus	1.3454
fundus	0.277166
fundus	0.20245
fundus	0.425119
fundus	0.244708
fundus	0.23677
fundus	0.286931
fundus	1.33368
fundus	0.0416746
fundus	1.33383
fundus	0.172633
fundus	1.09638
fundus	1.05131
fundus	0.0669442
fundus	0.467061
fundus	0.453337
fundus	0.526875
fundus	0.471964
fundus	0.513669
fundus	1.00095
fundus	1.55958
fundus	0.255791
fundus	0.676973
fundus	0.230138
fundus	0.427273
fundus	2.1667
fundus	0.524524
fundus	0.50357
fundus	0.545727
fundus	0.463725
fundus	0.025467
fundus	0.687395
fundus	0.0636817
fundus	0.434061
fundus	0.191806
fundus	0.530712
fundus	0.365767
fundus	0.187302
fundus	0.537161
fundus	0.620673
fundus	0.0315757
fundus	3.56935
fundus	0.0509229
fundus	0.945396
fundus	0.747686
fundus	0.996795
fundus	0.63603
fundus	0.120131
fundus	0.106142
fundus	0.0435655
fundus	0.514206
fundus	0.5421
fundus	0.131692
fundus	0.975244
fundus	0.686335
fundus	0.483953
fundus	0.519338
fundus	0.157322
fundus	1.66835
fundus	0.358238
fundus	0.229084
fundus	0.401969
fundus	1.24604
fundus	0.871818
fundus	0.40498
fundus	0.031683
fundus	0.0761987
fundus	0.799837
fundus	0.296049
fundus	0.114629
fundus	0.274623
fundus	0.312583
fundus	0.217376
fundus	0.117955
fundus	0.331955
fundus	0.36185
fundus	0.56368
fundus	1.03047
fundus	0.139858
fundus	0.205604
fundus	0.32523
fundus	1.79424
fundus	0.66762
fundus	0.430752
fundus	0.617076
fundus	0.399847
fundus	0.0661539
fundus	0.158237
fundus	2.68829
fundus	0.281248
meta	2.3849
meta	0.135604
meta	0.208192
meta	0.3431
meta	1.33279
meta	1.33734
meta	0.260026
meta	1.74208
meta	1.14861
meta	0.581993
meta	0.763875
meta	0.0950798
meta	1.68507
meta	0.423088
meta	1.37574
meta	0.115401
meta	0.517012
meta	0.565256
meta	0.374433
meta	0.114948
meta	0.154655
meta	0.702374
meta	0.115512
meta	1.08044
meta	1.29882
meta	0.577749
meta	0.476425
meta	0.626618
meta	1.29829
meta	0.0988277
meta	0.496322
meta	0.943558
meta	1.34644
meta	0.574191
meta	0.625642
meta	1.39962
meta	0.929956
meta	0.41865
meta	0.84951
meta	1.73346
meta	0.831628
meta	2.49315
meta	0.78397
meta	0.21669
meta	0.809032
meta	0.523422
meta	0.50488
meta	1.31998
meta	2.29418
meta	1.05426
meta	0.50065
meta	0.947852
meta	0.895416
meta	1.05117
meta	1.05532
meta	0.1386
meta	0.541559
meta	0.757663
meta	1.31627
meta	0.153495
meta	0.521291
meta	0.00853124
meta	0.071828
meta	1.41835
meta	0.0660833
meta	1.62254
meta	0.442934
meta	0.672286
meta	1.93039
meta	0.242906
meta	1.51462
meta	0.391468
meta	0.730443
meta	0.63924
meta	0.449018
meta	0.309868
meta	1.03313
meta	1.30368
meta	0.216408
meta	0.191432
meta	1.36932
meta	0.487768
meta	0.134609
meta	1.00576
meta	1.0197
meta	0.179026
meta	0.752727
meta	0.253742
meta	0.297543
meta	0.234383
meta	0.415631
meta	0.121177
meta	0.43487
meta	0.41314
meta	0.139021
meta	1.5299
meta	0.273355
meta	1.23401
meta	0.303608
meta	1.70553
meta	1.01008
meta	0.520018
meta	0.744394
meta	1.11916
meta	2.16232
meta	0.365639
meta	0.17176
meta	0.735089
meta	0.697314
meta	1.95297
meta	0.169793
meta	1.19561
meta	0.24432
meta	1.04219
meta	1.43828
meta	0.460506
meta	0.129083
meta	2.36923
meta	0.211754
meta	0.238082
meta	0.618425
meta	0.831591
meta	0.617945
meta	0.0974983
meta	0.00208613
meta	0.0687041
meta	0.70868
meta	0.897111
meta	0.477917
meta	0.456152
meta	1.17878
meta	1.06573
meta	1.29921
meta	0.0588046
meta	0.124186
meta	2.43042
meta	0.269846
meta	1.56207
meta	1.59646
meta	0.235298
meta	1.45955
meta	0.378589
meta	2.11249
meta	2.38731
meta	1.41855
meta	1.22075
meta	1.42618
meta	0.496103
meta	1.52238
meta	0.233804
meta	0.0779063
meta	0.660268
meta	2.37404
meta	0.28732
meta	0.816645
meta	1.00197
meta	2.37336
meta	0.212322
meta	0.584695
meta	0.957676
meta	0.135719
meta	0.681662
meta	0.0827982
meta	0.76515
meta	0.654834
meta	1.30951
meta	1.79247
meta	1.52469
meta	0.15795
meta	0.605375
meta	1.93392
meta	0.766292
meta	0.381416
meta	1.50076
meta	0.232881
meta	2.85488
meta	1.04595
meta	0.617471
meta	1.41594
meta	0.322396
meta	0.0744072
meta	1.49021
meta	0.677956
meta	0.898191
meta	0.528317
meta	0.582456
meta	0.593719
meta	0.281897
meta	0.358368
meta	1.24522
meta	1.26071
meta	1.87029
meta	0.310426
meta	0.19597
meta	0.74051
meta	0.536411
meta	1.26615
meta	0.093965
meta	0.561328
meta	1.92977
meta	1.54008
meta	2.86196
meta	1.87478
meta	2.10071
meta	0.0290551
meta	2.72334
meta	1.53695
meta	1.45418
meta	0.644732
meta	0.332261
meta	1.16662
meta	2.16154
meta	0.726263
meta	1.57033
meta	1.81608
meta	0.655817
meta	0.309633
meta	1.10182
meta	0.0911515
meta	0.151742
meta	0.311296
meta	1.12118
meta	1.39794
meta	0.169072
meta	0.428074
meta	1.50249
meta	0.874292
meta	1.70119
meta	0.391284
meta	1.39642
meta	0.360826
meta	0.173827
meta	1.34977
meta	0.706261
meta	0.966143
meta	0.219621
meta	1.18809
meta	0.634081
meta	1.7044
meta	1.82522
meta	0.331806
meta	0.106479
meta	0.530149
meta	0.458148
meta	0.22788
meta	0.864871
meta	0.0357402
meta	0.652135
meta	2.07321
meta	0.51279
meta	0.0161268
meta	0.171196
meta	0.469332
meta	1.45295
meta	0.434995
meta	1.70317
meta	0.235603
meta	0.604752
meta	0.6022
meta	0.528174
meta	0.369672
meta	0.0893162
meta	0.0920345
meta	1.03569
meta	0.508312
meta	0.0642417
meta	0.807327
meta	0.528923
meta	3.02368
meta	1.60687
meta	2.11241
meta	0.278811
meta	0.130439
meta	0.979818
meta	0.208585
meta	0.840361
meta	1.68747
meta	1.36482
meta	0.548711
meta	1.40397
meta	0.417717
meta	0.205201
meta	0.943946
meta	1.56484
meta	0.511801
meta	0.671198
meta	1.37541
meta	0.446464
meta	0.493353
meta	0.423568
meta	3.27968
meta	0.648108
meta	0.408929
meta	0.235043
meta	0.423821
meta	0.0474046
meta	0.31146
meta	0.022132
meta	0.441166
meta	1.10168
meta	0.713714
meta	0.0600509
meta	0.186887
meta	0.237312
meta	0.783177
meta	0.254907
meta	0.357648
meta	0.45184
meta	0.0353948
meta	0.142848
meta	0.0594232
meta	3.17766
meta	0.46158
meta	0.225853
meta	0.589685
meta	0.597204
meta	0.487073
meta	2.37258
meta	2.31119
meta	2.11609
meta	0.429472
meta	0.0132499
meta	2.03083
meta	0.129139
meta	1.15443
meta	0.289061
meta	1.87497
meta	0.144832
meta	0.661016
meta	0.218783
meta	0.162464
meta	0.700803
meta	1.27289
meta	1.03956
meta	1.16333
meta	1.63121
meta	0.680776
meta	0.278831
meta	0.493844
meta	0.97904
meta	0.130558
meta	0.148062
meta	2.61314
meta	0.923587
meta	1.16359
meta	0.0266499
meta	0.389308
meta	1.34051
meta	0.996446
meta	0.557572
meta	1.32351
meta	1.07444
meta	0.221484
meta	0.822004
meta	0.569692
meta	0.557987
meta	0.231972
meta	0.234507
meta	0.403486
meta	0.583968
meta	1.42321
meta	0.557221
meta	0.12547
meta	0.390527
meta	0.369575
meta	1.06784
meta	0.163184
meta	0.412993
meta	0.577605
meta	1.40782
meta	0.115892
meta	0.738164
meta	3.09057
meta	0.0292001
meta	0.885619
meta	0.0891401
meta	0.125689
meta	0.300131
meta	0.715939
meta	0.641962
meta	0.654373
meta	0.672494
meta	0.309978
meta	0.811675
meta	0.968928
meta	0.0758135
meta	0.707033
meta	0.306502
meta	2.27287
meta	0.420534
meta	0.766778
meta	0.048509
meta	0.424141
meta	1.30112
meta	0.34625
meta	0.262878
meta	0.450631
meta	0.305503
meta	0.626452
meta	1.63723
meta	1.09114
meta	0.279141
meta	0.834797
meta	0.287549
meta	0.158886
meta	1.00897
meta	0.751094
meta	1.11897
meta	0.308887
meta	0.30149
meta	0.818582
meta	0.900898
meta	1.64807
meta	0.964527
meta	0.158831
meta	0.0334763
meta	0.0304349
meta	0.889952
meta	0.0417975
meta	1.35136
meta	0.0984155
meta	0.0319682
meta	0.355266
meta	2.50782
meta	1.14778
meta	2.21428
meta	0.477684
meta	0.0216823
meta	1.41507
meta	0.353079
meta	0.699716
meta	1.11825
meta	2.64969
meta	0.0654882
meta	0.313698
meta	0.34829
meta	0.214226
meta	0.466547
meta	0.479981
meta	0.235033
meta	3.27388
meta	1.00097
meta	0.843136
meta	1.05417
meta	2.11011
meta	0.682861
meta	0.334436
meta	0.51874
meta	0.622132
meta	0.44251
meta	0.311771
meta	1.63181
meta	0.35929
meta	1.22261
meta	0.941843
meta	0.939408
meta	0.0818563
meta	1.04953
meta	0.534141
meta	1.66418
meta	0.641891
meta	0.624603
meta	0.587236
meta	0.376636
meta	0.305012
meta	0.142857
meta	2.23003
meta	3.22673
meta	0.780449
meta	0.707756
meta	0.258737
meta	1.13791
meta	0.452557
meta	0.0776095
meta	0.49275
meta	2.23849
meta	0.103807
meta	0.569589
meta	0.297961
meta	0.416169
meta	0.748382
meta	2.41464
meta	0.00926999
meta	1.66659
meta	0.683951
meta	0.197649
meta	0.542157
meta	0.462309
meta	0.255653
meta	1.48739
meta	0.279427
meta	0.0953654
meta	0.83675
meta	0.148688
meta	0.0559426
meta	1.03533
meta	0.0556481
meta	0.543128
meta	0.31118
meta	0.00827949
meta	4.15205
meta	2.68213
meta	0.16811
meta	0.305759
meta	0.291168
meta	3.35598
meta	0.642545
meta	0.447783
meta	1.70019
meta	1.08223
meta	0.182441
meta	0.732352
meta	0.177904
meta	0.58483
meta	0.240967
meta	0.575761
meta	0.256145
meta	0.206524
meta	1.5591
meta	0.0923876
meta	1.37759
meta	0.301165
meta	0.0476835
meta	0.369926
meta	0.0648961
meta	0.0678769
meta	0.607337
meta	0.561643
meta	1.81591
meta	1.53935
meta	0.358544
meta	0.663891
meta	0.530656
meta	1.40727
meta	0.179819
meta	1.11217
meta	0.771461
meta	2.62395
meta	0.893116
meta	1.56226
meta	1.814
meta	0.0385304
meta	0.605805
meta	2.4969
meta	2.22266
meta	0.354209
meta	0.830347
meta	1.19562
meta	0.55428
meta	0.607605
meta	0.0356197
meta	0.555806
meta	0.743239
meta	0.0750759
meta	1.26432
meta	0.0651886
meta	0.0721985
meta	1.45588
meta	1.33301
meta	0.20858
meta	0.531806
meta	0.0137728
meta	0.585151
meta	0.134087
meta	0.392659
meta	0.243227
meta	0.690623
meta	0.0619834
meta	3.91723
meta	0.716171
meta	0.365004
meta	0.849757
meta	1.46891
meta	0.897538
meta	0.280882
meta	0.576217
meta	1.92324
meta	1.1994
meta	0.3629
meta	0.163142
meta	0.821198
meta	0.724063
meta	0.722608
meta	1.38762
meta	1.51983
meta	0.129153
meta	1.52662
meta	2.73903
meta	0.839525
meta	1.60343
meta	2.85878
meta	0.386552
meta	2.08124
meta	0.48452
meta	0.431694
meta	0.388998
meta	0.194972
meta	1.45546
meta	0.584853
meta	0.875104
meta	0.239554
meta	0.290375
meta	0.820869
meta	0.291788
meta	0.708694
meta	0.53514
meta	0.604142
meta	0.616671
meta	1.75289
meta	0.386297
meta	0.52313
meta	0.153191
meta	1.79423
meta	0.606169
meta	0.343199
meta	1.26991
meta	0.214113
meta	0.774802
meta	1.47808
meta	1.2233
meta	0.614383
meta	1.80879
meta	0.450369
meta	1.34158
meta	0.0919712
meta	1.65778
meta	0.489879
meta	0.746886
meta	0.0819541
meta	1.71684
meta	0.627049
meta	0.60604
meta	0.193631
meta	0.144527
meta	1.50369
meta	0.321165
meta	0.708664
meta	0.68104
meta	0.482537
meta	1.55714
meta	1.10098
meta	1.33664
meta	0.0162001
meta	0.512473
meta	0.00971115
meta	0.0657921
meta	0.476025
meta	1.43405
meta	0.719101
meta	0.510305
meta	2.15173
meta	0.172069
meta	0.307783
meta	0.735423
meta	1.3704
meta	1.91073
meta	1.03983
meta	1.05038
meta	0.634771
meta	0.737919
meta	1.12137
meta	1.62917
meta	0.186785
meta	0.49463
meta	0.181078
meta	1.27755
meta	0.588211
meta	0.311645
meta	0.501134
meta	0.496844
meta	0.226922
meta	0.162948
meta	0.670667
meta	0.177605
meta	0.014747
meta	0.413508
meta	0.191219
meta	0.829136
meta	0.698113
meta	0.675952
meta	0.145707
meta	0.659113
meta	0.709004
meta	1.15404
meta	0.0371088
meta	0.310178
meta	0.476953
meta	0.48906
meta	0.0242767
meta	0.832725
meta	0.603704
meta	0.123279
meta	0.857552
meta	0.477629
meta	2.26678
meta	1.88196
meta	0.275755
meta	0.530441
meta	0.132541
meta	2.05169
meta	0.319786
meta	0.06095
meta	0.167806
meta	0.725063
meta	0.234668
meta	0.434775
meta	0.00125174
meta	0.52205
meta	0.408128
meta	0.957167
meta	0.484821
meta	0.306421
meta	0.729
meta	0.412778
meta	0.63093
meta	0.372255
meta	0.0730801
meta	0.765383
meta	0.356669
meta	0.796301
meta	0.576899
meta	0.443242
meta	0.888761
meta	0.213094
meta	0.640407
meta	0.141924
meta	0.89491
meta	0.465644
meta	0.306964
meta	0.868757
meta	0.0451131
meta	0.137233
meta	0.681853
meta	1.9211
meta	0.344149
meta	0.857968
meta	0.336996
meta	0.175649
meta	2.05218
meta	0.340142
meta	1.76566
meta	1.26173
meta	0.0845593
meta	0.81979
meta	0.900273
meta	0.825562
meta	0.651732
meta	0.951458
meta	1.5288
meta	1.85891
meta	0.058422
meta	1.13978
meta	1.27966
meta	0.150988
meta	0.820202
meta	0.508348
meta	3.3073
meta	0.75749
meta	1.78971
meta	2.25688
meta	0.485855
meta	0.259233
meta	0.105612
meta	0.837359
meta	0.711939
meta	0.867122
meta	1.07644
meta	1.53168
meta	0.975505
meta	1.19073
meta	0.0257042
meta	0.809879
meta	0.319866
meta	0.155798
meta	0.069451
meta	0.289033
meta	1.06966
meta	0.369655
meta	0.820132
meta	0.230219
meta	2.53882
meta	0.0130514
meta	0.301741
meta	0.105045
meta	1.73229
meta	1.06763
meta	0.622463
meta	0.537787
meta	0.488355
meta	0.876836
meta	1.33432
meta	1.4221
meta	0.333541
meta	0.411621
meta	1.11132
meta	0.377603
meta	1.05485
meta	1.26122
meta	0.381748
meta	0.656766
meta	0.674508
meta	0.231332
meta	0.0686709
meta	1.46279
meta	2.43385
meta	1.40781
meta	1.24001
meta	0.730766
meta	0.845625
meta	0.61203
meta	1.46159
meta	0.0130383
meta	0.12191
meta	0.128428
meta	1.83259
meta	1.42182
meta	0.636861
meta	1.28972
meta	0.147363
meta	0.741112
meta	1.69261
meta	0.0106921
meta	0.906944
meta	0.483581
meta	0.354543
meta	0.833997
meta	0.00291639
meta	0.468463
meta	0.269252
meta	1.00417
meta	0.466864
meta	0.337604
meta	0.549904
meta	3.36783
meta	0.46633
meta	1.23019
meta	2.21297
meta	0.32455
meta	1.17722
meta	0.114008
meta	0.0398658
meta	0.115245
meta	1.49945
meta	0.366864
meta	1.48626
meta	0.691391
meta	0.378163
meta	0.414405
meta	0.642787
meta	0.078388
meta	0.207755
meta	0.438188
meta	0.289684
meta	0.0176436
meta	0.0650031
meta	1.47249
meta	0.102065
meta	0.240241
meta	0.256337
comb	0.477809
comb	0.0469895
comb	1.23034
comb	0.383086
comb	0.50601
comb	0.75221
comb	0.998157
comb	0.643836
comb	1.30608
comb	0.65097
comb	0.661628
comb	0.736182
comb	0.0234668
comb	0.0339726
comb	0.422662
comb	0.228336
comb	0.0518
comb	0.78571
comb	0.372073
comb	0.296538
comb	0.304592
comb	0.67193
comb	0.272222
comb	0.432188
comb	0.29973
comb	0.325762
comb	0.30527
comb	1.02653
comb	0.399986
comb	1.43278
comb	0.594518
comb	0.255088
comb	1.05512
comb	0.649349
comb	0.114457
comb	0.832321
comb	0.766104
comb	0.492042
comb	1.03772
comb	0.0948523
comb	0.0696838
comb	0.46533
comb	0.464125
comb	1.01087
comb	0.0781524
comb	2.1213
comb	1.22933
comb	1.15573
comb	0.559814
comb	1.50648
comb	0.521938
comb	0.304313
comb	1.30504
comb	0.638049
comb	0.517008
comb	0.199003
comb	0.199771
comb	1.43542
comb	0.532509
comb	0.235052
comb	0.687303
comb	0.288361
comb	0.5522
comb	0.298111
comb	0.187246
comb	0.0338749
comb	0.350795
comb	0.697506
comb	0.213924
comb	0.653611
comb	0.557881
comb	1.6836
comb	1.63456
comb	0.145244
comb	0.31526
comb	0.105029
comb	0.290916
comb	0.414946
comb	0.552239
comb	0.15123
comb	0.182578
comb	0.266641
comb	1.60196
comb	0.355471
comb	0.646047
comb	0.0110407
comb	0.515481
comb	0.322638
comb	0.0325833
comb	0.570086
comb	0.653727
comb	0.10337
comb	0.109111
comb	0.376186
comb	0.264288
comb	0.0397175
comb	0.280065
comb	0.239972
comb	0.258709
comb	0.116672
comb	0.120572
comb	0.0186001
comb	0.194778
comb	0.451456
comb	0.855903
comb	0.151156
comb	0.0980637
comb	0.348421
comb	0.62908
comb	1.02445
comb	0.357419
comb	0.264365
comb	0.0182841
comb	0.078322
comb	0.40682
comb	0.162043
comb	0.589887
comb	0.402702
comb	2.68446
comb	0.167849
comb	0.246059
comb	0.530979
comb	0.573543
comb	0.698479
comb	0.903809
comb	0.00952349
comb	0.55053
comb	0.0774078
comb	0.595471
comb	1.42618
comb	0.742668
comb	0.557477
comb	0.088625
comb	0.0761948
comb	0.0912762
comb	0.299233
comb	0.174969
comb	0.58236
comb	0.264145
comb	1.06408
comb	0.166768
comb	0.0910839
comb	0.516322
comb	0.468769
comb	0.257807
comb	0.104808
comb	0.838842
comb	0.342061
comb	0.34514
comb	0.620013
comb	0.749543
comb	0.0400875
comb	0.540817
comb	0.458105
comb	0.362474
comb	0.429711
comb	1.87709
comb	0.217484
comb	0.354809
comb	1.00683
comb	0.163301
comb	0.0581565
comb	1.77113
comb	0.544757
comb	0.587523
comb	0.323748
comb	0.393969
comb	0.599585
comb	0.00697791
comb	1.53277
comb	0.337584
comb	0.892864
comb	0.102423
comb	0.117429
comb	0.112877
comb	1.35477
comb	0.0159792
comb	0.406712
comb	1.93265
comb	0.37641
comb	1.00989
comb	0.0565957
comb	0.50171
comb	0.270775
comb	0.75692
comb	0.458081
comb	0.473299
comb	0.197675
comb	2.34067
comb	1.20862
comb	0.641836
comb	0.0199987
comb	0.40842
comb	0.989416
comb	0.0598437
comb	0.982337
comb	0.171837
comb	1.34115
comb	0.644338
comb	0.0748499
comb	1.90589
comb	0.22692
comb	0.526496
comb	0.661652
comb	0.647006
comb	0.492752
comb	0.408187
comb	0.113078
comb	0.908916
comb	0.523309
comb	0.150807
comb	2.06152
comb	0.407417
comb	0.403993
comb	1.2832
comb	0.363904
comb	1.35116
comb	0.85316
comb	1.9167
comb	0.0795125
comb	0.438678
comb	0.0527508
comb	0.208024
comb	0.028167
comb	1.30815
comb	0.81679
comb	0.73174
comb	0.723459
comb	0.318686
comb	0.273549
comb	0.277779
comb	1.37459
comb	1.47239
comb	0.165474
comb	0.150624
comb	1.07761
comb	0.0456359
comb	0.640706
comb	0.260061
comb	1.39316
comb	0.27634
comb	1.25412
comb	0.690442
comb	0.139025
comb	1.0187
comb	0.891467
comb	0.00278158
comb	0.437544
comb	0.422498
comb	0.0566995
comb	0.0318681
comb	9.23048e-05
comb	0.169643
comb	0.224191
comb	0.185472
comb	0.0276688
comb	1.09305
comb	0.520699
comb	2.02179
comb	0.833694
comb	0.707927
comb	0.124596
comb	0.713379
comb	0.155538
comb	0.937938
comb	0.431219
comb	0.5322
comb	0.0238263
comb	0.667606
comb	0.692864
comb	0.316646
comb	0.946425
comb	0.249727
comb	0.511878
comb	0.57718
comb	0.117254
comb	0.451148
comb	0.225344
comb	0.408118
comb	1.26038
comb	0.348075
[truncated: 578 more rows]

## Sheet: Extended Data Fig_3a
db_name	Integrated Brier score			Concordance index			year
	mean	Lower bound of 95% CI	Upper bound of 95% CI	mean	Lower bound of 95% CI	Upper bound of 95% CI
Internal test set	0.05	0.047	0.053	0.895	0.861	0.927	1
Internal test set	0.077	0.074	0.081	0.864	0.822	0.902	2
Internal test set	0.121	0.116	0.125	0.87	0.834	0.903	3
Internal test set	0.159	0.154	0.164	0.845	0.813	0.874	4
Internal test set	0.189	0.184	0.194	0.826	0.797	0.851	5
External validation dataset–1,2,4, and 5	0.058	0.056	0.061	0.832	0.783	0.879	1
External validation dataset–1,2,4, and 5	0.094	0.091	0.097	0.842	0.814	0.867	2
External validation dataset–1,2,4, and 5	0.132	0.128	0.135	0.825	0.803	0.848	3
External validation dataset–1,2,4, and 5	0.157	0.153	0.16	0.817	0.798	0.835	4
External validation dataset–1,2,4, and 5	0.173	0.169	0.177	0.804	0.784	0.823	5

## Sheet: Extended Data Fig_3b
Internal test set			External validation dataset-1			External validation dataset-2			External validation dataset-4			External validation dataset-5
DR progreession labels	risk	DeepDR Plus predicted time	DR progreession labels	risk	DeepDR Plus predicted time	DR progreession labels	risk	DeepDR Plus predicted time	DR progreession labels	risk	DeepDR Plus predicted time	DR progreession labels	risk	DeepDR Plus predicted time
0	High risk	5	0	Low risk	5	0	Low risk	5	1	High risk	0.964384	0	High risk	5
0	Low risk	5	0	Low risk	5	0	High risk	5	0	Low risk	5	0	High risk	5
0	Low risk	5	0	Low risk	5	0	High risk	5	0	High risk	5	0	Low risk	5
0	Low risk	5	0	Low risk	5	0	Low risk	5	0	Low risk	5	0	Low risk	5
0	Low risk	5	0	High risk	5	0	High risk	5	0	Low risk	5	0	Low risk	5
0	Low risk	5	0	Low risk	5	0	Low risk	5	0	Low risk	5	0	Low risk	5
0	Low risk	5	0	Low risk	5	0	Low risk	5	0	Low risk	5	0	Low risk	5
0	Low risk	5	0	High risk	5	0	High risk	5	1	High risk	0.654795	0	High risk	5
0	Low risk	5	0	High risk	5	0	Low risk	5	0	Low risk	5	1	Low risk	4.23836
0	High risk	5	0	High risk	5	0	Low risk	5	0	Low risk	5	1	High risk	4.23836
0	Low risk	5	0	Low risk	5	1	Low risk	3.81644	1	High risk	2.9726	0	Low risk	5
0	High risk	5	0	High risk	5	1	High risk	3.81644	0	High risk	5	0	Low risk	5
0	Low risk	5	0	Low risk	5	0	Low risk	5	1	High risk	1.51233	1	High risk	1.00274
0	Low risk	5	0	High risk	5	0	Low risk	5	0	Low risk	5	0	Low risk	5
0	Low risk	5	0	Low risk	5	0	Low risk	5	0	Low risk	5	0	Low risk	5
0	Low risk	5	0	High risk	5	0	Low risk	5	0	Low risk	5	0	Low risk	5
0	Low risk	5	0	Low risk	5	0	Low risk	5	1	Low risk	3.06027	0	High risk	5
0	High risk	5	0	Low risk	5	0	Low risk	5	0	Low risk	5	0	Low risk	5
0	Low risk	5	0	Low risk	5	0	Low risk	5	0	High risk	5	0	High risk	5
0	Low risk	5	0	Low risk	5	0	Low risk	5	1	High risk	1.03836	0	High risk	5
0	Low risk	5	0	High risk	5	0	High risk	5	0	Low risk	5	0	Low risk	5
0	High risk	5	0	Low risk	5	0	High risk	5	0	High risk	5	0	High risk	5
0	High risk	5	0	High risk	5	0	Low risk	5	1	High risk	0.50411	0	Low risk	5
0	Low risk	5	0	Low risk	5	0	High risk	5	1	High risk	4.50137	0	Low risk	5
0	Low risk	5	0	High risk	5	0	Low risk	5	0	Low risk	5	0	High risk	5
0	Low risk	5	0	Low risk	5	0	Low risk	5	1	High risk	1.47945	0	High risk	5
0	Low risk	5	0	High risk	5	0	Low risk	5	0	Low risk	5	0	Low risk	5
0	Low risk	5	0	High risk	5	0	High risk	5	1	Low risk	2.51507	0	Low risk	5
0	Low risk	5	0	Low risk	5	0	Low risk	5	0	Low risk	5	0	High risk	5
0	High risk	5	0	Low risk	5	0	Low risk	5	1	High risk	3.12877	0	High risk	5
0	Low risk	5	0	High risk	5	0	Low risk	5	0	Low risk	5	0	High risk	5
0	High risk	5	0	Low risk	5	0	High risk	5	1	High risk	1.52603	0	High risk	5
1	High risk	4.11781	0	High risk	5	0	Low risk	5	0	Low risk	5	0	Low risk	5
1	High risk	4.11781	0	Low risk	5	0	Low risk	5	0	Low risk	5	0	High risk	5
1	High risk	3.98904	0	Low risk	5	0	Low risk	5	1	High risk	2.49863	0	High risk	5
1	High risk	3.98904	0	Low risk	5	0	Low risk	5	0	Low risk	5	0	Low risk	5
0	Low risk	5	0	Low risk	5	0	High risk	5	0	Low risk	5	0	High risk	5
0	Low risk	5	0	Low risk	5	0	High risk	5	0	Low risk	5	0	High risk	5
1	High risk	1.0137	0	Low risk	5	0	Low risk	5	0	High risk	5	0	High risk	5
1	High risk	1.0137	0	Low risk	5	0	Low risk	5	1	High risk	1.02192	0	High risk	5
0	Low risk	5	0	Low risk	5	0	Low risk	5	0	Low risk	5	0	Low risk	5
0	High risk	5	0	Low risk	5	0	Low risk	5	1	High risk	2.54795	0	Low risk	5
0	Low risk	5	0	High risk	5	0	Low risk	5	0	Low risk	5	0	High risk	5
0	High risk	5	0	High risk	5	0	High risk	5	1	High risk	1.53425	0	Low risk	5
0	Low risk	5	0	Low risk	5	0	High risk	5	1	High risk	1.46027	0	High risk	5
0	High risk	5	0	Low risk	5	0	Low risk	5	0	High risk	5	0	Low risk	5
0	Low risk	5	0	Low risk	5	0	Low risk	5	0	High risk	5	0	High risk	5
0	High risk	5	0	High risk	5	0	Low risk	5	0	High risk	5	0	High risk	5
0	High risk	5	0	Low risk	5	0	Low risk	5	0	High risk	5	0	Low risk	5
0	Low risk	5	0	High risk	5	0	Low risk	5	0	Low risk	5	0	Low risk	5
0	High risk	5	1	High risk	0.490411	0	Low risk	5	0	High risk	5	0	Low risk	5
0	Low risk	5	1	High risk	0.490411	0	Low risk	5	1	High risk	2.45753	0	High risk	5
0	High risk	5	0	Low risk	5	0	Low risk	5	0	Low risk	5	0	High risk	5
0	High risk	5	0	Low risk	5	0	Low risk	5	1	High risk	0.517808	0	High risk	5
0	High risk	5	0	Low risk	5	0	Low risk	5	0	Low risk	5	0	High risk	5
0	Low risk	5	0	High risk	5	0	High risk	5	1	High risk	2.45205	0	Low risk	5
0	High risk	5	0	High risk	5	0	Low risk	5	1	Low risk	2.0137	0	Low risk	5
0	Low risk	5	0	Low risk	5	0	Low risk	5	1	High risk	1.47397	0	Low risk	5
0	High risk	5	0	High risk	5	0	High risk	5	1	High risk	1.50137	0	High risk	5
0	High risk	5	0	Low risk	5	0	Low risk	5	1	High risk	2.53151	0	High risk	5
0	Low risk	5	0	High risk	5	0	High risk	5	0	Low risk	5	0	High risk	5
0	High risk	5	0	High risk	5	0	High risk	5	1	High risk	2.52603	0	High risk	5
0	Low risk	5	0	Low risk	5	0	High risk	5	0	Low risk	5	0	Low risk	5
0	High risk	5	0	Low risk	5	0	Low risk	5	1	High risk	2.57534	0	High risk	5
0	Low risk	5	0	Low risk	5	0	High risk	5	0	Low risk	5	0	High risk	5
0	High risk	5	0	Low risk	5	0	High risk	5	1	High risk	0.512329	0	High risk	5
0	Low risk	5	0	High risk	5	0	Low risk	5	0	Low risk	5	0	High risk	5
0	High risk	5	0	High risk	5	0	Low risk	5	0	Low risk	5	0	High risk	5
1	High risk	0.545205	0	Low risk	5	0	Low risk	5	1	Low risk	3.05205	0	High risk	5
1	High risk	0.545205	0	Low risk	5	0	Low risk	5	0	High risk	5	0	High risk	5
0	Low risk	5	0	Low risk	5	0	Low risk	5	0	Low risk	5	0	Low risk	5
0	High risk	5	0	Low risk	5	0	Low risk	5	1	High risk	2.50411	0	High risk	5
0	Low risk	5	0	Low risk	5	0	Low risk	5	1	Low risk	2.49315	0	High risk	5
0	Low risk	5	0	Low risk	5	0	Low risk	5	1	Low risk	3.61096	0	Low risk	5
0	Low risk	5	0	High risk	5	0	High risk	5	1	Low risk	2.52603	0	High risk	5
0	High risk	5	0	Low risk	5	0	High risk	5	1	High risk	3.14795	0	Low risk	5
0	Low risk	5	0	High risk	5	0	High risk	5	1	Low risk	1.53699	0	High risk	5
0	High risk	5	0	Low risk	5	0	Low risk	5	1	High risk	2.51233	0	Low risk	5
0	Low risk	5	0	Low risk	5	0	Low risk	5	1	High risk	3.58082	0	High risk	5
0	High risk	5	0	Low risk	5	0	High risk	5	1	High risk	1.03014	0	Low risk	5
0	Low risk	5	0	Low risk	5	0	Low risk	5	0	Low risk	5	0	High risk	5
0	Low risk	5	0	Low risk	5	0	High risk	5	0	Low risk	5	0	High risk	5
1	High risk	0.841096	0	Low risk	5	1	High risk	2.53425	0	Low risk	5	0	Low risk	5
0	High risk	5	0	Low risk	5	1	High risk	2.53425	0	Low risk	5	0	High risk	5
0	Low risk	5	0	High risk	5	0	Low risk	5	0	Low risk	5	0	Low risk	5
0	High risk	5	0	High risk	5	0	Low risk	5	1	Low risk	1	0	Low risk	5
0	High risk	5	0	Low risk	5	0	Low risk	5	0	Low risk	5	0	Low risk	5
0	High risk	5	0	Low risk	5	0	Low risk	5	1	High risk	3.38082	0	Low risk	5
0	High risk	5	0	Low risk	5	0	Low risk	5	1	Low risk	4.77534	0	Low risk	5
0	High risk	5	0	High risk	5	0	Low risk	5	1	Low risk	3.63836	0	Low risk	5
0	High risk	5	0	High risk	5	0	High risk	5	1	High risk	1.49863	0	Low risk	5
0	Low risk	5	0	Low risk	5	0	Low risk	5	1	High risk	1.49315	0	Low risk	5
0	Low risk	5	0	High risk	5	0	Low risk	5	0	Low risk	5	0	High risk	5
0	High risk	5	0	Low risk	5	0	Low risk	5	1	High risk	1.94795	0	Low risk	5
0	High risk	5	0	Low risk	5	0	Low risk	5	1	Low risk	3.5863	0	High risk	5
0	Low risk	5	0	Low risk	5	0	Low risk	5	0	Low risk	5	0	High risk	5
0	High risk	5	0	Low risk	5	0	Low risk	5	1	Low risk	3.50137	0	High risk	5
0	Low risk	5	0	High risk	5	0	High risk	5	0	Low risk	5	0	High risk	5
0	Low risk	5	0	Low risk	5	0	High risk	5	0	Low risk	5	0	High risk	5
0	Low risk	5	0	High risk	5	0	High risk	5	1	High risk	0.49863	0	High risk	5
0	Low risk	5	0	Low risk	5	0	Low risk	5	0	High risk	5	0	Low risk	5
0	Low risk	5	0	Low risk	5	0	High risk	5	0	High risk	5	0	Low risk	5
0	Low risk	5	1	Low risk	4.92603	0	High risk	5	1	High risk	3.67945	0	Low risk	5
0	Low risk	5	1	Low risk	4.92603	0	Low risk	5	0	Low risk	5	0	High risk	5
0	Low risk	5	0	Low risk	5	0	High risk	5	0	Low risk	5	0	High risk	5
0	Low risk	5	0	Low risk	5	0	Low risk	5	1	High risk	1.63288	0	High risk	5
0	Low risk	5	0	Low risk	5	0	High risk	5	0	High risk	5	0	High risk	5
0	High risk	5	0	Low risk	5	0	Low risk	5	0	Low risk	5	0	High risk	5
0	High risk	5	0	Low risk	5	0	Low risk	5	0	Low risk	5	0	High risk	5
0	Low risk	5	0	Low risk	5	0	Low risk	5	1	High risk	4.48219	0	High risk	5
0	High risk	5	0	Low risk	5	0	Low risk	5	1	High risk	0.523288	0	High risk	5
0	Low risk	5	0	Low risk	5	0	High risk	5	0	High risk	5	0	High risk	5
0	High risk	5	0	Low risk	5	1	High risk	1.07397	1	High risk	1.51781	0	Low risk	5
0	Low risk	5	0	Low risk	5	1	High risk	1.07397	1	Low risk	2.47397	0	Low risk	5
1	High risk	0.912329	0	Low risk	5	0	Low risk	5	1	High risk	1.50137	0	Low risk	5
1	High risk	0.912329	0	Low risk	5	0	High risk	5	0	High risk	5	0	Low risk	5
0	High risk	5	0	Low risk	5	0	Low risk	5	1	High risk	3.20822	0	High risk	5
0	Low risk	5	0	Low risk	5	0	High risk	5	0	High risk	5	0	High risk	5
0	High risk	5	0	Low risk	5	0	Low risk	5	0	Low risk	5	0	Low risk	5
0	Low risk	5	0	Low risk	5	0	High risk	5	0	High risk	5	0	High risk	5
0	Low risk	5	0	Low risk	5	0	Low risk	5	0	Low risk	5	0	Low risk	5
0	Low risk	5	0	High risk	5	0	High risk	5	0	Low risk	5	0	High risk	5
0	Low risk	5	0	High risk	5	0	Low risk	5	0	High risk	5	0	Low risk	5
0	Low risk	5	0	Low risk	5	0	Low risk	5	0	Low risk	5	0	Low risk	5
0	Low risk	5	0	Low risk	5	0	Low risk	5	0	Low risk	5	0	Low risk	5
0	Low risk	5	0	Low risk	5	0	High risk	5	0	High risk	5	0	Low risk	5
0	High risk	5	0	High risk	5	0	Low risk	5	0	Low risk	5	0	Low risk	5
0	Low risk	5	0	Low risk	5	0	Low risk	5	1	High risk	1.97534	0	Low risk	5
0	Low risk	5	0	Low risk	5	1	High risk	1.11507	1	Low risk	2.2274	0	Low risk	5
0	Low risk	5	0	Low risk	5	1	High risk	3.8137	1	Low risk	3.12603	0	Low risk	5
0	Low risk	5	0	Low risk	5	1	High risk	1.07671	0	Low risk	5	0	High risk	5
0	Low risk	5	0	High risk	5	1	High risk	1.07671	0	Low risk	5	0	High risk	5
1	High risk	3.5863	0	Low risk	5	0	High risk	5	0	High risk	5	0	Low risk	5
1	High risk	3.5863	0	High risk	5	0	High risk	5	1	Low risk	3.48493	0	Low risk	5
0	Low risk	5	0	High risk	5	0	High risk	5	0	Low risk	5	0	Low risk	5
0	Low risk	5	0	Low risk	5	0	High risk	5	0	Low risk	5	0	Low risk	5
0	Low risk	5	1	High risk	3.07123	0	High risk	5	0	Low risk	5	0	Low risk	5
0	High risk	5	1	High risk	3.07123	0	High risk	5	0	Low risk	5	0	High risk	5
0	Low risk	5	0	Low risk	5	0	High risk	5	0	High risk	5	0	High risk	5
0	High risk	5	0	High risk	5	0	High risk	5	0	High risk	5	0	Low risk	5
0	High risk	5	0	Low risk	5	0	High risk	5	0	Low risk	5	0	High risk	5
0	Low risk	5	0	Low risk	5	0	High risk	5	0	Low risk	5	0	Low risk	5
0	Low risk	5	0	Low risk	5	0	High risk	5	0	High risk	5	0	Low risk	5
0	High risk	5	0	Low risk	5	0	High risk	5	0	Low risk	5	0	Low risk	5
0	High risk	5	0	High risk	5	0	High risk	5	0	Low risk	5	0	Low risk	5
0	High risk	5	0	Low risk	5	0	High risk	5	0	High risk	5	0	Low risk	5
0	High risk	5	0	High risk	5	0	Low risk	5	0	High risk	5	0	High risk	5
0	Low risk	5	0	High risk	5	0	Low risk	5	0	High risk	5	0	Low risk	5
0	High risk	5	0	High risk	5	0	High risk	5	0	Low risk	5	0	Low risk	5
0	Low risk	5	0	High risk	5	0	Low risk	5	0	Low risk	5	0	Low risk	5
0	Low risk	5	0	High risk	5	0	High risk	5	1	High risk	1.99726	0	Low risk	5
0	Low risk	5	0	Low risk	5	0	Low risk	5	0	Low risk	5	0	Low risk	5
0	Low risk	5	0	High risk	5	0	Low risk	5	1	High risk	1.09315	0	Low risk	5
0	Low risk	5	0	Low risk	5	0	Low risk	5	1	Low risk	2.27397	0	Low risk	5
0	Low risk	5	0	Low risk	5	0	High risk	5	1	High risk	1.63014	0	Low risk	5
0	High risk	5	0	Low risk	5	0	Low risk	5	0	Low risk	5	0	Low risk	5
1	High risk	0.978082	0	High risk	5	0	Low risk	5	0	High risk	5	0	Low risk	5
0	Low risk	5	0	High risk	5	0	Low risk	5	0	Low risk	5	0	High risk	5
0	High risk	5	0	Low risk	5	0	Low risk	5	0	Low risk	5	0	High risk	5
0	High risk	5	0	Low risk	5	0	Low risk	5	0	Low risk	5	0	High risk	5
0	High risk	5	0	Low risk	5	0	High risk	5	0	Low risk	5	0	High risk	5
0	High risk	5	0	Low risk	5	0	Low risk	5	0	Low risk	5	0	High risk	5
0	High risk	5	0	Low risk	5	0	High risk	5	0	Low risk	5	0	High risk	5
0	High risk	5	0	High risk	5	0	High risk	5	0	High risk	5	0	High risk	5
1	High risk	0.80274	1	High risk	1.34247	0	Low risk	5	1	High risk	1.51233	0	High risk	5
1	High risk	0.964384	0	Low risk	5	0	High risk	5	1	High risk	3.49589	0	High risk	5
0	High risk	5	0	High risk	5	0	Low risk	5	0	High risk	5	0	High risk	5
0	High risk	5	0	High risk	5	0	Low risk	5	0	High risk	5	0	High risk	5
1	High risk	2.47123	0	Low risk	5	0	High risk	5	0	Low risk	5	0	Low risk	5
1	High risk	2.47123	0	High risk	5	0	Low risk	5	0	High risk	5	0	High risk	5
0	Low risk	5	1	High risk	0.99726	0	High risk	5	0	Low risk	5	0	Low risk	5
0	High risk	5	0	High risk	5	0	Low risk	5	0	Low risk	5	0	Low risk	5
0	High risk	5	0	High risk	5	0	Low risk	5	0	High risk	5	0	Low risk	5
0	Low risk	5	0	Low risk	5	0	High risk	5	1	Low risk	3.01096	0	Low risk	5
0	High risk	5	0	High risk	5	0	Low risk	5	0	Low risk	5	0	Low risk	5
0	High risk	5	0	Low risk	5	0	Low risk	5	1	High risk	0.479452	0	Low risk	5
1	High risk	2.57808	0	Low risk	5	1	High risk	2.98356	0	Low risk	5	0	Low risk	5
0	Low risk	5	0	Low risk	5	1	Low risk	3.79452	0	High risk	5	0	High risk	5
0	Low risk	5	0	Low risk	5	0	Low risk	5	1	High risk	3.51233	0	High risk	5
0	High risk	5	0	Low risk	5	0	Low risk	5	0	Low risk	5	0	High risk	5
0	Low risk	5	0	High risk	5	0	Low risk	5	0	Low risk	5	0	Low risk	5
0	Low risk	5	0	High risk	5	0	High risk	5	0	Low risk	5	0	Low risk	5
0	Low risk	5	0	Low risk	5	0	Low risk	5	0	Low risk	5	0	Low risk	5
0	Low risk	5	0	High risk	5	0	Low risk	5	1	High risk	3.50411	0	High risk	5
0	Low risk	5	0	Low risk	5	0	High risk	5	0	High risk	5	0	Low risk	5
0	High risk	5	0	High risk	5	0	Low risk	5	0	Low risk	5	0	High risk	5
0	Low risk	5	0	High risk	5	0	High risk	5	1	High risk	1.01096	0	Low risk	5
0	High risk	5	0	Low risk	5	0	Low risk	5	0	High risk	5	0	High risk	5
0	Low risk	5	0	Low risk	5	0	High risk	5	0	Low risk	5	0	Low risk	5
0	Low risk	5	0	Low risk	5	0	Low risk	5	1	High risk	1.99178	0	Low risk	5
0	Low risk	5	0	High risk	5	0	Low risk	5	0	Low risk	5	0	Low risk	5
0	High risk	5	0	Low risk	5	0	High risk	5	1	Low risk	3.0137	0	Low risk	5
1	Low risk	4.85479	0	Low risk	5	0	Low risk	5	1	High risk	2.50685	0	High risk	5
0	High risk	5	0	High risk	5	0	Low risk	5	0	Low risk	5	0	Low risk	5
0	High risk	5	1	High risk	2.00274	0	High risk	5	1	High risk	2.51233	0	Low risk	5
0	High risk	5	0	Low risk	5	0	High risk	5	0	Low risk	5	0	High risk	5
0	Low risk	5	0	High risk	5	0	Low risk	5	0	Low risk	5	0	Low risk	5
0	High risk	5	0	Low risk	5	0	Low risk	5	0	Low risk	5	0	High risk	5
0	High risk	5	0	High risk	5	0	Low risk	5	0	Low risk	5	0	High risk	5
0	Low risk	5	0	Low risk	5	0	Low risk	5	1	Low risk	4.5726	0	Low risk	5
0	Low risk	5	0	Low risk	5	0	High risk	5	0	Low risk	5	0	High risk	5
0	Low risk	5	0	Low risk	5	0	Low risk	5	0	Low risk	5	0	High risk	5
0	High risk	5	0	High risk	5	0	Low risk	5	0	High risk	5	0	Low risk	5
0	High risk	5	0	Low risk	5	0	High risk	5	0	High risk	5	0	Low risk	5
0	Low risk	5	0	Low risk	5	1	High risk	1.91507	0	High risk	5	0	Low risk	5
0	High risk	5	0	Low risk	5	0	High risk	5	0	Low risk	5	0	High risk	5
0	High risk	5	0	High risk	5	0	High risk	5	0	Low risk	5	0	Low risk	5
0	Low risk	5	0	Low risk	5	0	Low risk	5	1	High risk	2.47123	0	Low risk	5
1	High risk	4.14247	0	High risk	5	0	Low risk	5	1	High risk	1.49589	0	Low risk	5
1	Low risk	4.14247	0	High risk	5	0	High risk	5	1	Low risk	2.50685	0	High risk	5
0	Low risk	5	0	High risk	5	0	Low risk	5	0	High risk	5	0	High risk	5
0	Low risk	5	0	High risk	5	0	Low risk	5	0	Low risk	5	0	Low risk	5
0	High risk	5	0	High risk	5	0	High risk	5	1	High risk	2.57534	0	Low risk	5
0	Low risk	5	0	High risk	5	0	High risk	5	1	High risk	0.512329	0	Low risk	5
0	Low risk	5	0	High risk	5	0	High risk	5	0	Low risk	5	0	Low risk	5
0	High risk	5	0	High risk	5	0	High risk	5	1	Low risk	4.38356	0	Low risk	5
0	Low risk	5	0	High risk	5	1	Low risk	4.46575	1	High risk	1.49315	0	High risk	5
0	High risk	5	0	High risk	5	1	Low risk	4.46575	0	High risk	5	0	Low risk	5
0	Low risk	5	0	High risk	5	0	High risk	5	1	High risk	4.07671	0	Low risk	5
0	Low risk	5	0	Low risk	5	0	Low risk	5	1	High risk	0.520548	0	Low risk	5
0	High risk	5	0	Low risk	5	0	Low risk	5	0	Low risk	5	0	High risk	5
0	Low risk	5	0	High risk	5	0	High risk	5	1	Low risk	3.78356	0	High risk	5
0	Low risk	5	0	Low risk	5	0	High risk	5	1	High risk	1.55068	0	High risk	5
0	Low risk	5	0	Low risk	5	0	Low risk	5	1	High risk	1.49315	0	Low risk	5
0	High risk	5	0	Low risk	5	0	Low risk	5	1	High risk	1.49589	0	High risk	5
0	High risk	5	0	Low risk	5	0	Low risk	5	1	High risk	1.12603	0	Low risk	5
0	High risk	5	0	Low risk	5	0	Low risk	5	0	Low risk	5	0	High risk	5
0	Low risk	5	0	High risk	5	0	Low risk	5	1	High risk	2.50411	0	Low risk	5
0	Low risk	5	0	High risk	5	0	High risk	5	0	Low risk	5	0	High risk	5
0	High risk	5	0	High risk	5	0	Low risk	5	0	Low risk	5	0	High risk	5
0	Low risk	5	0	High risk	5	0	Low risk	5	0	High risk	5	1	High risk	1.09863
0	High risk	5	0	Low risk	5	0	High risk	5	0	Low risk	5	0	Low risk	5
1	High risk	4.09589	0	Low risk	5	0	Low risk	5	1	Low risk	4.99178	0	High risk	5
1	Low risk	4.09589	0	High risk	5	0	Low risk	5	0	High risk	5	0	Low risk	5
0	High risk	5	0	Low risk	5	1	High risk	4.36712	1	High risk	2.45205	0	High risk	5
0	Low risk	5	0	Low risk	5	1	High risk	4.36712	1	Low risk	2.64384	0	Low risk	5
0	High risk	5	0	High risk	5	0	Low risk	5	0	Low risk	5	0	Low risk	5
0	High risk	5	0	High risk	5	0	Low risk	5	1	Low risk	1.49315	0	Low risk	5
0	High risk	5	0	High risk	5	0	Low risk	5	1	Low risk	2.46301	0	Low risk	5
0	Low risk	5	0	High risk	5	0	Low risk	5	1	Low risk	4.58356	0	High risk	5
0	Low risk	5	0	Low risk	5	0	High risk	5	0	High risk	5	0	Low risk	5
0	High risk	5	0	High risk	5	0	High risk	5	1	Low risk	2.46849	0	Low risk	5
1	High risk	2.99178	0	High risk	5	0	High risk	5	0	Low risk	5	0	High risk	5
0	Low risk	5	0	High risk	5	0	High risk	5	0	Low risk	5	0	High risk	5
0	Low risk	5	0	Low risk	5	0	High risk	5	1	High risk	0.49863	0	High risk	5
0	Low risk	5	0	High risk	5	0	High risk	5	0	High risk	5	0	High risk	5
0	High risk	5	0	Low risk	5	0	Low risk	5	0	High risk	5	0	High risk	5
0	Low risk	5	0	Low risk	5	0	High risk	5	0	Low risk	5	0	Low risk	5
0	High risk	5	0	Low risk	5	0	High risk	5	1	High risk	2.14247	0	Low risk	5
0	High risk	5	0	Low risk	5	0	Low risk	5	0	Low risk	5	0	Low risk	5
0	High risk	5	0	Low risk	5	0	High risk	5	1	Low risk	2.63288	0	High risk	5
0	Low risk	5	0	Low risk	5	0	High risk	5	0	Low risk	5	0	Low risk	5
0	High risk	5	0	Low risk	5	0	High risk	5	0	Low risk	5	0	High risk	5
0	High risk	5	0	Low risk	5	0	High risk	5	1	Low risk	4.73699	0	High risk	5
0	High risk	5	0	Low risk	5	0	High risk	5	0	Low risk	5	0	High risk	5
0	High risk	5	0	Low risk	5	0	Low risk	5	1	High risk	1.50411	0	High risk	5
0	High risk	5	0	Low risk	5	0	High risk	5	1	High risk	0.520548	0	Low risk	5
0	High risk	5	0	Low risk	5	0	High risk	5	1	Low risk	4.28219	0	High risk	5
1	High risk	2.07945	0	Low risk	5	0	Low risk	5	1	High risk	3.20822	0	Low risk	5
0	High risk	5	0	Low risk	5	0	Low risk	5	0	Low risk	5	0	Low risk	5
0	High risk	5	0	Low risk	5	0	Low risk	5	0	High risk	5	0	Low risk	5
0	Low risk	5	0	High risk	5	0	Low risk	5	0	Low risk	5	0	Low risk	5
0	High risk	5	0	Low risk	5	0	Low risk	5	0	Low risk	5	0	Low risk	5
0	High risk	5	0	High risk	5	0	Low risk	5	0	Low risk	5	0	Low risk	5
0	High risk	5	0	High risk	5	0	Low risk	5	0	High risk	5	0	High risk	5
0	High risk	5	0	High risk	5	0	High risk	5	0	Low risk	5	0	Low risk	5
0	Low risk	5	0	High risk	5	1	High risk	4.33973	1	Low risk	3.38356	0	High risk	5
0	High risk	5	0	High risk	5	0	Low risk	5	0	Low risk	5	0	Low risk	5
0	High risk	5	0	High risk	5	0	High risk	5	1	High risk	1.97534	0	Low risk	5
0	High risk	5	0	High risk	5	0	Low risk	5	1	High risk	2.2274	0	High risk	5
0	Low risk	5	0	Low risk	5	0	Low risk	5	0	Low risk	5	0	Low risk	5
0	Low risk	5	0	High risk	5	0	High risk	5	0	Low risk	5	0	Low risk	5
0	High risk	5	0	Low risk	5	0	Low risk	5	0	High risk	5	0	Low risk	5
0	High risk	5	0	High risk	5	0	Low risk	5	0	Low risk	5	0	Low risk	5
0	High risk	5	0	High risk	5	0	High risk	5	1	High risk	3.48493	0	Low risk	5
0	Low risk	5	0	High risk	5	0	Low risk	5	0	High risk	5	0	Low risk	5
0	High risk	5	0	Low risk	5	0	Low risk	5	0	High risk	5	0	High risk	5
0	High risk	5	0	Low risk	5	0	High risk	5	0	High risk	5	0	Low risk	5
0	High risk	5	0	High risk	5	0	High risk	5	0	High risk	5	0	High risk	5
0	High risk	5	0	High risk	5	0	Low risk	5	0	Low risk	5	0	Low risk	5
0	High risk	5	0	Low risk	5	0	High risk	5	0	Low risk	5	0	Low risk	5
0	High risk	5	0	Low risk	5	0	High risk	5	0	Low risk	5	0	Low risk	5
0	Low risk	5	0	High risk	5	0	Low risk	5	0	High risk	5	0	Low risk	5
0	High risk	5	0	High risk	5	0	High risk	5	0	Low risk	5	0	Low risk	5
0	Low risk	5	0	Low risk	5	0	High risk	5	1	Low risk	2.50411	0	Low risk	5
0	High risk	5	0	Low risk	5	0	Low risk	5	0	High risk	5	0	Low risk	5
0	Low risk	5	0	High risk	5	0	High risk	5	0	Low risk	5	0	Low risk	5
0	Low risk	5	0	High risk	5	0	High risk	5	0	High risk	5	0	Low risk	5
0	High risk	5	0	High risk	5	0	Low risk	5	0	Low risk	5	0	High risk	5
0	Low risk	5	0	Low risk	5	0	High risk	5	0	High risk	5	0	High risk	5
1	Low risk	3.74521	0	Low risk	5	0	High risk	5	0	High risk	5	0	Low risk	5
1	High risk	3.74521	0	Low risk	5	0	High risk	5	0	Low risk	5	0	High risk	5
1	Low risk	4.25753	0	Low risk	5	0	Low risk	5	0	Low risk	5	0	High risk	5
1	High risk	4.25753	0	Low risk	5	0	Low risk	5	1	High risk	0.99726	0	High risk	5
0	High risk	5	0	Low risk	5	0	High risk	5	1	High risk	2.05479	0	High risk	5
0	Low risk	5	0	High risk	5	0	High risk	5	1	High risk	2.98356	0	Low risk	5
1	High risk	4.36986	0	High risk	5	0	Low risk	5	1	High risk	0.517808	0	Low risk	5
0	Low risk	5	0	High risk	5	0	High risk	5				0	High risk	5
0	High risk	5	0	Low risk	5	0	Low risk	5				0	High risk	5
0	Low risk	5	0	High risk	5	0	Low risk	5				0	Low risk	5
1	High risk	0.989041	0	Low risk	5	1	High risk	1.39178				0	High risk	5
0	Low risk	5	0	Low risk	5	1	High risk	1.39178				0	Low risk	5
0	High risk	5	0	High risk	5	0	High risk	5				0	High risk	5
0	Low risk	5	0	High risk	5	0	Low risk	5				0	High risk	5
0	Low risk	5	0	High risk	5	0	Low risk	5				0	High risk	5
0	Low risk	5	0	High risk	5	0	Low risk	5				0	High risk	5
0	High risk	5	0	High risk	5	0	High risk	5				0	High risk	5
0	High risk	5	0	High risk	5	0	Low risk	5				0	Low risk	5
0	High risk	5	0	High risk	5	0	Low risk	5				0	Low risk	5
0	Low risk	5	0	High risk	5	0	High risk	5				0	High risk	5
0	High risk	5	0	Low risk	5	0	Low risk	5				0	Low risk	5
0	Low risk	5	0	High risk	5	0	High risk	5				0	Low risk	5
0	High risk	5	0	Low risk	5	0	Low risk	5				0	High risk	5
0	High risk	5	0	High risk	5	0	High risk	5				0	Low risk	5
0	Low risk	5	0	High risk	5	0	Low risk	5				0	High risk	5
0	Low risk	5	0	High risk	5	0	Low risk	5				0	Low risk	5
0	Low risk	5	0	Low risk	5	0	Low risk	5				0	High risk	5
0	High risk	5	0	Low risk	5	0	High risk	5				0	High risk	5
0	High risk	5	0	Low risk	5	0	Low risk	5				0	High risk	5
0	Low risk	5	0	Low risk	5	0	High risk	5				0	High risk	5
0	High risk	5	0	Low risk	5	0	High risk	5				0	Low risk	5
0	Low risk	5	0	Low risk	5	0	High risk	5				0	High risk	5
0	Low risk	5	0	Low risk	5	0	Low risk	5				0	Low risk	5
0	High risk	5	0	Low risk	5	0	High risk	5				0	High risk	5
0	Low risk	5	0	Low risk	5	0	High risk	5				0	High risk	5
0	High risk	5	0	Low risk	5	0	Low risk	5				0	High risk	5
0	Low risk	5	0	Low risk	5	0	Low risk	5				0	High risk	5
0	Low risk	5	0	Low risk	5	0	High risk	5				0	High risk	5
0	Low risk	5	0	Low risk	5	0	High risk	5				0	High risk	5
0	Low risk	5	0	Low risk	5	0	High risk	5				0	High risk	5
0	High risk	5	0	High risk	5	0	High risk	5				0	High risk	5
0	Low risk	5	0	Low risk	5	0	High risk	5				0	High risk	5
0	Low risk	5	0	Low risk	5	0	Low risk	5				1	High risk	2.73699
0	Low risk	5	0	Low risk	5	0	Low risk	5				1	High risk	2.73699
0	Low risk	5	0	Low risk	5	0	High risk	5				0	High risk	5
0	High risk	5	0	Low risk	5	0	Low risk	5				0	Low risk	5
0	High risk	5	0	Low risk	5	1	High risk	3.14521				0	High risk	5
0	Low risk	5	0	High risk	5	1	High risk	3.14521				0	High risk	5
0	Low risk	5	0	Low risk	5	0	High risk	5				0	Low risk	5
0	Low risk	5	0	Low risk	5	0	High risk	5				0	Low risk	5
0	Low risk	5	0	High risk	5	0	Low risk	5				0	Low risk	5
0	High risk	5	0	Low risk	5	0	Low risk	5				0	Low risk	5
0	High risk	5	0	Low risk	5	0	Low risk	5				0	Low risk	5
0	Low risk	5	0	High risk	5	0	Low risk	5				0	Low risk	5
0	Low risk	5	0	High risk	5	0	Low risk	5				0	Low risk	5
0	Low risk	5	0	High risk	5	0	High risk	5				0	Low risk	5
0	High risk	5	0	Low risk	5	0	High risk	5				0	Low risk	5
0	Low risk	5	0	High risk	5	0	High risk	5				0	High risk	5
0	High risk	5	0	Low risk	5	0	High risk	5				0	Low risk	5
0	Low risk	5	0	Low risk	5	0	High risk	5				0	Low risk	5
0	High risk	5	0	Low risk	5	0	Low risk	5				0	Low risk	5
0	Low risk	5	0	High risk	5	0	Low risk	5				0	Low risk	5
0	High risk	5	0	High risk	5	0	Low risk	5				0	Low risk	5
0	Low risk	5	0	Low risk	5	0	Low risk	5				0	High risk	5
0	Low risk	5	0	High risk	5	0	High risk	5				0	Low risk	5
0	Low risk	5	0	Low risk	5	0	High risk	5				0	Low risk	5
0	High risk	5	0	High risk	5	0	Low risk	5				0	High risk	5
0	High risk	5	0	High risk	5	0	High risk	5				0	Low risk	5
0	Low risk	5	0	Low risk	5	0	Low risk	5				0	High risk	5
0	High risk	5	0	Low risk	5	0	Low risk	5				0	Low risk	5
0	Low risk	5	0	High risk	5	0	High risk	5				0	High risk	5
0	Low risk	5	0	Low risk	5	0	Low risk	5				0	High risk	5
0	High risk	5	0	Low risk	5	0	Low risk	5				0	Low risk	5
0	Low risk	5	0	Low risk	5	0	High risk	5				0	High risk	5
0	Low risk	5	0	High risk	5	0	Low risk	5				0	High risk	5
0	High risk	5	0	High risk	5	0	High risk	5				0	High risk	5
0	Low risk	5	1	High risk	1.00274	0	High risk	5				0	Low risk	5
0	Low risk	5	0	High risk	5	0	High risk	5				0	High risk	5
0	High risk	5	0	High risk	5	0	High risk	5				0	Low risk	5
0	High risk	5	0	Low risk	5	0	High risk	5				0	Low risk	5
0	High risk	5	0	High risk	5	0	High risk	5				0	High risk	5
0	Low risk	5	0	High risk	5	0	Low risk	5				0	High risk	5
0	High risk	5	0	Low risk	5	0	High risk	5				0	High risk	5
0	High risk	5	0	High risk	5	0	High risk	5				0	High risk	5
0	Low risk	5	0	High risk	5	0	High risk	5				0	High risk	5
0	High risk	5	0	High risk	5	0	Low risk	5				0	High risk	5
0	Low risk	5	0	Low risk	5	0	High risk	5				0	High risk	5
0	Low risk	5	0	High risk	5	0	High risk	5				0	High risk	5
0	Low risk	5	0	Low risk	5	0	Low risk	5				0	High risk	5
0	Low risk	5	0	Low risk	5	0	Low risk	5				0	Low risk	5
0	Low risk	5	0	Low risk	5	1	High risk	1.46849				0	High risk	5
0	High risk	5	0	Low risk	5	1	High risk	1.46849				0	High risk	5
0	Low risk	5	0	Low risk	5	0	Low risk	5				0	Low risk	5
0	High risk	5	0	High risk	5	0	High risk	5				0	Low risk	5
0	High risk	5	0	High risk	5	0	Low risk	5				0	Low risk	5
0	High risk	5	0	Low risk	5	0	High risk	5				0	High risk	5
0	Low risk	5	0	Low risk	5	0	Low risk	5				0	Low risk	5
0	Low risk	5	0	Low risk	5	0	High risk	5				0	High risk	5
0	Low risk	5	0	Low risk	5	0	High risk	5				0	Low risk	5
0	Low risk	5	0	Low risk	5	0	Low risk	5				0	High risk	5
0	High risk	5	0	Low risk	5	0	High risk	5				0	High risk	5
0	Low risk	5	0	Low risk	5	0	Low risk	5				0	Low risk	5
0	High risk	5	0	High risk	5	0	Low risk	5				0	Low risk	5
0	Low risk	5	0	Low risk	5	0	Low risk	5				0	Low risk	5
0	Low risk	5	0	Low risk	5	0	Low risk	5				0	Low risk	5
0	Low risk	5	0	High risk	5	0	Low risk	5				0	Low risk	5
0	Low risk	5	0	Low risk	5	0	Low risk	5				0	Low risk	5
0	Low risk	5	0	Low risk	5	0	Low risk	5				0	Low risk	5
0	Low risk	5	0	Low risk	5	0	Low risk	5				0	High risk	5
0	Low risk	5	0	Low risk	5	0	Low risk	5				0	Low risk	5
0	Low risk	5	0	Low risk	5	0	Low risk	5				0	Low risk	5
0	Low risk	5	0	Low risk	5	0	Low risk	5				0	High risk	5
0	High risk	5	0	Low risk	5	0	Low risk	5				1	High risk	2.0274
0	Low risk	5	0	Low risk	5	0	High risk	5				1	High risk	2.0274
0	Low risk	5	0	High risk	5	0	High risk	5				0	Low risk	5
0	Low risk	5	0	Low risk	5	0	High risk	5				0	Low risk	5
0	High risk	5	0	Low risk	5	0	Low risk	5				0	Low risk	5
0	Low risk	5	0	Low risk	5	0	Low risk	5				0	Low risk	5
1	High risk	3.38904	0	High risk	5	0	High risk	5				0	Low risk	5
0	High risk	5	0	High risk	5	0	Low risk	5				0	High risk	5
0	High risk	5	0	Low risk	5	0	Low risk	5				0	Low risk	5
0	Low risk	5	0	Low risk	5	0	Low risk	5				0	High risk	5
0	High risk	5	0	High risk	5	0	Low risk	5				0	Low risk	5
0	Low risk	5	0	Low risk	5	0	High risk	5				0	Low risk	5
0	Low risk	5	0	High risk	5	0	High risk	5				0	Low risk	5
0	Low risk	5	0	Low risk	5	0	High risk	5				0	Low risk	5
0	High risk	5	0	High risk	5	0	Low risk	5				0	Low risk	5
0	High risk	5	0	High risk	5	0	Low risk	5				0	Low risk	5
0	High risk	5	0	High risk	5	0	Low risk	5				0	Low risk	5
0	Low risk	5	0	High risk	5	0	Low risk	5				0	Low risk	5
0	Low risk	5	1	High risk	2.70411	0	Low risk	5				0	Low risk	5
0	Low risk	5	1	High risk	2.70411	0	High risk	5				0	Low risk	5
0	Low risk	5	0	High risk	5	0	High risk	5				0	High risk	5
0	High risk	5	0	Low risk	5	0	Low risk	5				0	Low risk	5
0	High risk	5	1	High risk	2.53425	0	Low risk	5				0	Low risk	5
0	Low risk	5	1	High risk	2.53425	0	High risk	5				0	Low risk	5
0	Low risk	5	0	Low risk	5	0	Low risk	5				0	High risk	5
0	Low risk	5	0	Low risk	5	0	Low risk	5				0	Low risk	5
0	Low risk	5	0	Low risk	5	0	Low risk	5				0	High risk	5
0	High risk	5	0	High risk	5	0	High risk	5				0	Low risk	5
0	Low risk	5	0	Low risk	5	0	Low risk	5				0	Low risk	5
0	High risk	5	0	High risk	5	0	High risk	5				0	Low risk	5
0	Low risk	5	0	Low risk	5	0	High risk	5				0	Low risk	5
0	Low risk	5	0	Low risk	5	0	Low risk	5				0	High risk	5
0	Low risk	5	0	Low risk	5	0	High risk	5				0	Low risk	5
0	Low risk	5	0	Low risk	5	0	High risk	5				0	High risk	5
0	High risk	5	0	High risk	5	0	High risk	5				0	Low risk	5
0	High risk	5	0	High risk	5	0	High risk	5				0	High risk	5
0	High risk	5	1	High risk	4.10137	0	Low risk	5				0	Low risk	5
0	Low risk	5	1	Low risk	4.10137	0	Low risk	5				0	High risk	5
0	High risk	5	0	Low risk	5	0	Low risk	5				0	High risk	5
0	Low risk	5	0	Low risk	5	0	High risk	5				0	High risk	5
0	High risk	5	0	Low risk	5	0	High risk	5				0	Low risk	5
0	Low risk	5	0	High risk	5	0	Low risk	5				0	Low risk	5
0	Low risk	5	0	High risk	5	0	High risk	5				0	Low risk	5
0	Low risk	5	0	Low risk	5	0	High risk	5				0	High risk	5
0	Low risk	5	0	Low risk	5	0	High risk	5				0	Low risk	5
0	Low risk	5	0	Low risk	5	0	High risk	5				0	Low risk	5
1	High risk	0.449315	1	High risk	2.64658	0	High risk	5				0	High risk	5
0	Low risk	5	1	High risk	2.64658	0	Low risk	5				0	High risk	5
1	Low risk	4.6274	1	High risk	0.235616	0	Low risk	5				0	Low risk	5
1	High risk	4.6274	1	High risk	0.235616	0	Low risk	5				0	Low risk	5
0	Low risk	5	0	Low risk	5	0	Low risk	5				0	Low risk	5
0	Low risk	5	0	Low risk	5	0	High risk	5				0	High risk	5
0	Low risk	5	0	Low risk	5	0	Low risk	5				0	High risk	5
0	Low risk	5	0	Low risk	5	0	High risk	5				0	High risk	5
0	Low risk	5	0	High risk	5	0	Low risk	5				0	High risk	5
0	High risk	5	0	Low risk	5	0	Low risk	5				0	Low risk	5
0	Low risk	5	0	High risk	5	1	High risk	2.43288				0	Low risk	5
0	High risk	5	0	Low risk	5	1	Low risk	2.43288				0	Low risk	5
0	Low risk	5	0	Low risk	5	0	High risk	5				0	Low risk	5
0	Low risk	5	0	Low risk	5	0	Low risk	5				0	Low risk	5
0	High risk	5	0	Low risk	5	0	Low risk	5				0	Low risk	5
0	Low risk	5	0	High risk	5	0	Low risk	5				0	Low risk	5
0	High risk	5	0	Low risk	5	0	High risk	5				0	Low risk	5
0	Low risk	5	0	High risk	5	0	High risk	5				0	Low risk	5
1	High risk	1.87945	0	Low risk	5	0	High risk	5				0	Low risk	5
0	Low risk	5	0	High risk	5	0	Low risk	5				0	Low risk	5
0	High risk	5	0	High risk	5	0	Low risk	5				0	Low risk	5
0	Low risk	5	0	Low risk	5	0	Low risk	5				0	Low risk	5
0	High risk	5	0	Low risk	5	0	High risk	5				0	Low risk	5
0	High risk	5	0	Low risk	5	0	Low risk	5				0	Low risk	5
0	Low risk	5	0	Low risk	5	0	Low risk	5				0	Low risk	5
0	Low risk	5	0	High risk	5	0	High risk	5				0	High risk	5
0	High risk	5	1	High risk	0.863014	0	High risk	5				0	High risk	5
0	Low risk	5	0	High risk	5	0	High risk	5				0	Low risk	5
0	Low risk	5	0	Low risk	5	1	High risk	4.08219				0	Low risk	5
0	High risk	5	0	High risk	5	1	High risk	4.08219				0	Low risk	5
0	High risk	5	0	Low risk	5	0	Low risk	5				1	High risk	0.969863
0	High risk	5	0	High risk	5	0	High risk	5				0	Low risk	5
0	Low risk	5	0	Low risk	5	0	High risk	5				0	Low risk	5
0	High risk	5	0	High risk	5	0	High risk	5				0	High risk	5
0	Low risk	5	0	Low risk	5	0	High risk	5				0	Low risk	5
0	Low risk	5	0	Low risk	5	0	Low risk	5				0	Low risk	5
0	High risk	5	0	Low risk	5	0	Low risk	5				0	Low risk	5
0	High risk	5	0	High risk	5	0	High risk	5				0	Low risk	5
0	High risk	5	0	Low risk	5	0	High risk	5				0	High risk	5
0	Low risk	5	0	Low risk	5	0	High risk	5				0	High risk	5
0	Low risk	5	0	High risk	5	0	Low risk	5				0	High risk	5
0	High risk	5	0	Low risk	5	0	High risk	5				0	Low risk	5
0	Low risk	5	0	High risk	5	0	High risk	5				0	Low risk	5
0	Low risk	5	0	High risk	5	0	High risk	5				0	Low risk	5
0	High risk	5	0	High risk	5	0	High risk	5				0	Low risk	5
0	Low risk	5	0	Low risk	5	0	High risk	5				0	High risk	5
0	High risk	5	0	Low risk	5	0	Low risk	5				0	High risk	5
0	High risk	5	0	High risk	5	0	High risk	5				0	High risk	5
0	Low risk	5	0	High risk	5	0	Low risk	5				0	Low risk	5
0	Low risk	5	0	Low risk	5	0	High risk	5				0	Low risk	5
0	High risk	5	0	Low risk	5	0	Low risk	5				0	High risk	5
0	High risk	5	0	High risk	5	0	High risk	5				0	High risk	5
0	High risk	5	0	Low risk	5	0	High risk	5				0	High risk	5
0	High risk	5	0	High risk	5	0	High risk	5				0	High risk	5
0	Low risk	5	0	Low risk	5	0	Low risk	5				0	Low risk	5
0	High risk	5	0	High risk	5	0	High risk	5				0	High risk	5
0	High risk	5	0	Low risk	5	0	Low risk	5				0	Low risk	5
0	Low risk	5	0	Low risk	5	0	High risk	5				0	Low risk	5
0	High risk	5	0	High risk	5	0	Low risk	5				0	Low risk	5
0	Low risk	5	0	Low risk	5	0	Low risk	5				0	Low risk	5
0	Low risk	5	0	Low risk	5	0	High risk	5				0	High risk	5
0	Low risk	5	0	High risk	5	0	Low risk	5				0	High risk	5
0	Low risk	5	0	High risk	5	0	Low risk	5				0	Low risk	5
0	High risk	5	0	High risk	5	0	High risk	5				0	High risk	5
0	High risk	5	0	High risk	5	0	High risk	5				0	Low risk	5
0	High risk	5	0	High risk	5	0	Low risk	5				0	Low risk	5
0	Low risk	5	0	Low risk	5	0	High risk	5				0	Low risk	5
0	Low risk	5	0	Low risk	5	0	Low risk	5				0	High risk	5
0	Low risk	5	0	High risk	5	0	High risk	5				0	Low risk	5
0	Low risk	5	0	Low risk	5	0	High risk	5				0	High risk	5
0	Low risk	5	0	High risk	5	0	Low risk	5				0	High risk	5
0	High risk	5	0	High risk	5	0	High risk	5				0	High risk	5
0	Low risk	5	0	High risk	5	0	Low risk	5				0	High risk	5
0	Low risk	5	0	Low risk	5	0	High risk	5				0	Low risk	5
0	Low risk	5	0	High risk	5	1	High risk	4.19178				0	High risk	5
0	Low risk	5	0	High risk	5	1	Low risk	4.19178				0	High risk	5
0	Low risk	5	0	High risk	5	0	Low risk	5				0	High risk	5
0	Low risk	5	0	High risk	5	0	High risk	5				0	High risk	5
0	Low risk	5	0	Low risk	5	0	Low risk	5				0	High risk	5
0	Low risk	5	0	High risk	5	0	High risk	5				0	Low risk	5
0	Low risk	5	0	High risk	5	0	Low risk	5				0	Low risk	5
0	Low risk	5	0	High risk	5	0	Low risk	5				0	High risk	5
0	Low risk	5	0	High risk	5	0	Low risk	5				0	High risk	5
0	Low risk	5	0	High risk	5	0	Low risk	5				0	High risk	5
0	Low risk	5	0	Low risk	5	0	High risk	5				0	Low risk	5
0	Low risk	5	0	High risk	5	0	High risk	5				0	High risk	5
1	High risk	2.41096	0	Low risk	5	0	High risk	5				0	Low risk	5
1	High risk	3.55616	0	Low risk	5	0	High risk	5				0	High risk	5
0	Low risk	5	0	High risk	5	0	Low risk	5				0	Low risk	5
0	Low risk	5	0	High risk	5	0	High risk	5				0	High risk	5
0	Low risk	5	0	Low risk	5	0	High risk	5				1	High risk	4.11507
0	Low risk	5	0	Low risk	5	0	Low risk	5				1	High risk	4.11507
0	High risk	5	0	Low risk	5	0	High risk	5				0	Low risk	5
0	Low risk	5	0	Low risk	5	0	Low risk	5				0	High risk	5
0	Low risk	5	0	Low risk	5	0	High risk	5				0	Low risk	5
0	Low risk	5	0	High risk	5	0	High risk	5				0	High risk	5
1	High risk	4.36986	0	Low risk	5	0	High risk	5				0	High risk	5
1	High risk	4.36986	0	High risk	5	0	High risk	5				0	Low risk	5
0	Low risk	5	0	High risk	5	0	High risk	5				0	Low risk	5
0	Low risk	5	0	Low risk	5	0	High risk	5				0	High risk	5
0	High risk	5	0	High risk	5	0	High risk	5				0	Low risk	5
0	Low risk	5	0	Low risk	5	0	Low risk	5				0	High risk	5
1	High risk	3.3863	0	High risk	5	0	Low risk	5				0	Low risk	5
1	Low risk	4.27123	0	Low risk	5	0	Low risk	5				0	High risk	5
0	High risk	5	0	High risk	5	0	Low risk	5
0	High risk	5	0	Low risk	5	0	High risk	5
1	High risk	1.11233	0	High risk	5	1	Low risk	3.48493
0	High risk	5	0	High risk	5	1	Low risk	3.48493
0	High risk	5	0	Low risk	5	0	Low risk	5
0	High risk	5	0	High risk	5	0	High risk	5
0	Low risk	5	0	Low risk	5	0	High risk	5
0	High risk	5	0	High risk	5	0	Low risk	5
0	Low risk	5	0	Low risk	5	0	High risk	5
0	High risk	5	0	High risk	5	0	Low risk	5
0	Low risk	5	0	Low risk	5	0	Low risk	5
0	High risk	5	0	High risk	5	0	High risk	5
0	Low risk	5	0	High risk	5	0	Low risk	5
0	High risk	5	0	Low risk	5	0	High risk	5
0	Low risk	5	1	Low risk	3.99178	0	Low risk	5
0	Low risk	5	1	High risk	3.99178	0	Low risk	5
0	Low risk	5	0	High risk	5	0	High risk	5
0	Low risk	5	0	High risk	5	0	Low risk	5
1	High risk	1.47945	0	Low risk	5	0	Low risk	5
1	High risk	1.47945	0	High risk	5	0	Low risk	5
0	Low risk	5	0	High risk	5	0	Low risk	5
0	High risk	5	0	High risk	5	0	High risk	5
0	High risk	5	1	High risk	1.07397	0	Low risk	5
0	Low risk	5	1	High risk	1.07397	0	Low risk	5
0	Low risk	5	0	Low risk	5	0	Low risk	5
0	High risk	5	0	High risk	5	0	High risk	5
0	Low risk	5	1	High risk	4.02466	0	High risk	5
0	Low risk	5	0	High risk	5	0	Low risk	5
0	High risk	5	0	High risk	5	0	Low risk	5
0	Low risk	5	0	High risk	5	0	Low risk	5
1	Low risk	4.81918	0	High risk	5	0	Low risk	5
1	Low risk	4.81918	0	High risk	5	0	Low risk	5
0	Low risk	5	0	High risk	5	0	High risk	5
0	High risk	5	0	High risk	5	0	Low risk	5
0	High risk	5	0	Low risk	5	0	Low risk	5
0	Low risk	5	0	Low risk	5	0	High risk	5
0	Low risk	5	0	High risk	5	0	High risk	5
0	Low risk	5	0	High risk	5	0	High risk	5
1	High risk	3.96712	0	High risk	5	0	Low risk	5
1	Low risk	3.96712	0	High risk	5	0	Low risk	5
0	High risk	5	0	High risk	5	0	High risk	5
0	Low risk	5	0	Low risk	5	0	Low risk	5
0	Low risk	5	0	High risk	5	0	High risk	5
0	Low risk	5	0	High risk	5	0	Low risk	5
0	High risk	5	0	Low risk	5	0	Low risk	5
0	Low risk	5	0	Low risk	5	0	Low risk	5
0	High risk	5	0	High risk	5	0	Low risk	5
0	Low risk	5	0	High risk	5	0	High risk	5
0	Low risk	5	0	Low risk	5	0	Low risk	5
0	Low risk	5	0	Low risk	5	0	Low risk	5
0	High risk	5	0	High risk	5	0	Low risk	5
0	Low risk	5	0	Low risk	5	0	Low risk	5
0	Low risk	5	0	Low risk	5	1	High risk	1.09041
0	Low risk	5	0	Low risk	5	0	Low risk	5
0	Low risk	5	0	Low risk	5	0	Low risk	5
0	Low risk	5	0	Low risk	5	0	Low risk	5
0	High risk	5	0	High risk	5	0	Low risk	5
0	Low risk	5	0	Low risk	5	0	Low risk	5
0	Low risk	5	0	High risk	5	0	Low risk	5
0	Low risk	5	0	High risk	5	0	High risk	5
0	Low risk	5	0	High risk	5	1	High risk	1.47397
0	Low risk	5	0	High risk	5	0	High risk	5
0	High risk	5	0	High risk	5	0	Low risk	5
0	High risk	5	0	Low risk	5	0	Low risk	5
0	Low risk	5	0	High risk	5	0	Low risk	5
0	Low risk	5	0	Low risk	5	0	High risk	5
0	High risk	5	0	High risk	5	0	Low risk	5
0	Low risk	5	0	Low risk	5	0	High risk	5
0	Low risk	5	0	High risk	5	0	Low risk	5
0	Low risk	5	0	High risk	5	0	Low risk	5
0	High risk	5	0	Low risk	5	0	Low risk	5
0	High risk	5	0	High risk	5	0	High risk	5
0	High risk	5	0	High risk	5	1	High risk	3.83014
0	Low risk	5	0	High risk	5	1	High risk	3.83014
0	High risk	5	1	High risk	3.23562	0	Low risk	5
0	Low risk	5	1	High risk	3.23562	0	High risk	5
0	High risk	5	0	High risk	5	0	Low risk	5
0	High risk	5	0	High risk	5	0	High risk	5
0	High risk	5	0	Low risk	5	0	Low risk	5
0	Low risk	5	0	High risk	5	0	High risk	5
0	High risk	5	0	High risk	5	0	Low risk	5
0	Low risk	5	0	Low risk	5	0	Low risk	5
0	High risk	5	0	High risk	5	0	Low risk	5
0	High risk	5	0	High risk	5	0	Low risk	5
0	Low risk	5	0	High risk	5	0	Low risk	5
0	Low risk	5	0	Low risk	5	0	Low risk	5
0	High risk	5	1	High risk	3.46849	0	Low risk	5
0	Low risk	5	0	High risk	5	0	High risk	5
0	Low risk	5	0	High risk	5	0	Low risk	5
0	High risk	5	0	Low risk	5	0	High risk	5
0	Low risk	5	0	Low risk	5	0	High risk	5
0	Low risk	5	0	High risk	5	0	Low risk	5
0	Low risk	5	0	Low risk	5	0	High risk	5
0	Low risk	5	0	High risk	5	0	Low risk	5
0	High risk	5	0	High risk	5	0	Low risk	5
0	Low risk	5	0	High risk	5	0	Low risk	5
0	Low risk	5	0	High risk	5	0	High risk	5
0	High risk	5	0	Low risk	5	0	Low risk	5
0	Low risk	5	0	High risk	5	0	High risk	5
0	Low risk	5	0	Low risk	5	0	High risk	5
0	High risk	5	1	High risk	1.13151	0	High risk	5
0	Low risk	5	0	High risk	5	0	Low risk	5
0	High risk	5	0	Low risk	5	0	High risk	5
0	High risk	5	0	High risk	5	0	Low risk	5
0	Low risk	5	0	Low risk	5	0	Low risk	5
0	Low risk	5	0	High risk	5	0	Low risk	5
0	High risk	5	0	High risk	5	0	High risk	5
0	High risk	5	0	Low risk	5	0	Low risk	5
0	Low risk	5	0	High risk	5	0	High risk	5
0	High risk	5	0	Low risk	5	0	Low risk	5
0	Low risk	5	0	Low risk	5	0	Low risk	5
0	Low risk	5	0	Low risk	5	0	High risk	5
0	High risk	5	0	High risk	5	0	Low risk	5
0	Low risk	5	0	High risk	5	0	Low risk	5
0	High risk	5	0	Low risk	5	0	Low risk	5
0	High risk	5	0	High risk	5	0	High risk	5
0	Low risk	5	1	High risk	1.03562	0	High risk	5
0	High risk	5	0	High risk	5	0	Low risk	5
0	Low risk	5	0	Low risk	5	0	High risk	5
0	Low risk	5	0	High risk	5	0	Low risk	5
0	Low risk	5	0	High risk	5	1	High risk	0.991781
0	Low risk	5	0	High risk	5	0	High risk	5
0	Low risk	5	0	Low risk	5	0	Low risk	5
0	High risk	5	0	Low risk	5	0	High risk	5
0	Low risk	5	0	High risk	5	0	Low risk	5
0	Low risk	5	0	High risk	5	0	Low risk	5
0	Low risk	5	0	High risk	5	0	High risk	5
0	Low risk	5	0	High risk	5	0	Low risk	5
0	High risk	5	0	Low risk	5	0	Low risk	5
0	High risk	5	0	Low risk	5	0	Low risk	5
0	High risk	5	0	High risk	5	0	High risk	5
0	Low risk	5	0	High risk	5	0	High risk	5
0	Low risk	5	0	High risk	5	0	Low risk	5
0	Low risk	5	0	High risk	5	0	Low risk	5
0	High risk	5	1	High risk	1.07671	0	High risk	5
0	Low risk	5	1	High risk	1.07671	0	Low risk	5
0	Low risk	5	1	High risk	2.74521	0	High risk	5
0	Low risk	5	1	High risk	2.74521	0	Low risk	5
0	Low risk	5	1	Low risk	3.96712	1	High risk	4.0137
0	Low risk	5	1	High risk	3.96712	1	Low risk	4.0137
0	High risk	5	0	High risk	5	0	Low risk	5
0	Low risk	5	0	High risk	5	0	Low risk	5
0	High risk	5	0	High risk	5	0	Low risk	5
0	High risk	5	0	Low risk	5	0	High risk	5
0	Low risk	5	0	High risk	5	0	Low risk	5
0	Low risk	5	0	Low risk	5	0	Low risk	5
1	High risk	4.08493	0	Low risk	5	0	High risk	5
1	High risk	4.08493	0	Low risk	5	0	High risk	5
1	High risk	1.00548	1	High risk	3.38904	0	High risk	5
0	Low risk	5	0	High risk	5	0	Low risk	5
0	High risk	5	0	High risk	5	0	High risk	5
0	Low risk	5	0	High risk	5	0	High risk	5
0	High risk	5	0	High risk	5	0	Low risk	5
0	Low risk	5	0	High risk	5	0	High risk	5
0	High risk	5	0	Low risk	5	0	Low risk	5
0	Low risk	5	0	Low risk	5	0	Low risk	5
0	High risk	5	1	High risk	1.43836	0	Low risk	5
0	Low risk	5	1	High risk	1.43836	0	Low risk	5
0	Low risk	5	1	High risk	2.91507	0	High risk	5
0	High risk	5	1	High risk	2.91507	0	High risk	5
1	High risk	4.74521	0	Low risk	5	0	Low risk	5
0	High risk	5	0	High risk	5	0	High risk	5
0	High risk	5	0	High risk	5	0	Low risk	5
0	High risk	5	0	Low risk	5	0	High risk	5
1	High risk	2.12055	0	High risk	5	0	Low risk	5
0	Low risk	5	0	Low risk	5	0	Low risk	5
0	High risk	5	0	Low risk	5	0	High risk	5
0	Low risk	5	0	Low risk	5	0	Low risk	5
0	Low risk	5	0	Low risk	5	1	High risk	3.79726
0	High risk	5	0	Low risk	5	0	Low risk	5
0	Low risk	5	0	High risk	5	0	Low risk	5
0	Low risk	5	0	High risk	5	0	Low risk	5
0	Low risk	5	0	High risk	5	0	High risk	5
0	High risk	5	0	Low risk	5	0	High risk	5
0	Low risk	5	0	Low risk	5	0	Low risk	5
0	Low risk	5	0	Low risk	5	0	Low risk	5
0	High risk	5	1	High risk	1.6	0	Low risk	5
0	High risk	5	0	Low risk	5	0	High risk	5
0	High risk	5	0	High risk	5	1	High risk	0.342466
0	Low risk	5	0	Low risk	5	1	High risk	0.342466
0	Low risk	5	0	Low risk	5	0	High risk	5
0	Low risk	5	0	High risk	5	0	Low risk	5
0	Low risk	5	0	Low risk	5	0	Low risk	5
0	Low risk	5	0	High risk	5	0	Low risk	5
0	High risk	5	0	High risk	5	0	Low risk	5
0	High risk	5	0	High risk	5	0	High risk	5
0	Low risk	5	0	High risk	5	0	Low risk	5
0	High risk	5	0	High risk	5	0	Low risk	5
0	High risk	5	0	Low risk	5	0	Low risk	5
0	High risk	5	0	Low risk	5	0	Low risk	5
0	Low risk	5	0	Low risk	5	0	Low risk	5
0	Low risk	5	0	High risk	5	0	High risk	5
0	High risk	5	0	High risk	5	0	Low risk	5
0	High risk	5	0	High risk	5	0	High risk	5
0	High risk	5	0	High risk	5	0	Low risk	5
0	Low risk	5	0	Low risk	5	0	Low risk	5
0	High risk	5	0	Low risk	5	0	High risk	5
0	Low risk	5	0	High risk	5	0	High risk	5
0	Low risk	5	0	Low risk	5	0	Low risk	5
0	Low risk	5	0	High risk	5	0	High risk	5
0	High risk	5	0	High risk	5	1	High risk	1.0411
0	Low risk	5	0	Low risk	5	1	High risk	1.0411
0	Low risk	5	0	Low risk	5	0	Low risk	5
0	Low risk	5	0	High risk	5	0	Low risk	5
1	High risk	3.39178	0	Low risk	5	0	Low risk	5
1	High risk	3.39178	0	Low risk	5	0	Low risk	5
0	High risk	5	0	Low risk	5	0	Low risk	5
0	High risk	5	0	Low risk	5	0	High risk	5
0	Low risk	5	0	Low risk	5	1	High risk	4.92603
0	High risk	5	0	Low risk	5	0	Low risk	5
0	Low risk	5	0	Low risk	5	0	Low risk	5
0	Low risk	5	0	High risk	5	0	High risk	5
1	High risk	2.13973	0	High risk	5	0	High risk	5
0	Low risk	5	0	High risk	5	0	High risk	5
0	Low risk	5	0	High risk	5	0	Low risk	5
0	Low risk	5	0	Low risk	5	0	Low risk	5
0	High risk	5	0	High risk	5	0	High risk	5
0	Low risk	5	0	Low risk	5	0	Low risk	5
0	Low risk	5	0	Low risk	5	0	High risk	5
0	Low risk	5	0	High risk	5	0	Low risk	5
0	Low risk	5	0	Low risk	5	0	High risk	5
0	Low risk	5	0	High risk	5	0	High risk	5
0	Low risk	5	0	High risk	5	0	Low risk	5
0	Low risk	5	0	Low risk	5	0	Low risk	5
0	High risk	5	0	High risk	5	0	Low risk	5
0	Low risk	5	0	High risk	5	0	Low risk	5
0	Low risk	5	0	Low risk	5	0	Low risk	5
0	Low risk	5	0	Low risk	5	0	High risk	5
0	High risk	5	0	High risk	5	0	Low risk	5
0	Low risk	5	0	Low risk	5	0	High risk	5
0	Low risk	5	0	Low risk	5	0	Low risk	5
0	Low risk	5	0	High risk	5	0	Low risk	5
0	Low risk	5	0	Low risk	5	0	High risk	5
0	High risk	5	0	Low risk	5	0	Low risk	5
0	High risk	5	0	Low risk	5	0	High risk	5
0	Low risk	5	0	High risk	5	0	High risk	5
0	High risk	5	0	Low risk	5	0	Low risk	5
0	High risk	5	0	Low risk	5	0	High risk	5
1	High risk	2.92877	0	Low risk	5	0	High risk	5
1	High risk	2.92877	0	Low risk	5	0	Low risk	5
0	High risk	5	0	Low risk	5	0	Low risk	5
0	Low risk	5	0	Low risk	5	0	Low risk	5
0	High risk	5	0	Low risk	5	0	High risk	5
0	High risk	5	0	High risk	5	0	High risk	5
0	High risk	5	0	High risk	5	0	Low risk	5
0	Low risk	5	0	Low risk	5	0	Low risk	5
0	High risk	5	0	High risk	5	0	Low risk	5
0	High risk	5	0	High risk	5	0	High risk	5
0	Low risk	5	0	High risk	5	0	Low risk	5
0	High risk	5	0	Low risk	5	0	Low risk	5
0	High risk	5	0	Low risk	5	0	High risk	5
0	Low risk	5	0	Low risk	5	0	High risk	5
0	High risk	5	0	Low risk	5	0	Low risk	5
0	Low risk	5	0	Low risk	5	0	Low risk	5
0	Low risk	5	0	Low risk	5	0	Low risk	5
0	Low risk	5	0	High risk	5	0	Low risk	5
0	Low risk	5	0	High risk	5	0	High risk	5
0	High risk	5	0	High risk	5	0	Low risk	5
0	Low risk	5	0	High risk	5	0	High risk	5
0	High risk	5	0	High risk	5	0	High risk	5
0	Low risk	5	0	Low risk	5	0	High risk	5
0	Low risk	5	0	High risk	5	0	High risk	5
0	Low risk	5	0	High risk	5	0	Low risk	5
0	High risk	5	0	High risk	5	0	High risk	5
0	Low risk	5	0	Low risk	5	0	Low risk	5
0	Low risk	5	0	Low risk	5	0	Low risk	5
1	High risk	0.994521	0	High risk	5	0	Low risk	5
1	High risk	0.994521	0	Low risk	5	0	Low risk	5
0	High risk	5	0	High risk	5	0	Low risk	5
0	Low risk	5	0	High risk	5	0	High risk	5
0	Low risk	5	0	Low risk	5	0	Low risk	5
0	Low risk	5	0	Low risk	5	0	Low risk	5
0	Low risk	5	0	High risk	5	0	High risk	5
0	Low risk	5	0	High risk	5	0	Low risk	5
0	High risk	5	0	Low risk	5	0	High risk	5
0	Low risk	5	0	High risk	5	0	Low risk	5
0	Low risk	5	0	Low risk	5	0	High risk	5
0	Low risk	5	0	Low risk	5	0	High risk	5
0	High risk	5	0	Low risk	5	0	Low risk	5
0	High risk	5	0	Low risk	5	0	Low risk	5
0	Low risk	5	0	Low risk	5	0	High risk	5
0	Low risk	5	0	High risk	5	0	Low risk	5
0	Low risk	5	0	High risk	5	0	Low risk	5
0	Low risk	5	0	High risk	5	0	High risk	5
0	Low risk	5	0	High risk	5	0	Low risk	5
0	High risk	5	0	Low risk	5	0	Low risk	5
0	High risk	5	0	Low risk	5	1	High risk	3.00822
0	Low risk	5	0	High risk	5	1	High risk	3.00822
0	Low risk	5	0	High risk	5	0	High risk	5
0	High risk	5	0	Low risk	5	0	Low risk	5
0	Low risk	5	0	High risk	5	0	High risk	5
0	High risk	5	0	High risk	5	0	High risk	5
0	Low risk	5	0	Low risk	5	0	Low risk	5
0	Low risk	5	0	High risk	5	0	Low risk	5
0	High risk	5	1	Low risk	3.30959	0	High risk	5
0	High risk	5	1	High risk	3.30959	0	High risk	5
0	Low risk	5	0	High risk	5	0	High risk	5
0	Low risk	5	0	Low risk	5	0	Low risk	5
0	High risk	5	0	High risk	5	0	Low risk	5
0	Low risk	5	0	Low risk	5	0	High risk	5
0	Low risk	5	0	Low risk	5	0	Low risk	5
0	Low risk	5	0	Low risk	5	0	Low risk	5
0	Low risk	5	0	Low risk	5	0	Low risk	5
0	Low risk	5	0	Low risk	5	0	High risk	5
0	High risk	5	0	Low risk	5	0	Low risk	5
0	Low risk	5	0	Low risk	5	0	High risk	5
0	Low risk	5	0	High risk	5	0	High risk	5
0	Low risk	5	0	Low risk	5	0	Low risk	5
0	High risk	5	0	High risk	5	0	High risk	5
0	Low risk	5	0	High risk	5	0	Low risk	5
0	Low risk	5	0	High risk	5	0	High risk	5
0	High risk	5	0	Low risk	5	0	Low risk	5
0	High risk	5	0	High risk	5	0	High risk	5
0	Low risk	5	0	High risk	5	0	High risk	5
0	Low risk	5	0	Low risk	5	0	Low risk	5
0	High risk	5	0	Low risk	5	0	High risk	5
0	Low risk	5	0	Low risk	5	0	Low risk	5
0	Low risk	5	0	High risk	5	0	Low risk	5
0	High risk	5	0	Low risk	5	0	Low risk	5
0	Low risk	5	0	Low risk	5	0	High risk	5
0	High risk	5	1	High risk	1.36712	0	Low risk	5
0	High risk	5	0	Low risk	5	0	Low risk	5
0	Low risk	5	0	High risk	5	0	Low risk	5
0	Low risk	5	0	Low risk	5	0	High risk	5
0	Low risk	5	0	Low risk	5	0	High risk	5
0	Low risk	5	0	Low risk	5	0	Low risk	5
0	Low risk	5	0	High risk	5	0	Low risk	5
0	Low risk	5	0	Low risk	5	0	High risk	5
0	High risk	5	0	Low risk	5	0	High risk	5
0	Low risk	5	0	High risk	5	0	Low risk	5
0	Low risk	5	0	Low risk	5	0	High risk	5
0	Low risk	5	0	High risk	5	0	Low risk	5
0	High risk	5	0	High risk	5	0	Low risk	5
0	High risk	5	0	Low risk	5	0	Low risk	5
0	High risk	5	1	High risk	1.20822	0	Low risk	5
0	High risk	5	0	Low risk	5	0	Low risk	5
0	Low risk	5	0	Low risk	5	0	High risk	5
0	Low risk	5	0	Low risk	5	0	High risk	5
0	Low risk	5	0	High risk	5	0	High risk	5
0	Low risk	5	0	Low risk	5	0	Low risk	5
0	Low risk	5	0	Low risk	5	0	High risk	5
0	High risk	5	0	Low risk	5	0	Low risk	5
0	Low risk	5	0	High risk	5	0	Low risk	5
0	Low risk	5	0	High risk	5	0	Low risk	5
0	Low risk	5	0	Low risk	5	0	High risk	5
0	High risk	5	0	Low risk	5	0	Low risk	5
0	High risk	5	0	Low risk	5	0	High risk	5
0	Low risk	5	0	Low risk	5	0	Low risk	5
0	High risk	5	1	High risk	2.77534	0	Low risk	5
0	Low risk	5	1	High risk	2.77534	0	High risk	5
0	High risk	5	0	High risk	5	0	Low risk	5
0	High risk	5	0	Low risk	5	0	High risk	5
0	Low risk	5	0	Low risk	5	0	Low risk	5
0	High risk	5	0	Low risk	5	0	High risk	5
0	Low risk	5	0	Low risk	5	0	High risk	5
0	High risk	5	0	High risk	5	0	Low risk	5
0	Low risk	5	0	High risk	5	0	Low risk	5
0	Low risk	5	0	High risk	5	0	Low risk	5
0	High risk	5	0	Low risk	5	0	High risk	5
0	High risk	5	0	Low risk	5	0	Low risk	5
0	High risk	5	0	Low risk	5	0	High risk	5
0	Low risk	5	0	Low risk	5	0	Low risk	5
0	Low risk	5	1	High risk	1.70137	0	Low risk	5
0	High risk	5	0	Low risk	5	0	High risk	5
0	Low risk	5	1	High risk	3.34247	0	Low risk	5
0	High risk	5	1	High risk	3.34247	0	High risk	5
0	Low risk	5	0	High risk	5	0	Low risk	5
0	High risk	5	0	Low risk	5	0	High risk	5
0	Low risk	5	0	Low risk	5	1	High risk	2.77808
0	Low risk	5	0	Low risk	5	1	High risk	2.78904
0	High risk	5	0	Low risk	5	0	Low risk	5
0	Low risk	5	0	Low risk	5	0	High risk	5
0	Low risk	5	0	Low risk	5	0	Low risk	5
0	High risk	5	0	Low risk	5	0	Low risk	5
0	High risk	5	0	High risk	5	0	High risk	5
0	Low risk	5	0	High risk	5	0	Low risk	5
0	Low risk	5	0	Low risk	5	0	Low risk	5
0	High risk	5	0	Low risk	5	0	High risk	5
0	High risk	5	0	Low risk	5	0	Low risk	5
0	Low risk	5	0	Low risk	5	0	High risk	5
0	Low risk	5	0	High risk	5	0	High risk	5
0	Low risk	5	0	High risk	5	0	Low risk	5
0	Low risk	5	0	Low risk	5	0	Low risk	5
0	High risk	5	0	High risk	5	0	Low risk	5
0	Low risk	5	0	Low risk	5	0	High risk	5
0	High risk	5	0	Low risk	5	0	High risk	5
0	Low risk	5	0	Low risk	5	0	Low risk	5
0	High risk	5	0	Low risk	5	0	Low risk	5
0	High risk	5	0	Low risk	5	0	Low risk	5
0	Low risk	5	0	High risk	5	0	Low risk	5
0	High risk	5	0	High risk	5	1	High risk	0.769863
0	High risk	5	0	Low risk	5	0	High risk	5
0	Low risk	5	0	Low risk	5	0	High risk	5
0	Low risk	5	0	Low risk	5	0	Low risk	5
0	High risk	5	0	Low risk	5	0	Low risk	5
0	Low risk	5	0	High risk	5	0	Low risk	5
0	Low risk	5	0	High risk	5	0	Low risk	5
0	Low risk	5	0	Low risk	5	0	Low risk	5
1	High risk	1.56438	0	High risk	5	0	High risk	5
0	High risk	5	0	High risk	5	0	High risk	5
0	Low risk	5	0	Low risk	5	0	High risk	5
0	High risk	5	0	Low risk	5	0	Low risk	5
0	High risk	5	0	Low risk	5	0	Low risk	5
0	Low risk	5	0	High risk	5	0	Low risk	5
0	High risk	5	1	High risk	1.71507	0	High risk	5
0	Low risk	5	1	High risk	3.08767	0	Low risk	5
0	Low risk	5	0	Low risk	5	0	Low risk	5
0	Low risk	5	0	High risk	5	0	High risk	5
0	High risk	5	0	Low risk	5	0	High risk	5
0	High risk	5	0	Low risk	5	0	Low risk	5
0	Low risk	5	0	Low risk	5	1	High risk	2.74521
0	High risk	5	0	High risk	5	0	High risk	5
0	High risk	5	1	Low risk	3.06849	0	High risk	5
0	Low risk	5	1	High risk	3.06849	0	High risk	5
0	Low risk	5	0	Low risk	5	0	Low risk	5
0	Low risk	5	0	Low risk	5	0	High risk	5
1	High risk	3.77534	0	Low risk	5	0	Low risk	5
1	Low risk	3.77534	0	Low risk	5	0	Low risk	5
0	Low risk	5	0	High risk	5	0	Low risk	5
0	Low risk	5	0	Low risk	5	0	Low risk	5
0	High risk	5	0	High risk	5	0	High risk	5
0	Low risk	5	0	High risk	5	0	High risk	5
0	Low risk	5	0	High risk	5	0	Low risk	5
0	Low risk	5	0	High risk	5	0	Low risk	5
0	Low risk	5	0	High risk	5	0	High risk	5
0	Low risk	5	0	Low risk	5	0	High risk	5
0	High risk	5	0	Low risk	5	0	High risk	5
0	High risk	5	0	Low risk	5	0	High risk	5
0	Low risk	5	0	High risk	5	0	High risk	5
0	High risk	5	0	Low risk	5	0	High risk	5
0	Low risk	5	0	Low risk	5	0	Low risk	5
0	Low risk	5	0	High risk	5	0	Low risk	5
0	High risk	5	0	Low risk	5	0	High risk	5
0	High risk	5	0	High risk	5	0	High risk	5
0	Low risk	5	0	Low risk	5	1	High risk	0.80274
0	Low risk	5	0	Low risk	5	1	High risk	3.9863
0	Low risk	5	0	Low risk	5	0	High risk	5
0	High risk	5	0	Low risk	5	0	High risk	5
0	Low risk	5	0	Low risk	5	0	High risk	5
0	High risk	5	0	High risk	5	0	Low risk	5
0	High risk	5	0	Low risk	5	0	Low risk	5
0	Low risk	5	0	Low risk	5	0	Low risk	5
0	Low risk	5	0	Low risk	5	1	High risk	1.07397
0	High risk	5	0	High risk	5	0	High risk	5
0	High risk	5	0	High risk	5	0	Low risk	5
0	High risk	5	0	High risk	5	0	High risk	5
0	Low risk	5	0	High risk	5	1	High risk	2.95068
0	High risk	5	0	Low risk	5	0	Low risk	5
0	High risk	5	0	High risk	5	1	High risk	1.85753
0	Low risk	5	0	Low risk	5	1	High risk	1.85753
0	Low risk	5	0	Low risk	5	0	High risk	5
0	Low risk	5	0	Low risk	5	0	Low risk	5
0	Low risk	5	0	High risk	5	0	High risk	5
0	Low risk	5	0	Low risk	5	0	Low risk	5
1	High risk	3.03014	0	Low risk	5	1	High risk	3.07397
1	High risk	3.03014	0	Low risk	5	0	High risk	5
0	High risk	5	0	Low risk	5	0	Low risk	5
0	High risk	5	0	Low risk	5	0	High risk	5
0	Low risk	5	0	High risk	5	0	Low risk	5
0	Low risk	5	0	High risk	5	0	Low risk	5
0	Low risk	5	0	Low risk	5	0	Low risk	5
0	High risk	5	0	High risk	5	0	Low risk	5
0	High risk	5	0	Low risk	5	0	Low risk	5
0	High risk	5	0	Low risk	5	0	High risk	5
0	High risk	5	0	Low risk	5	0	Low risk	5
0	Low risk	5	0	Low risk	5	0	Low risk	5
0	High risk	5	0	Low risk	5	0	High risk	5
0	High risk	5	0	High risk	5	0	Low risk	5
1	High risk	3.35068	0	High risk	5	0	Low risk	5
1	High risk	3.35068	0	High risk	5	0	High risk	5
0	Low risk	5	0	Low risk	5	0	Low risk	5
0	High risk	5	0	Low risk	5	0	Low risk	5
0	High risk	5	0	Low risk	5	0	High risk	5
0	Low risk	5	0	High risk	5	0	High risk	5
0	High risk	5	0	High risk	5	0	High risk	5
0	High risk	5	0	Low risk	5	0	Low risk	5
1	High risk	4.43836	0	High risk	5	0	High risk	5
1	High risk	4.43836	0	Low risk	5	0	Low risk	5
0	Low risk	5	0	Low risk	5	0	High risk	5
0	Low risk	5	0	Low risk	5	0	Low risk	5
0	Low risk	5	0	Low risk	5	0	Low risk	5
0	Low risk	5	0	Low risk	5	0	Low risk	5
1	High risk	2.87671	0	Low risk	5	0	High risk	5
0	Low risk	5	0	Low risk	5	0	High risk	5
0	Low risk	5	0	High risk	5	0	High risk	5
0	High risk	5	0	Low risk	5	0	Low risk	5
0	High risk	5	0	Low risk	5	0	Low risk	5
0	Low risk	5	0	Low risk	5	0	High risk	5
0	High risk	5	0	Low risk	5	0	High risk	5
0	High risk	5	0	High risk	5	0	Low risk	5
0	Low risk	5	0	Low risk	5	0	Low risk	5
0	Low risk	5	0	High risk	5	0	High risk	5
0	High risk	5	0	Low risk	5	0	High risk	5
0	Low risk	5	0	Low risk	5	0	High risk	5
0	Low risk	5	0	High risk	5	0	Low risk	5
0	High risk	5	0	Low risk	5	0	Low risk	5
0	High risk	5	1	High risk	0.0575342	0	High risk	5
0	Low risk	5	1	High risk	0.0575342	0	High risk	5
0	Low risk	5	0	Low risk	5	1	High risk	2.03836
0	High risk	5	0	High risk	5	1	High risk	3.19726
0	Low risk	5	0	Low risk	5	0	High risk	5
0	High risk	5	0	Low risk	5	0	Low risk	5
0	High risk	5	0	Low risk	5	0	High risk	5
0	High risk	5	0	High risk	5	0	Low risk	5
0	High risk	5	0	Low risk	5	0	High risk	5
0	Low risk	5	0	Low risk	5	0	Low risk	5
1	High risk	4.65479	0	High risk	5	1	High risk	2.49041
1	High risk	4.65479	0	Low risk	5	1	High risk	2.49041
0	High risk	5	0	High risk	5	0	Low risk	5
0	High risk	5	0	Low risk	5	0	Low risk	5
1	High risk	1.47671	0	Low risk	5	0	High risk	5
1	High risk	3.43014	0	High risk	5	0	High risk	5
0	High risk	5	0	Low risk	5	0	Low risk	5
0	High risk	5	0	Low risk	5	0	High risk	5
0	High risk	5	0	High risk	5	0	High risk	5
0	High risk	5	0	Low risk	5	0	Low risk	5
0	High risk	5	0	Low risk	5	0	High risk	5
0	Low risk	5	0	Low risk	5	0	Low risk	5
0	High risk	5	0	High risk	5	0	High risk	5
0	High risk	5	0	Low risk	5	0	Low risk	5
0	High risk	5	0	Low risk	5	0	High risk	5
0	Low risk	5	0	Low risk	5	0	Low risk	5
0	High risk	5	0	Low risk	5	0	High risk	5
0	High risk	5	0	High risk	5	0	Low risk	5
0	High risk	5	0	Low risk	5	0	High risk	5
0	High risk	5	0	High risk	5	0	High risk	5
0	Low risk	5	0	Low risk	5	0	Low risk	5
0	Low risk	5	0	Low risk	5	0	High risk	5
0	High risk	5	0	Low risk	5	0	Low risk	5
0	High risk	5	0	Low risk	5	0	Low risk	5
0	Low risk	5	0	High risk	5	0	Low risk	5
0	Low risk	5	0	High risk	5	0	Low risk	5
0	Low risk	5	0	Low risk	5	0	Low risk	5
0	High risk	5	0	Low risk	5	0	Low risk	5
0	Low risk	5	0	Low risk	5	0	Low risk	5
0	High risk	5	0	Low risk	5	0	High risk	5
0	High risk	5	1	High risk	2.17534	0	High risk	5
0	Low risk	5	1	High risk	2.17534	0	Low risk	5
0	High risk	5	0	High risk	5	0	High risk	5
0	High risk	5	0	Low risk	5	0	High risk	5
1	High risk	3.31507	0	High risk	5	0	Low risk	5
1	High risk	4.00548	0	High risk	5	0	High risk	5
0	Low risk	5	0	Low risk	5	0	High risk	5
0	Low risk	5	0	High risk	5	0	High risk	5
1	High risk	2.75616	1	Low risk	4.19178	0	High risk	5
0	Low risk	5	1	Low risk	4.19178	0	High risk	5
0	High risk	5	0	Low risk	5	0	Low risk	5
0	Low risk	5	0	Low risk	5	0	Low risk	5
0	High risk	5	0	Low risk	5	0	Low risk	5
0	High risk	5	0	Low risk	5	0	Low risk	5
0	High risk	5	0	Low risk	5	0	Low risk	5
0	Low risk	5	0	Low risk	5	0	Low risk	5
0	Low risk	5	0	High risk	5	0	High risk	5
0	Low risk	5	0	Low risk	5	0	High risk	5
0	Low risk	5	0	High risk	5	0	Low risk	5
0	Low risk	5	0	High risk	5	0	High risk	5
0	High risk	5	0	Low risk	5	0	Low risk	5
0	High risk	5	0	Low risk	5	0	High risk	5
0	High risk	5	0	Low risk	5	0	High risk	5
0	High risk	5	0	Low risk	5	0	High risk	5
1	High risk	2.50685	0	Low risk	5	0	Low risk	5
1	High risk	2.50685	0	High risk	5	0	Low risk	5
0	High risk	5	1	High risk	3.61644	0	Low risk	5
0	High risk	5	1	Low risk	3.61644	0	Low risk	5
0	High risk	5	0	Low risk	5	0	Low risk	5
0	Low risk	5	0	Low risk	5	0	Low risk	5
0	Low risk	5	0	Low risk	5	0	Low risk	5
0	Low risk	5	0	High risk	5	0	High risk	5
0	Low risk	5	0	Low risk	5	0	High risk	5
0	Low risk	5	0	High risk	5	0	High risk	5
1	High risk	3.80548	0	Low risk	5	1	High risk	3.19726
1	High risk	3.80548	0	Low risk	5	1	Low risk	3.19726
0	Low risk	5	0	Low risk	5	0	Low risk	5
0	High risk	5	0	Low risk	5	0	Low risk	5
0	High risk	5	0	Low risk	5	0	Low risk	5
0	High risk	5	0	Low risk	5	0	Low risk	5
0	High risk	5	0	Low risk	5	1	High risk	0.915068
0	Low risk	5	0	High risk	5	0	High risk	5
1	High risk	3.92329	0	High risk	5	0	Low risk	5
1	High risk	3.92329	0	Low risk	5	0	Low risk	5
0	Low risk	5	0	Low risk	5	0	High risk	5
0	Low risk	5	0	Low risk	5	0	Low risk	5
0	Low risk	5	0	High risk	5	0	Low risk	5
0	High risk	5	0	Low risk	5	0	Low risk	5
0	Low risk	5	0	Low risk	5	0	High risk	5
0	Low risk	5	0	Low risk	5	0	Low risk	5
0	Low risk	5	0	Low risk	5	1	High risk	2.89589
0	Low risk	5	0	Low risk	5	1	High risk	2.89589
0	High risk	5	0	Low risk	5	1	High risk	4.55068
0	High risk	5	0	High risk	5	0	High risk	5
0	Low risk	5	0	High risk	5	0	Low risk	5
0	Low risk	5	0	Low risk	5	0	High risk	5
0	Low risk	5	0	High risk	5	0	Low risk	5
0	High risk	5	0	High risk	5	0	Low risk	5
1	High risk	4.02466	0	Low risk	5	0	Low risk	5
1	Low risk	4.02466	0	High risk	5	0	Low risk	5
0	High risk	5	0	Low risk	5	0	Low risk	5
0	Low risk	5	0	Low risk	5	0	High risk	5
0	High risk	5	0	Low risk	5	0	High risk	5
0	Low risk	5	0	Low risk	5	0	Low risk	5
0	Low risk	5	0	Low risk	5	0	High risk	5
0	High risk	5	0	Low risk	5	0	Low risk	5
0	High risk	5	0	Low risk	5	0	High risk	5
0	Low risk	5	0	High risk	5	0	Low risk	5
0	Low risk	5	0	High risk	5	0	Low risk	5
0	High risk	5	0	Low risk	5	0	High risk	5
0	Low risk	5	0	Low risk	5	0	High risk	5
0	Low risk	5	0	High risk	5	0	Low risk	5
0	Low risk	5	0	High risk	5	0	Low risk	5
0	Low risk	5	0	Low risk	5	0	Low risk	5
0	Low risk	5	0	Low risk	5	0	Low risk	5
0	Low risk	5	0	Low risk	5	0	Low risk	5
0	Low risk	5	0	Low risk	5	0	High risk	5
0	Low risk	5	0	High risk	5	0	High risk	5
0	Low risk	5	0	Low risk	5	0	High risk	5
0	Low risk	5	0	Low risk	5	0	Low risk	5
0	Low risk	5	0	Low risk	5	0	Low risk	5
0	Low risk	5	0	High risk	5	0	High risk	5
0	High risk	5	0	High risk	5	0	Low risk	5
0	High risk	5	0	High risk	5	0	High risk	5
0	High risk	5	0	High risk	5	0	High risk	5
0	High risk	5	0	High risk	5	0	Low risk	5
0	Low risk	5	0	Low risk	5	0	Low risk	5
0	High risk	5	0	High risk	5	0	High risk	5
0	Low risk	5	0	Low risk	5	0	Low risk	5
0	Low risk	5	0	Low risk	5	0	Low risk	5
0	Low risk	5	0	Low risk	5	0	Low risk	5
0	Low risk	5	0	Low risk	5	0	Low risk	5
0	High risk	5	0	High risk	5	0	High risk	5
0	High risk	5	0	Low risk	5	0	High risk	5
1	High risk	1.72603	0	High risk	5	0	High risk	5
0	Low risk	5	0	High risk	5	0	Low risk	5
0	Low risk	5	0	High risk	5	1	Low risk	3.48219
0	High risk	5	0	High risk	5	1	Low risk	3.48219
0	High risk	5	0	Low risk	5	0	Low risk	5
0	Low risk	5	0	High risk	5	0	High risk	5
0	Low risk	5	0	High risk	5	0	High risk	5
0	High risk	5	0	High risk	5	0	High risk	5
0	High risk	5	0	High risk	5	0	Low risk	5
0	High risk	5	0	Low risk	5	0	High risk	5
0	Low risk	5	0	Low risk	5	0	High risk	5
0	Low risk	5	0	Low risk	5	0	High risk	5
0	High risk	5	0	Low risk	5	0	Low risk	5
0	Low risk	5	0	High risk	5	0	Low risk	5
0	High risk	5	0	Low risk	5	0	Low risk	5
0	High risk	5	0	High risk	5	0	High risk	5
0	Low risk	5	0	Low risk	5	0	Low risk	5
0	Low risk	5	0	Low risk	5	0	High risk	5
0	Low risk	5	0	High risk	5	0	High risk	5
0	High risk	5	0	Low risk	5	0	Low risk	5
0	Low risk	5	0	High risk	5	0	Low risk	5
0	Low risk	5	0	High risk	5	0	Low risk	5
0	High risk	5	0	Low risk	5	0	Low risk	5
0	Low risk	5	0	High risk	5	0	Low risk	5
0	Low risk	5	0	High risk	5	0	Low risk	5
0	High risk	5	0	Low risk	5	0	Low risk	5
0	Low risk	5	0	High risk	5	0	High risk	5
0	High risk	5	0	Low risk	5	0	High risk	5
0	Low risk	5	0	Low risk	5	0	High risk	5
0	High risk	5	0	High risk	5	0	High risk	5
0	Low risk	5	0	Low risk	5	0	High risk	5
0	High risk	5	0	Low risk	5	0	Low risk	5
0	High risk	5	0	Low risk	5	0	Low risk	5
0	Low risk	5	0	High risk	5	0	Low risk	5
0	High risk	5	0	Low risk	5	1	High risk	3.12329
0	High risk	5	0	High risk	5	1	High risk	3.12329
0	High risk	5	0	Low risk	5	0	High risk	5
0	High risk	5	0	Low risk	5	0	High risk	5
0	Low risk	5	0	High risk	5	0	Low risk	5
0	High risk	5	0	High risk	5	0	High risk	5
0	Low risk	5	0	High risk	5	0	High risk	5
0	Low risk	5	0	High risk	5	0	High risk	5
1	High risk	0.150685	0	High risk	5	0	High risk	5
1	High risk	0.150685	0	Low risk	5	0	Low risk	5
1	High risk	2.35068	0	Low risk	5	0	High risk	5
0	High risk	5	0	High risk	5	0	Low risk	5
0	High risk	5	0	High risk	5	0	High risk	5
0	Low risk	5	0	Low risk	5	0	High risk	5
0	Low risk	5	0	Low risk	5	0	High risk	5
0	Low risk	5	0	High risk	5	0	High risk	5
0	Low risk	5	0	Low risk	5	0	Low risk	5
0	Low risk	5	0	Low risk	5	0	High risk	5
0	High risk	5	0	Low risk	5	0	High risk	5
0	Low risk	5	0	High risk	5	0	High risk	5
0	Low risk	5	0	High risk	5	0	Low risk	5
0	Low risk	5	0	Low risk	5	0	Low risk	5
0	Low risk	5	0	Low risk	5	0	Low risk	5
0	Low risk	5	0	Low risk	5	0	Low risk	5
0	Low risk	5	1	High risk	0.99726	1	High risk	0.605479
0	High risk	5	1	High risk	0.99726	1	High risk	2.77808
0	High risk	5	0	Low risk	5	0	High risk	5
0	High risk	5	0	High risk	5	0	High risk	5
0	High risk	5	1	High risk	3.49589	0	Low risk	5
0	High risk	5	1	High risk	3.49589	0	Low risk	5
1	High risk	3.52877	0	Low risk	5	0	High risk	5
1	High risk	3.52877	0	Low risk	5	0	High risk	5
0	High risk	5	1	High risk	2.94521	0	High risk	5
0	High risk	5	1	High risk	2.94521	0	Low risk	5
0	Low risk	5	0	High risk	5	0	Low risk	5
0	Low risk	5	0	High risk	5	0	Low risk	5
0	High risk	5	0	High risk	5	0	Low risk	5
0	High risk	5	0	Low risk	5	0	High risk	5
0	Low risk	5	0	Low risk	5	0	High risk	5
0	High risk	5	0	High risk	5	0	High risk	5
0	Low risk	5	0	High risk	5	0	Low risk	5
0	Low risk	5	0	Low risk	5	0	Low risk	5
0	High risk	5	0	High risk	5	0	Low risk	5
0	Low risk	5	0	Low risk	5	0	Low risk	5
0	Low risk	5	0	High risk	5	0	Low risk	5
0	Low risk	5	0	High risk	5	0	High risk	5
0	Low risk	5	0	Low risk	5	0	Low risk	5
0	Low risk	5	0	Low risk	5	0	Low risk	5
0	Low risk	5	0	Low risk	5	0	Low risk	5
0	Low risk	5	0	Low risk	5	0	High risk	5
0	High risk	5	0	Low risk	5	0	Low risk	5
0	Low risk	5	0	High risk	5	0	Low risk	5
0	High risk	5	0	High risk	5	0	High risk	5
0	Low risk	5	0	Low risk	5	0	Low risk	5
0	High risk	5	0	Low risk	5	1	High risk	0.00547945
0	High risk	5	0	Low risk	5	1	Low risk	3.0274
0	Low risk	5	1	High risk	4.05753	0	High risk	5
0	High risk	5	1	Low risk	4.05753	0	Low risk	5
0	Low risk	5	1	High risk	3.0274	0	High risk	5
0	High risk	5	1	High risk	3.0274	0	Low risk	5
0	High risk	5	0	Low risk	5	1	High risk	5
0	High risk	5	0	Low risk	5	1	High risk	5
0	High risk	5	0	Low risk	5	0	High risk	5
0	High risk	5	0	High risk	5	0	High risk	5
0	Low risk	5	0	High risk	5	0	High risk	5
0	High risk	5	0	High risk	5	0	Low risk	5
0	Low risk	5	0	Low risk	5	0	Low risk	5
0	High risk	5	0	Low risk	5	0	High risk	5
0	Low risk	5	0	High risk	5	0	Low risk	5
0	Low risk	5	0	Low risk	5	0	High risk	5
0	Low risk	5	0	High risk	5	0	Low risk	5
0	High risk	5	0	High risk	5	0	High risk	5
0	Low risk	5	0	High risk	5	0	High risk	5
0	Low risk	5	0	Low risk	5	0	Low risk	5
0	High risk	5	0	High risk	5	0	Low risk	5
0	High risk	5	0	High risk	5	0	Low risk	5
0	Low risk	5	0	High risk	5	0	High risk	5
0	Low risk	5	0	Low risk	5	0	High risk	5
0	High risk	5	0	Low risk	5	0	High risk	5
0	Low risk	5	0	Low risk	5	0	Low risk	5
0	Low risk	5	0	Low risk	5	0	Low risk	5
0	High risk	5	0	High risk	5	0	High risk	5
0	High risk	5	1	High risk	3.50685	0	Low risk	5
0	Low risk	5	1	High risk	4.48219	0	Low risk	5
0	High risk	5	0	Low risk	5	0	Low risk	5
0	Low risk	5	0	Low risk	5	0	Low risk	5
0	Low risk	5	0	Low risk	5	0	High risk	5
0	Low risk	5	0	Low risk	5	0	Low risk	5
1	High risk	2.40274	0	High risk	5	0	Low risk	5
0	Low risk	5	0	High risk	5	0	Low risk	5
0	Low risk	5	0	High risk	5	0	Low risk	5
0	Low risk	5	0	High risk	5	0	Low risk	5
0	High risk	5	0	Low risk	5	0	Low risk	5
0	Low risk	5	0	Low risk	5	0	High risk	5
0	High risk	5	0	Low risk	5	0	High risk	5
0	High risk	5	0	High risk	5	0	Low risk	5
1	High risk	3.77534	0	High risk	5	0	High risk	5
1	High risk	3.77534	0	Low risk	5	0	Low risk	5
0	Low risk	5	0	High risk	5	0	Low risk	5
0	Low risk	5	0	Low risk	5	0	Low risk	5
0	Low risk	5	0	Low risk	5	0	Low risk	5
0	High risk	5	0	High risk	5	0	High risk	5
0	Low risk	5	0	High risk	5	0	Low risk	5
0	Low risk	5	0	Low risk	5	0	High risk	5
0	High risk	5	0	Low risk	5	0	High risk	5
0	High risk	5	0	Low risk	5	0	Low risk	5
0	Low risk	5	0	High risk	5	0	High risk	5
0	Low risk	5	0	High risk	5	0	High risk	5
0	Low risk	5	0	High risk	5	0	Low risk	5
0	High risk	5	0	Low risk	5	0	Low risk	5
0	High risk	5	0	Low risk	5	0	High risk	5
0	High risk	5	0	High risk	5	0	Low risk	5
0	Low risk	5	0	Low risk	5	0	Low risk	5
0	Low risk	5	0	High risk	5	0	Low risk	5
0	High risk	5	0	High risk	5	0	High risk	5
0	High risk	5	0	High risk	5	0	Low risk	5
1	Low risk	4.92877	0	High risk	5	0	Low risk	5
1	High risk	4.92877	0	High risk	5	0	Low risk	5
0	Low risk	5	0	Low risk	5	0	High risk	5
0	Low risk	5	0	High risk	5	0	Low risk	5
0	High risk	5	0	Low risk	5	0	Low risk	5
0	Low risk	5	0	High risk	5	0	Low risk	5
0	High risk	5	0	Low risk	5	0	Low risk	5
0	High risk	5	0	Low risk	5	0	Low risk	5
0	Low risk	5	0	Low risk	5	0	High risk	5
0	High risk	5	0	Low risk	5	0	High risk	5
0	High risk	5	1	High risk	1.16712	0	Low risk	5
0	High risk	5	0	Low risk	5	0	High risk	5
0	Low risk	5	0	Low risk	5	0	Low risk	5
0	Low risk	5	0	Low risk	5	0	Low risk	5
0	Low risk	5	0	Low risk	5	0	Low risk	5
0	High risk	5	0	Low risk	5	0	High risk	5
0	Low risk	5	0	High risk	5	0	High risk	5
0	Low risk	5	0	High risk	5	0	Low risk	5
0	High risk	5	0	Low risk	5	0	Low risk	5
0	Low risk	5	0	Low risk	5	0	High risk	5
0	High risk	5	0	Low risk	5	0	High risk	5
0	Low risk	5	0	Low risk	5	0	Low risk	5
0	High risk	5	1	High risk	2.71507	0	High risk	5
0	High risk	5	1	High risk	2.71507	0	Low risk	5
0	Low risk	5	0	Low risk	5	0	Low risk	5
0	High risk	5	0	Low risk	5	0	Low risk	5
0	Low risk	5	0	High risk	5	1	High risk	3.41096
0	High risk	5	0	Low risk	5	0	Low risk	5
0	Low risk	5	0	High risk	5	0	Low risk	5
0	High risk	5	0	Low risk	5	0	High risk	5
0	High risk	5	0	Low risk	5	0	High risk	5
0	Low risk	5	0	High risk	5	0	High risk	5
0	Low risk	5	0	High risk	5	0	Low risk	5
0	Low risk	5	0	Low risk	5	0	High risk	5
0	Low risk	5	0	Low risk	5	0	Low risk	5
0	High risk	5	0	High risk	5	0	Low risk	5
0	Low risk	5	0	Low risk	5	0	Low risk	5
0	High risk	5	0	High risk	5	0	High risk	5
0	Low risk	5	0	Low risk	5	0	Low risk	5
0	High risk	5	0	Low risk	5	0	Low risk	5
0	High risk	5	1	High risk	0.0191781	0	Low risk	5
0	Low risk	5	1	High risk	0.0191781	0	High risk	5
0	Low risk	5	0	Low risk	5	0	High risk	5
0	Low risk	5	0	High risk	5	0	Low risk	5
0	High risk	5	0	High risk	5	0	Low risk	5
0	Low risk	5	0	Low risk	5	0	High risk	5
0	High risk	5	0	Low risk	5	0	Low risk	5
0	Low risk	5	0	High risk	5	0	Low risk	5
0	Low risk	5	0	Low risk	5	0	Low risk	5
0	Low risk	5	0	High risk	5	0	Low risk	5
0	Low risk	5	1	High risk	2.88219	0	High risk	5
0	Low risk	5	0	Low risk	5	0	Low risk	5
0	Low risk	5	0	High risk	5	0	High risk	5
0	Low risk	5	0	Low risk	5	0	High risk	5
0	Low risk	5	0	Low risk	5	0	High risk	5
0	Low risk	5	0	High risk	5	0	Low risk	5
0	High risk	5	0	Low risk	5	0	High risk	5
0	Low risk	5	0	Low risk	5	0	Low risk	5
0	Low risk	5	1	High risk	3.51507	0	High risk	5
0	Low risk	5	1	High risk	3.51507	0	Low risk	5
0	Low risk	5	0	Low risk	5	0	Low risk	5
0	Low risk	5	0	Low risk	5	0	Low risk	5
0	High risk	5	0	Low risk	5	0	Low risk	5
0	High risk	5	0	Low risk	5	0	High risk	5
0	Low risk	5	0	High risk	5	0	High risk	5
0	Low risk	5	0	Low risk	5	0	Low risk	5
0	Low risk	5	0	Low risk	5	0	Low risk	5
0	High risk	5	0	High risk	5	0	Low risk	5
0	Low risk	5	0	Low risk	5	0	Low risk	5
0	High risk	5	0	High risk	5	0	Low risk	5
0	High risk	5	0	Low risk	5	0	High risk	5
0	Low risk	5	0	Low risk	5	0	Low risk	5
0	High risk	5	0	High risk	5	0	High risk	5
0	High risk	5	0	High risk	5	0	High risk	5
0	Low risk	5	0	Low risk	5	0	High risk	5
0	High risk	5	0	Low risk	5	0	High risk	5
0	Low risk	5	0	Low risk	5	0	Low risk	5
0	Low risk	5	0	Low risk	5	0	High risk	5
0	Low risk	5	0	Low risk	5	0	High risk	5
0	Low risk	5	0	Low risk	5	0	Low risk	5
0	Low risk	5	1	High risk	0.824658	0	Low risk	5
0	High risk	5	1	High risk	0.824658	0	Low risk	5
1	High risk	1.53151	0	Low risk	5	0	Low risk	5
0	High risk	5	0	Low risk	5	0	Low risk	5
0	Low risk	5	0	High risk	5	0	Low risk	5
0	High risk	5	0	Low risk	5	0	High risk	5
0	High risk	5	0	Low risk	5	0	Low risk	5
0	High risk	5	0	Low risk	5	0	High risk	5
0	Low risk	5	0	Low risk	5	0	Low risk	5
0	High risk	5	0	High risk	5	0	Low risk	5
1	High risk	4.28493	0	Low risk	5	1	High risk	2.18082
1	Low risk	4.28493	0	Low risk	5	1	High risk	2.18082
0	Low risk	5	0	Low risk	5	0	Low risk	5
0	Low risk	5	0	Low risk	5	0	Low risk	5
0	High risk	5	0	High risk	5	0	High risk	5
0	Low risk	5	0	Low risk	5	0	Low risk	5
0	High risk	5	0	High risk	5	0	High risk	5
0	Low risk	5	0	Low risk	5	0	High risk	5
0	High risk	5	0	Low risk	5	0	Low risk	5
0	High risk	5	0	Low risk	5	0	Low risk	5
0	Low risk	5	0	High risk	5	0	High risk	5
0	Low risk	5	0	High risk	5	0	Low risk	5
0	High risk	5	0	Low risk	5	0	High risk	5
0	Low risk	5	0	Low risk	5	0	High risk	5
0	Low risk	5	0	High risk	5	0	High risk	5
0	High risk	5	0	High risk	5	0	Low risk	5
0	High risk	5	0	High risk	5	0	Low risk	5
0	High risk	5	0	High risk	5	0	High risk	5
0	Low risk	5	0	Low risk	5	1	High risk	2.44658
0	Low risk	5	0	Low risk	5	1	Low risk	2.44658
0	Low risk	5	0	High risk	5	1	High risk	2.70137
0	Low risk	5	0	High risk	5	0	High risk	5
0	High risk	5	0	Low risk	5	0	Low risk	5
0	High risk	5	0	Low risk	5	0	Low risk	5
0	High risk	5	0	High risk	5	0	High risk	5
0	High risk	5	0	Low risk	5	0	High risk	5
0	Low risk	5	0	High risk	5	0	Low risk	5
0	Low risk	5	0	Low risk	5	0	Low risk	5
0	Low risk	5	0	Low risk	5	0	Low risk	5
0	Low risk	5	0	Low risk	5	0	High risk	5
0	Low risk	5	0	High risk	5	0	High risk	5
0	Low risk	5	0	Low risk	5	0	Low risk	5
0	High risk	5	0	Low risk	5	0	Low risk	5
0	High risk	5	0	Low risk	5	0	High risk	5
0	Low risk	5	0	High risk	5	0	High risk	5
0	High risk	5	0	Low risk	5	0	High risk	5
0	High risk	5	0	High risk	5	0	Low risk	5
0	Low risk	5	0	Low risk	5	0	Low risk	5
0	Low risk	5	0	Low risk	5	0	Low risk	5
0	Low risk	5	0	Low risk	5	0	Low risk	5
0	Low risk	5	0	Low risk	5	0	Low risk	5
0	High risk	5	0	Low risk	5	0	High risk	5
0	Low risk	5	0	Low risk	5	1	High risk	3.22466
0	High risk	5	0	Low risk	5	1	High risk	3.22466
1	High risk	3.35342	0	High risk	5	0	High risk	5
0	Low risk	5	0	High risk	5	0	High risk	5
0	Low risk	5	0	Low risk	5	0	Low risk	5
0	Low risk	5	0	High risk	5	0	High risk	5
0	High risk	5	0	Low risk	5	0	Low risk	5
0	Low risk	5	0	High risk	5	0	Low risk	5
0	High risk	5	0	High risk	5	0	High risk	5
0	Low risk	5	0	High risk	5	0	High risk	5
0	Low risk	5	0	High risk	5	0	High risk	5
0	Low risk	5	0	High risk	5	0	Low risk	5
0	High risk	5	0	Low risk	5	0	Low risk	5
0	High risk	5	0	Low risk	5	0	Low risk	5
0	High risk	5	0	High risk	5	0	Low risk	5
0	High risk	5	0	Low risk	5	0	Low risk	5
0	Low risk	5	0	Low risk	5	0	High risk	5
0	Low risk	5	0	High risk	5	0	High risk	5
0	Low risk	5	1	High risk	3.36712	0	High risk	5
0	High risk	5	1	High risk	3.36712	0	Low risk	5
0	Low risk	5	1	High risk	2.35068	0	High risk	5
0	Low risk	5	0	High risk	5	0	Low risk	5
1	Low risk	4.53699	0	Low risk	5	1	High risk	1.30959
1	High risk	4.53699	0	High risk	5	0	High risk	5
0	Low risk	5	0	High risk	5	0	High risk	5
0	Low risk	5	0	Low risk	5	0	Low risk	5
0	High risk	5	0	Low risk	5	1	High risk	2.86575
0	Low risk	5	0	High risk	5	0	Low risk	5
0	Low risk	5	0	Low risk	5	0	High risk	5
0	High risk	5	0	High risk	5	0	Low risk	5
0	High risk	5	0	Low risk	5	0	High risk	5
0	High risk	5	0	Low risk	5	0	Low risk	5
0	Low risk	5	0	Low risk	5	0	Low risk	5
0	Low risk	5	0	Low risk	5	0	Low risk	5
0	Low risk	5	0	High risk	5	0	High risk	5
0	Low risk	5	0	High risk	5	0	High risk	5
0	Low risk	5	0	Low risk	5	0	High risk	5
0	High risk	5	0	High risk	5	0	High risk	5
0	High risk	5	0	Low risk	5	0	Low risk	5
0	High risk	5	0	High risk	5	0	High risk	5
0	High risk	5	0	High risk	5	0	High risk	5
0	Low risk	5	0	High risk	5	0	High risk	5
0	Low risk	5	0	Low risk	5	0	High risk	5
0	Low risk	5	0	Low risk	5	0	Low risk	5
0	High risk	5	0	High risk	5	0	Low risk	5
0	Low risk	5	0	High risk	5	0	Low risk	5
0	High risk	5	0	Low risk	5	0	Low risk	5
0	Low risk	5	0	High risk	5	0	Low risk	5
0	Low risk	5	0	Low risk	5	0	Low risk	5
0	Low risk	5	0	Low risk	5	0	High risk	5
0	Low risk	5	0	Low risk	5	0	Low risk	5
0	Low risk	5	0	High risk	5	0	Low risk	5
0	Low risk	5	0	Low risk	5	0	High risk	5
0	High risk	5	0	Low risk	5	0	High risk	5
0	Low risk	5	0	Low risk	5	0	Low risk	5
0	Low risk	5	0	High risk	5	0	Low risk	5
0	Low risk	5	0	Low risk	5	0	Low risk	5
0	Low risk	5	0	Low risk	5	0	Low risk	5
0	Low risk	5	0	Low risk	5	0	High risk	5
0	Low risk	5	0	Low risk	5	0	Low risk	5
0	Low risk	5	0	Low risk	5	0	Low risk	5
0	High risk	5	0	High risk	5	0	Low risk	5
0	Low risk	5	0	Low risk	5	0	High risk	5
0	High risk	5	0	Low risk	5	0	High risk	5
0	Low risk	5	0	Low risk	5	0	Low risk	5
0	High risk	5	0	High risk	5	0	Low risk	5
0	Low risk	5	0	High risk	5	0	Low risk	5
0	Low risk	5	0	High risk	5	0	Low risk	5
0	Low risk	5	1	High risk	2.47671	0	High risk	5
0	Low risk	5	1	High risk	2.47671	0	Low risk	5
0	Low risk	5	1	Low risk	4.15616	0	High risk	5
0	High risk	5	1	High risk	4.15616	0	Low risk	5
0	High risk	5	0	High risk	5	0	Low risk	5
0	Low risk	5	0	Low risk	5	0	High risk	5
1	High risk	4.92055	0	High risk	5	0	Low risk	5
1	High risk	4.92055	0	Low risk	5	0	High risk	5
0	High risk	5	0	Low risk	5	0	Low risk	5
0	Low risk	5	0	Low risk	5	0	Low risk	5
0	High risk	5	0	High risk	5	0	High risk	5
0	High risk	5	0	Low risk	5	0	High risk	5
1	High risk	0.824658	0	Low risk	5	1	High risk	1.05205
1	High risk	0.824658	0	High risk	5	0	Low risk	5
0	High risk	5	0	High risk	5	0	High risk	5
0	Low risk	5	0	Low risk	5	0	High risk	5
0	Low risk	5	0	Low risk	5	0	High risk	5
0	High risk	5	0	Low risk	5	0	Low risk	5
0	Low risk	5	0	High risk	5	0	Low risk	5
0	Low risk	5	0	Low risk	5	0	Low risk	5
1	High risk	3.00822	0	Low risk	5	1	High risk	0.969863
1	High risk	3.00822	0	Low risk	5	1	High risk	2.45205
0	Low risk	5	0	High risk	5	0	High risk	5
0	Low risk	5	0	Low risk	5	0	High risk	5
0	High risk	5	0	High risk	5	0	High risk	5
0	Low risk	5	0	Low risk	5	0	Low risk	5
0	High risk	5	0	Low risk	5	0	High risk	5
0	Low risk	5	0	Low risk	5	0	Low risk	5
0	Low risk	5	1	High risk	3.2137	0	Low risk	5
0	High risk	5	1	High risk	3.2137	0	Low risk	5
0	High risk	5	0	High risk	5	0	High risk	5
0	High risk	5	0	Low risk	5	0	High risk	5
0	Low risk	5	0	High risk	5	0	Low risk	5
0	Low risk	5	0	Low risk	5	0	Low risk	5
0	Low risk	5	0	Low risk	5	0	Low risk	5
0	High risk	5	0	Low risk	5	0	High risk	5
0	High risk	5	0	High risk	5	0	High risk	5
0	Low risk	5	0	High risk	5	0	High risk	5
0	Low risk	5	0	High risk	5	0	Low risk	5
0	Low risk	5	0	Low risk	5	0	High risk	5
0	Low risk	5	0	High risk	5	0	Low risk	5
0	Low risk	5	0	Low risk	5	0	High risk	5
0	High risk	5	0	Low risk	5	0	High risk	5
0	Low risk	5	0	Low risk	5	0	Low risk	5
1	High risk	3.7589	0	Low risk	5	0	Low risk	5
0	High risk	5	0	High risk	5	0	Low risk	5
0	High risk	5	0	Low risk	5	0	Low risk	5
0	Low risk	5	0	High risk	5	0	Low risk	5
0	Low risk	5	0	Low risk	5	0	Low risk	5
0	Low risk	5	0	Low risk	5	0	Low risk	5
0	Low risk	5	0	High risk	5	0	Low risk	5
0	High risk	5	0	Low risk	5	0	Low risk	5
0	High risk	5	0	High risk	5	0	High risk	5
0	High risk	5	0	High risk	5	0	High risk	5
0	Low risk	5	0	Low risk	5	0	Low risk	5
0	Low risk	5	0	Low risk	5	0	High risk	5
0	High risk	5	0	Low risk	5	0	High risk	5
0	Low risk	5	0	Low risk	5	0	Low risk	5
0	High risk	5	0	High risk	5	0	Low risk	5
0	Low risk	5	0	Low risk	5	0	Low risk	5
0	High risk	5	0	Low risk	5	0	Low risk	5
0	Low risk	5	0	High risk	5	0	Low risk	5
0	High risk	5	0	Low risk	5	0	Low risk	5
0	High risk	5	0	High risk	5	0	Low risk	5
1	High risk	1.24384	0	Low risk	5	0	High risk	5
1	High risk	1.24384	0	Low risk	5	0	High risk	5
0	Low risk	5	0	Low risk	5	0	Low risk	5
0	Low risk	5	0	Low risk	5	0	Low risk	5
0	High risk	5	0	High risk	5	0	Low risk	5
0	High risk	5	0	High risk	5	0	Low risk	5
0	Low risk	5	0	Low risk	5	0	Low risk	5
0	High risk	5	0	High risk	5	0	High risk	5
0	Low risk	5	0	Low risk	5	0	Low risk	5
0	High risk	5	0	Low risk	5	0	Low risk	5
0	Low risk	5	0	Low risk	5	0	High risk	5
0	High risk	5	0	High risk	5	0	High risk	5
0	Low risk	5	0	High risk	5	0	Low risk	5
0	High risk	5	0	Low risk	5	0	High risk	5
0	Low risk	5	0	Low risk	5	0	High risk	5
0	Low risk	5	0	Low risk	5	0	High risk	5
0	High risk	5	0	High risk	5	0	High risk	5
0	High risk	5	0	High risk	5	0	High risk	5
1	High risk	4.08767	0	High risk	5	0	Low risk	5
1	Low risk	4.08767	0	High risk	5	0	Low risk	5
0	Low risk	5	0	Low risk	5	0	Low risk	5
0	High risk	5	0	Low risk	5	0	High risk	5
0	High risk	5	0	High risk	5	0	High risk	5
0	Low risk	5	0	Low risk	5	0	Low risk	5
0	Low risk	5	0	Low risk	5	0	Low risk	5
0	High risk	5	0	Low risk	5	0	High risk	5
0	Low risk	5	0	Low risk	5	0	High risk	5
0	High risk	5	0	High risk	5	0	Low risk	5
0	Low risk	5	0	High risk	5	0	Low risk	5
0	High risk	5	0	Low risk	5	0	Low risk	5
1	High risk	0.939726	0	High risk	5	0	Low risk	5
0	Low risk	5	0	High risk	5	0	Low risk	5
0	High risk	5	1	High risk	3.26849	0	High risk	5
0	Low risk	5	1	High risk	3.26849	0	High risk	5
0	Low risk	5	0	High risk	5	0	High risk	5
0	Low risk	5	0	Low risk	5	0	Low risk	5
0	High risk	5	0	Low risk	5	0	Low risk	5
0	Low risk	5	0	Low risk	5	0	Low risk	5
0	Low risk	5	0	Low risk	5	0	Low risk	5
0	High risk	5	0	Low risk	5	0	Low risk	5
0	Low risk	5	0	Low risk	5	0	Low risk	5
0	High risk	5	0	Low risk	5	0	Low risk	5
0	Low risk	5	0	Low risk	5	0	High risk	5
0	High risk	5	0	High risk	5	0	Low risk	5
0	Low risk	5	0	High risk	5	0	Low risk	5
0	Low risk	5	0	High risk	5	0	Low risk	5
0	Low risk	5	0	Low risk	5	0	Low risk	5
0	High risk	5	0	Low risk	5	0	Low risk	5
0	High risk	5	0	High risk	5	0	High risk	5
0	Low risk	5	0	High risk	5	0	High risk	5
0	High risk	5	0	High risk	5	0	Low risk	5
0	High risk	5	0	High risk	5	0	Low risk	5
0	High risk	5	1	High risk	2.26849	0	High risk	5
0	Low risk	5	0	Low risk	5	0	Low risk	5
0	High risk	5	1	High risk	2.30137	0	Low risk	5
0	High risk	5	0	High risk	5	0	High risk	5
1	High risk	1.18904	0	High risk	5	0	Low risk	5
0	High risk	5	0	High risk	5	0	Low risk	5
0	Low risk	5	0	Low risk	5	0	High risk	5
0	High risk	5	0	High risk	5	0	Low risk	5
0	Low risk	5	0	High risk	5	0	Low risk	5
0	High risk	5	0	Low risk	5	0	Low risk	5
0	High risk	5	0	High risk	5	0	High risk	5
0	Low risk	5	0	Low risk	5	0	Low risk	5
0	High risk	5	0	High risk	5	0	Low risk	5
0	Low risk	5	0	High risk	5	0	Low risk	5
0	Low risk	5	0	Low risk	5	0	High risk	5
0	Low risk	5	0	Low risk	5	0	High risk	5
0	High risk	5	0	Low risk	5	0	Low risk	5
0	High risk	5	0	High risk	5	0	Low risk	5
0	Low risk	5	0	Low risk	5	0	High risk	5
0	High risk	5	0	Low risk	5	0	High risk	5
0	Low risk	5	0	High risk	5	0	Low risk	5
0	Low risk	5	0	High risk	5	0	Low risk	5
0	High risk	5	0	Low risk	5	0	High risk	5
0	High risk	5	0	Low risk	5	0	Low risk	5
1	High risk	3.9726	0	Low risk	5	0	Low risk	5
1	High risk	3.9726	0	High risk	5	0	High risk	5
0	Low risk	5	0	High risk	5	0	High risk	5
0	Low risk	5	0	Low risk	5	0	High risk	5
0	Low risk	5	0	Low risk	5	0	Low risk	5
0	Low risk	5	0	High risk	5	0	Low risk	5
0	Low risk	5	0	Low risk	5	0	Low risk	5
0	Low risk	5	0	Low risk	5	0	Low risk	5
1	High risk	4.19178	0	Low risk	5	0	Low risk	5
1	High risk	4.19178	0	High risk	5	0	High risk	5
0	High risk	5	0	Low risk	5	0	Low risk	5
0	High risk	5	0	Low risk	5	0	High risk	5
0	Low risk	5	0	Low risk	5	0	Low risk	5
0	High risk	5	0	Low risk	5	0	High risk	5
0	Low risk	5	0	Low risk	5	0	Low risk	5
0	High risk	5	0	High risk	5	0	High risk	5
0	High risk	5	0	High risk	5	0	Low risk	5
0	Low risk	5	0	Low risk	5	0	Low risk	5
0	Low risk	5	1	High risk	4.28493	0	Low risk	5
0	High risk	5	1	High risk	4.28493	0	Low risk	5
0	Low risk	5	1	High risk	3.10959	0	High risk	5
0	Low risk	5	1	High risk	3.10959	0	High risk	5
0	High risk	5	0	High risk	5	0	High risk	5
0	High risk	5	0	Low risk	5	0	Low risk	5
0	Low risk	5	0	Low risk	5	0	High risk	5
0	High risk	5	0	High risk	5	0	Low risk	5
0	Low risk	5	0	High risk	5	0	High risk	5
0	High risk	5	0	High risk	5	0	Low risk	5
0	High risk	5	0	Low risk	5	0	Low risk	5
0	High risk	5	0	High risk	5	0	Low risk	5
0	Low risk	5	0	Low risk	5	1	High risk	2.67123
0	Low risk	5	0	High risk	5	1	High risk	2.67123
0	High risk	5	0	High risk	5	0	High risk	5
0	High risk	5	0	Low risk	5	0	Low risk	5
0	Low risk	5	0	Low risk	5	0	Low risk	5
0	Low risk	5	0	Low risk	5	0	High risk	5
0	High risk	5	0	Low risk	5	0	Low risk	5
0	Low risk	5	0	Low risk	5	0	High risk	5
0	High risk	5	0	High risk	5	0	High risk	5
0	High risk	5	0	Low risk	5	0	Low risk	5
0	Low risk	5	0	Low risk	5	0	High risk	5
0	Low risk	5	0	High risk	5	0	High risk	5
0	Low risk	5	0	Low risk	5	0	High risk	5
0	High risk	5	0	High risk	5	0	Low risk	5
0	Low risk	5	0	High risk	5	0	Low risk	5
0	High risk	5	0	High risk	5	0	High risk	5
0	High risk	5	0	Low risk	5	1	High risk	3.56986
0	High risk	5	0	High risk	5	1	Low risk	3.56986
0	High risk	5	0	High risk	5	0	Low risk	5
0	Low risk	5	0	Low risk	5	0	Low risk	5
1	High risk	2.31507	1	High risk	4.4137	0	High risk	5
0	Low risk	5	1	High risk	4.4137	0	High risk	5
0	High risk	5	0	Low risk	5	0	Low risk	5
0	High risk	5	0	Low risk	5	0	Low risk	5
0	Low risk	5	0	Low risk	5	0	High risk	5
0	Low risk	5	0	High risk	5	0	High risk	5
0	Low risk	5	0	High risk	5	0	High risk	5
0	Low risk	5	0	Low risk	5	0	Low risk	5
0	High risk	5	0	High risk	5	0	Low risk	5
0	Low risk	5	0	High risk	5	0	Low risk	5
0	Low risk	5	1	High risk	0.00273973	0	High risk	5
0	Low risk	5	1	High risk	0.00273973	0	Low risk	5
1	High risk	3.37534	0	Low risk	5	0	High risk	5
1	High risk	3.37534	0	High risk	5	0	Low risk	5
0	Low risk	5	0	Low risk	5	0	High risk	5
0	Low risk	5	0	High risk	5	0	High risk	5
0	High risk	5	0	High risk	5	0	High risk	5
0	High risk	5	0	High risk	5	0	Low risk	5
0	High risk	5	0	Low risk	5	0	High risk	5
0	Low risk	5	0	Low risk	5	0	High risk	5
0	High risk	5	0	High risk	5	0	High risk	5
0	High risk	5	0	Low risk	5	0	Low risk	5
0	Low risk	5	0	High risk	5	1	High risk	0.40274
0	Low risk	5	0	Low risk	5	1	High risk	1.2274
0	High risk	5	0	Low risk	5	0	Low risk	5
0	High risk	5	0	High risk	5	0	High risk	5
1	High risk	4.63014	0	Low risk	5	0	High risk	5
1	Low risk	4.63014	0	Low risk	5	0	High risk	5
0	Low risk	5	0	High risk	5	0	Low risk	5
0	High risk	5	0	Low risk	5	0	Low risk	5
0	Low risk	5	0	High risk	5	0	High risk	5
0	Low risk	5	0	High risk	5	0	Low risk	5
0	High risk	5	0	High risk	5	0	Low risk	5
0	High risk	5	0	High risk	5	0	High risk	5
0	High risk	5	0	High risk	5	0	Low risk	5
0	High risk	5	0	High risk	5	0	High risk	5
0	Low risk	5	0	Low risk	5	0	High risk	5
0	Low risk	5	0	Low risk	5	0	High risk	5
0	Low risk	5	0	High risk	5	0	High risk	5
0	High risk	5	0	High risk	5	0	High risk	5
0	High risk	5	0	High risk	5	0	Low risk	5
0	Low risk	5	0	Low risk	5	0	Low risk	5
0	High risk	5	0	Low risk	5	0	Low risk	5
0	Low risk	5	0	Low risk	5	0	High risk	5
0	High risk	5	0	Low risk	5	0	Low risk	5
0	High risk	5	0	High risk	5	0	Low risk	5
0	Low risk	5	0	High risk	5	0	Low risk	5
0	High risk	5	0	High risk	5	0	Low risk	5
0	Low risk	5	0	Low risk	5	0	Low risk	5
0	High risk	5	0	Low risk	5	0	High risk	5
0	Low risk	5	0	High risk	5	0	Low risk	5
0	High risk	5	0	Low risk	5	0	Low risk	5
0	Low risk	5	0	High risk	5	0	Low risk	5
0	Low risk	5	0	Low risk	5	0	High risk	5
0	Low risk	5	0	Low risk	5	0	High risk	5
0	High risk	5	0	High risk	5	0	Low risk	5
0	High risk	5	0	Low risk	5	0	High risk	5
0	Low risk	5	0	High risk	5	0	High risk	5
1	High risk	3.8274	0	High risk	5	0	Low risk	5
1	High risk	3.8274	0	Low risk	5	0	Low risk	5
0	Low risk	5	0	High risk	5	0	High risk	5
0	Low risk	5	0	High risk	5	0	High risk	5
0	Low risk	5	0	High risk	5	0	Low risk	5
0	High risk	5	0	High risk	5	0	Low risk	5
0	Low risk	5	0	High risk	5	0	Low risk	5
0	Low risk	5	0	High risk	5	0	High risk	5
0	Low risk	5	0	High risk	5	0	Low risk	5
0	Low risk	5	0	Low risk	5	0	High risk	5
0	High risk	5	0	Low risk	5	0	High risk	5
0	High risk	5	0	Low risk	5	0	Low risk	5
0	Low risk	5	0	High risk	5	0	Low risk	5
0	High risk	5	0	High risk	5	0	Low risk	5
0	High risk	5	0	High risk	5	0	Low risk	5
0	High risk	5	0	High risk	5	0	High risk	5
0	Low risk	5	1	High risk	3.00822	1	High risk	2.5726
0	High risk	5	1	High risk	3.00822	1	High risk	2.5726
0	High risk	5	0	High risk	5	0	High risk	5
0	High risk	5	0	High risk	5	0	High risk	5
0	Low risk	5	0	Low risk	5	1	High risk	1.13973
0	Low risk	5	0	Low risk	5	0	Low risk	5
0	High risk	5	0	High risk	5	0	High risk	5
0	Low risk	5	0	Low risk	5	0	High risk	5
0	High risk	5	0	Low risk	5	0	Low risk	5
0	Low risk	5	0	Low risk	5	0	High risk	5
1	High risk	2.35068	0	Low risk	5	0	High risk	5
1	High risk	2.35068	0	High risk	5	0	Low risk	5
0	Low risk	5	0	Low risk	5	0	Low risk	5
0	Low risk	5	0	High risk	5	0	Low risk	5
0	High risk	5	0	Low risk	5	0	High risk	5
0	Low risk	5	0	High risk	5	0	High risk	5
0	Low risk	5	0	Low risk	5	0	Low risk	5
0	High risk	5	0	High risk	5	0	Low risk	5
0	High risk	5	0	High risk	5	0	High risk	5
0	High risk	5	0	High risk	5	0	High risk	5
0	Low risk	5	0	High risk	5	0	High risk	5
0	Low risk	5	0	Low risk	5	0	Low risk	5
0	High risk	5	0	Low risk	5	0	High risk	5
0	High risk	5	0	Low risk	5	0	Low risk	5
0	Low risk	5	0	High risk	5	0	High risk	5
0	High risk	5	0	High risk	5	0	High risk	5
0	Low risk	5	1	High risk	0.983562	0	High risk	5
0	Low risk	5	1	High risk	0.983562	0	High risk	5
0	Low risk	5	0	High risk	5	0	High risk	5
0	High risk	5	0	High risk	5	0	Low risk	5
0	High risk	5	0	Low risk	5	0	High risk	5
0	Low risk	5	0	High risk	5	0	High risk	5
0	Low risk	5	0	Low risk	5	0	High risk	5
0	High risk	5	0	Low risk	5	0	Low risk	5
0	Low risk	5	0	High risk	5
0	Low risk	5	0	Low risk	5
0	Low risk	5	0	Low risk	5
0	High risk	5	0	High risk	5
0	High risk	5	0	High risk	5
0	High risk	5	0	High risk	5
0	High risk	5	0	Low risk	5
0	High risk	5	0	High risk	5
0	Low risk	5	0	Low risk	5
0	High risk	5	0	Low risk	5
0	Low risk	5	0	Low risk	5
0	Low risk	5	0	Low risk	5
1	High risk	2.77808	1	High risk	0.843836
1	High risk	2.78904	0	Low risk	5
0	High risk	5	1	High risk	1.50685
0	High risk	5	0	High risk	5
0	Low risk	5	0	High risk	5
0	Low risk	5	0	Low risk	5
0	High risk	5	0	High risk	5
0	Low risk	5	0	Low risk	5
0	High risk	5	0	Low risk	5
0	High risk	5	0	High risk	5
1	Low risk	4.3863	0	High risk	5
0	High risk	5	0	High risk	5
0	High risk	5	0	High risk	5
0	High risk	5	0	High risk	5
0	High risk	5	0	Low risk	5
0	High risk	5	0	High risk	5
0	Low risk	5	0	Low risk	5
0	Low risk	5	0	Low risk	5
0	High risk	5	0	High risk	5
0	High risk	5	0	Low risk	5
0	Low risk	5	0	High risk	5
0	Low risk	5	0	High risk	5
0	High risk	5	0	High risk	5
0	Low risk	5	0	High risk	5
0	Low risk	5	0	High risk	5
0	Low risk	5	0	Low risk	5
0	Low risk	5	0	Low risk	5
0	High risk	5	0	Low risk	5
0	Low risk	5	0	High risk	5
0	High risk	5	0	Low risk	5
0	Low risk	5	0	High risk	5
0	Low risk	5	0	Low risk	5
0	High risk	5	0	High risk	5
0	High risk	5	0	Low risk	5
0	Low risk	5	0	Low risk	5
0	High risk	5	0	High risk	5
0	High risk	5	0	High risk	5
0	Low risk	5	0	High risk	5
0	High risk	5	1	High risk	1.71781
0	Low risk	5	0	Low risk	5
0	Low risk	5	0	High risk	5
0	High risk	5	0	Low risk	5
0	High risk	5	0	Low risk	5
0	High risk	5	0	Low risk	5
0	Low risk	5	1	High risk	0.939726
0	Low risk	5	0	Low risk	5
1	Low risk	4.35616	0	Low risk	5
1	High risk	4.35616	0	High risk	5
0	Low risk	5	0	High risk	5
0	High risk	5	0	Low risk	5
0	Low risk	5	0	High risk	5
0	High risk	5	0	High risk	5
1	High risk	3.62192	0	High risk	5
1	High risk	3.62192	0	Low risk	5
0	High risk	5	0	Low risk	5
0	High risk	5	0	High risk	5
0	Low risk	5	0	Low risk	5
0	Low risk	5	0	High risk	5
0	Low risk	5	0	High risk	5
0	High risk	5	0	High risk	5
0	Low risk	5	0	Low risk	5
0	Low risk	5	0	High risk	5
0	High risk	5	0	High risk	5
0	Low risk	5	0	Low risk	5
0	High risk	5	0	Low risk	5
0	High risk	5	0	Low risk	5
0	Low risk	5	0	High risk	5
0	High risk	5	0	Low risk	5
1	High risk	1.52877	0	Low risk	5
0	Low risk	5	0	High risk	5
0	Low risk	5	0	High risk	5
0	High risk	5	0	Low risk	5
0	Low risk	5	0	Low risk	5
0	Low risk	5	0	Low risk	5
0	Low risk	5	0	Low risk	5
0	Low risk	5	0	Low risk	5
1	High risk	2.70137	0	Low risk	5
0	Low risk	5	0	High risk	5
0	High risk	5	0	Low risk	5
0	High risk	5	0	Low risk	5
0	Low risk	5	0	Low risk	5
0	High risk	5	0	High risk	5
0	Low risk	5	0	Low risk	5
0	Low risk	5	0	High risk	5
0	High risk	5	0	High risk	5
0	Low risk	5	0	Low risk	5
0	Low risk	5	0	High risk	5
0	Low risk	5	0	High risk	5
0	High risk	5	0	Low risk	5
0	Low risk	5	0	Low risk	5
0	High risk	5	0	Low risk	5
0	High risk	5	0	High risk	5
0	Low risk	5	0	Low risk	5
0	High risk	5	0	Low risk	5
0	Low risk	5	0	High risk	5
0	Low risk	5	0	High risk	5
0	High risk	5	0	Low risk	5
0	High risk	5	0	Low risk	5
0	Low risk	5	0	High risk	5
0	High risk	5	0	Low risk	5
0	High risk	5	0	High risk	5
0	High risk	5	0	High risk	5
0	Low risk	5	0	High risk	5
0	High risk	5	0	Low risk	5
0	Low risk	5	0	Low risk	5
0	High risk	5	0	High risk	5
0	High risk	5	1	High risk	1.01644
0	Low risk	5	0	Low risk	5
0	Low risk	5	0	Low risk	5
0	Low risk	5	0	High risk	5
0	High risk	5	0	High risk	5
0	Low risk	5	0	Low risk	5
0	Low risk	5	0	Low risk	5
0	High risk	5	0	High risk	5
0	High risk	5	0	High risk	5
0	High risk	5	0	Low risk	5
0	Low risk	5	0	Low risk	5
0	Low risk	5	0	High risk	5
0	High risk	5	0	Low risk	5
0	High risk	5	0	High risk	5
0	High risk	5	0	Low risk	5
0	Low risk	5	0	High risk	5
0	Low risk	5	0	High risk	5
0	Low risk	5	0	Low risk	5
0	Low risk	5	0	High risk	5
0	High risk	5	0	Low risk	5
0	Low risk	5	0	Low risk	5
0	Low risk	5	0	Low risk	5
0	High risk	5	1	High risk	0.0438356
0	High risk	5	1	High risk	0.0438356
1	High risk	2.57534	0	Low risk	5
1	High risk	2.57534	0	High risk	5
0	Low risk	5	0	Low risk	5
0	High risk	5	0	Low risk	5
0	Low risk	5	0	Low risk	5
0	Low risk	5	0	Low risk	5
0	Low risk	5	0	Low risk	5
0	Low risk	5	0	Low risk	5
0	Low risk	5	0	Low risk	5
0	Low risk	5	0	High risk	5
0	Low risk	5	0	Low risk	5
0	Low risk	5	0	Low risk	5
0	High risk	5	1	High risk	2.31507
0	High risk	5	0	Low risk	5
0	High risk	5	0	Low risk	5
0	Low risk	5	0	Low risk	5
0	Low risk	5	1	High risk	2.68493
0	Low risk	5	1	High risk	2.68493
0	High risk	5	0	Low risk	5
0	Low risk	5	0	High risk	5
0	Low risk	5	0	Low risk	5
0	High risk	5	0	Low risk	5
0	Low risk	5	0	High risk	5
0	High risk	5	0	High risk	5
0	High risk	5	0	High risk	5
0	High risk	5	0	High risk	5
[truncated: 1,910 more rows]

## Sheet: Extended Data Fig_3c
Year 1										Year 2										Year 3										Year 4										Year 5
Internal test set		External validation dataset-1		External validation dataset-2		External validation dataset-4		External validation dataset-5		Internal test set		External validation dataset-1		External validation dataset-2		External validation dataset-4		External validation dataset-5		Internal test set		External validation dataset-1		External validation dataset-2		External validation dataset-4		External validation dataset-5		Internal test set		External validation dataset-1		External validation dataset-2		External validation dataset-4		External validation dataset-5		Internal test set		External validation dataset-1		External validation dataset-2		External validation dataset-3		External validation dataset-4
DR progression	predicted score	DR progression	predicted score	DR progression	predicted score	DR progression	predicted score	DR progression	predicted score	DR progression	predicted score	DR progression	predicted score	DR progression	predicted score	DR progression	predicted score	DR progression	predicted score	DR progression	predicted score	DR progression	predicted score	DR progression	predicted score	DR progression	predicted score	DR progression	predicted score	DR progression	predicted score	DR progression	predicted score	DR progression	predicted score	DR progression	predicted score	DR progression	predicted score	DR progression	predicted score	DR progression	predicted score	DR progression	predicted score	DR progression	predicted score	DR progression	predicted score
0	0.288777	0	0.0116861	0	0.169668	1	0.370256	0	0.391357	0	0.350999	0	0.0157789	0	0.176545	1	0.707485	0	0.506332	0	0.423171	0	0.0198512	0	0.182961	1	0.786306	0	0.616647	0	0.477427	0	0.0231568	0	0.188311	1	0.821773	0	0.616655	0	0.516974	0	0.0251303	0	0.189378	0	0.585546	1	0.829729
0	0.00332115	0	0.0931138	0	0.218715	0	0.248701	0	0.193199	0	0.00946167	0	0.157466	0	0.326771	0	0.296409	0	0.356572	0	0.0205683	0	0.218833	0	0.420056	0	0.334392	0	0.525451	0	0.0321509	0	0.265052	0	0.489886	0	0.350461	0	0.525462	0	0.042606	0	0.290823	0	0.502301	0	0.0270723	0	0.354972
0	0.137335	0	0.123513	0	0.153598	0	0.242506	0	0.0229124	0	0.153746	0	0.198837	0	0.269076	0	0.365526	0	0.053238	0	0.173852	0	0.268092	0	0.37191	0	0.456975	0	0.0985354	0	0.190368	0	0.318897	0	0.449661	0	0.492356	0	0.0985396	0	0.203389	0	0.346749	0	0.463475	0	0.348987	0	0.50189
0	0.0132812	0	0.0251826	0	0.169763	0	0.123761	0	0.151386	0	0.0272726	0	0.0776235	0	0.188301	0	0.185943	0	0.16894	0	0.0492974	0	0.138094	0	0.205619	0	0.238428	0	0.188751	0	0.0704079	0	0.187313	0	0.220031	0	0.260976	0	0.188753	0	0.0885265	0	0.21563	0	0.222883	0	0.647062	0	0.26732
0	0.126738	0	0.0792288	0	0.351976	0	0.0745582	0	0.0652396	0	0.1544	0	0.211872	0	0.426046	0	0.139917	0	0.0663465	0	0.188901	0	0.337338	0	0.489365	0	0.198652	0	0.0675727	0	0.217328	0	0.424043	0	0.537435	0	0.224337	0	0.0675728	0	0.23967	0	0.468643	0	0.546198	0	0.164975	0	0.231588
0	0.0235922	0	0.133954	0	0.024782	0	0.472759	0	0.0583316	0	0.0236135	0	0.144437	0	0.0471579	0	0.484876	0	0.0799116	0	0.0236388	0	0.153802	0	0.071171	0	0.494532	0	0.106538	0	0.0236594	0	0.160848	0	0.0927591	0	0.498691	0	0.10654	0	0.0236756	0	0.164865	0	0.097139	0	0.389218	0	0.499871
0	0.0489796	0	0.0688868	0	0.214352	0	0.0748822	0	0.0208567	0	0.0879073	0	0.0723163	0	0.265028	0	0.121052	0	0.078956	0	0.143095	0	0.0753829	0	0.311254	0	0.162169	0	0.172859	0	0.191148	0	0.0776961	0	0.348526	0	0.18044	0	0.172867	0	0.229557	0	0.0790193	0	0.355648	0	0.56955	0	0.185647
0	0.182212	0	0.543076	0	0.272227	1	0.509793	0	0.560882	0	0.197885	0	0.717828	0	0.379439	1	0.68762	0	0.696616	0	0.216839	0	0.816978	0	0.469754	1	0.812855	0	0.805022	0	0.232249	0	0.865804	0	0.536335	1	0.843666	0	0.805029	0	0.244317	0	0.886288	0	0.548079	0	0.124347	1	0.85229
0	0.124895	0	0.490291	0	0.0162555	0	0.0457354	0	0.0427783	0	0.189807	0	0.633218	0	0.034064	0	0.176136	0	0.0730328	0	0.272348	0	0.728141	0	0.0537895	0	0.298348	0	0.11328	0	0.33791	0	0.781818	0	0.0718611	0	0.347908	0	0.113284	0	0.387077	0	0.806535	0	0.075565	0	0.650257	0	0.361352
0	0.678612	0	0.267344	0	0.0223896	0	0.243605	0	0.0213673	0	0.805676	0	0.394678	0	0.0276301	0	0.296237	0	0.0220951	0	0.900348	0	0.495859	0	0.0328073	0	0.338073	0	0.0229097	0	0.940194	0	0.561624	0	0.0373177	0	0.355702	0	0.0229098	0	0.959027	0	0.594796	0	0.038236	0	0.314421	0	0.360641
0	0.0880007	0	0.00706833	0	0.0679266	0	0.401779	0	0.0488099	0	0.107646	0	0.0200068	0	0.0925306	0	0.528458	0	0.0527215	0	0.13255	0	0.0362059	0	0.116698	1	0.698434	0	0.0571736	0	0.153473	0	0.0507124	1	0.162386	1	0.75051	0	0.057174	0	0.170184	0	0.0596987	1	0.200175	0	0.652371	1	0.764355
0	0.62205	0	0.501853	0	0.219412	0	0.337983	0	0.0301727	0	0.739483	0	0.617081	0	0.229448	0	0.371367	0	0.067136	0	0.83976	0	0.698367	0	0.238774	0	0.475493	0	0.120626	0	0.890625	0	0.747169	1	0.420359	0	0.514844	0	0.12063	0	0.918052	0	0.770642	1	0.443602	0	0.214887	0	0.52534
0	0.0111334	0	0.0360616	0	0.111844	0	0.0254266	0	0.0457655	0	0.0153885	0	0.0440828	0	0.206779	1	0.395483	1	0.326479	0	0.0212735	0	0.0516656	0	0.295759	1	0.510757	1	0.603801	0	0.0266276	0	0.0576043	0	0.316769	1	0.596788	1	0.603816	0	0.0311597	0	0.0610735	0	0.320872	0	0.0903448	1	0.614472
0	0.0284792	0	0.22985	0	0.0139457	0	0.0230197	0	0.0412877	0	0.0625605	0	0.416562	0	0.0204577	0	0.0269356	0	0.107378	0	0.114762	0	0.556468	0	0.0272113	0	0.0421931	0	0.201577	0	0.162068	0	0.639885	0	0.0324145	0	0.0496297	0	0.201585	0	0.200626	0	0.679172	0	0.0334822	0	0.311456	0	0.0518236
0	0.107824	0	0.0358381	0	0.0902927	0	0.0291947	0	0.0544011	0	0.168248	0	0.0392514	0	0.0983887	0	0.125488	0	0.0567824	0	0.246494	0	0.0423609	0	0.106041	0	0.131372	0	0.0594515	0	0.309637	0	0.0447394	0	0.177374	0	0.133958	0	0.0594518	0	0.357516	0	0.0461118	0	0.191275	0	0.406672	0	0.134698
0	0.117869	0	0.1803	0	0.111698	0	0.0691241	0	0.152533	0	0.118015	0	0.281847	0	0.147632	0	0.109099	0	0.17284	0	0.118189	0	0.369572	0	0.181977	0	0.20588	0	0.195817	0	0.118331	0	0.430582	0	0.190963	0	0.248261	0	0.195819	0	0.118442	0	0.462798	0	0.192751	0	0.0557301	0	0.260071
0	0.0182661	0	0.014636	0	0.125387	0	0.101165	0	0.294586	0	0.0263231	0	0.0491836	0	0.137732	0	0.102763	0	0.436801	0	0.0375514	0	0.0916872	0	0.149351	0	0.137989	0	0.575953	0	0.0477494	0	0.127977	0	0.156119	1	0.244239	0	0.575962	0	0.0563404	0	0.149531	0	0.157469	1	0.480218	1	0.268073
0	0.298671	0	0.0405811	0	0.0821277	0	0.00442074	0	0.0305162	0	0.363573	0	0.0433419	0	0.118263	0	0.0160548	0	0.161841	0	0.438416	0	0.0458326	0	0.153592	0	0.0166661	0	0.354588	0	0.494242	0	0.0477242	0	0.182109	0	0.0241687	0	0.354602	0	0.53467	0	0.0488112	0	0.187732	1	0.628842	0	0.0265145
0	0.0208335	0	0.101774	0	0.108721	0	0.572504	0	0.740795	0	0.0278296	0	0.103597	0	0.165047	0	0.584922	0	0.775115	0	0.0372865	0	0.105209	0	0.218975	0	0.607453	0	0.808314	0	0.0457182	0	0.106416	0	0.228896	0	0.607931	0	0.808316	0	0.0527526	0	0.107103	0	0.230865	0	0.254988	0	0.608068
0	0.0391729	0	0.18763	0	0.286548	0	0.00269604	0	0.105608	0	0.0692714	0	0.192892	0	0.324411	1	0.233781	0	0.520117	0	0.112498	0	0.197538	0	0.358706	1	0.50981	0	0.822624	0	0.15095	0	0.201009	0	0.386636	1	0.517633	0	0.822634	0	0.182273	0	0.202981	0	0.392012	0	0.603072	1	0.540392
0	0.0286384	0	0.408411	0	0.234677	0	0.112787	0	0.0210821	0	0.0373249	0	0.489286	0	0.372796	0	0.258659	0	0.0990253	0	0.0488923	0	0.553473	0	0.48662	0	0.272045	0	0.225453	0	0.0590755	0	0.596411	0	0.52163	0	0.285394	0	0.225464	0	0.067496	0	0.618745	0	0.528186	0	0.492889	0	0.289166
0	0.281776	0	0.119133	0	0.592347	0	0.62277	0	0.1445	0	0.363775	0	0.122283	0	0.718193	0	0.666145	0	0.190389	0	0.457504	0	0.125073	0	0.801247	0	0.733674	0	0.243506	0	0.525512	0	0.127163	0	0.811425	0	0.73662	0	0.24351	0	0.57347	0	0.128353	0	0.813357	0	0.861859	0	0.737453
0	0.838199	0	0.187422	0	0.180563	1	0.515063	0	0.12465	0	0.912504	0	0.377639	0	0.193057	1	0.6137	0	0.140769	0	0.961149	0	0.524902	0	0.204709	1	0.734471	0	0.159117	0	0.978748	0	0.613737	0	0.310966	1	0.768574	0	0.159118	0	0.986305	0	0.655749	0	0.330055	0	0.566837	1	0.771882
0	0.140654	0	0.139048	0	0.438112	0	0.362194	0	0.0688511	0	0.160736	0	0.139105	0	0.530737	0	0.440144	0	0.112262	0	0.185411	0	0.139155	0	0.605132	0	0.487208	0	0.16744	0	0.205666	0	0.139192	0	0.699229	0	0.528096	0	0.167444	0	0.221604	0	0.139214	0	0.71366	0	0.405832	1	0.550878
0	0.0363984	0	0.71099	0	0.170515	0	0.041121	0	0.161013	0	0.0385625	0	0.838974	0	0.256203	0	0.233049	0	0.390051	0	0.0412117	0	0.903196	0	0.333772	0	0.298833	0	0.61343	0	0.043408	0	0.932257	0	0.342982	0	0.321183	0	0.613443	0	0.0451578	0	0.943853	0	0.344803	0	0.168593	0	0.33444
0	0.00658316	0	0.0396808	0	0.0947622	0	0.239719	0	0.0710748	0	0.0211454	0	0.0401385	0	0.123728	1	0.510287	0	0.208583	0	0.0475565	0	0.0405433	0	0.151644	1	0.701527	0	0.382714	0	0.0742705	0	0.0408462	0	0.238334	1	0.740975	0	0.382727	0	0.0976137	0	0.0410187	0	0.254612	0	0.577914	1	0.75118
0	0.0490367	0	0.411242	0	0.192202	0	0.040091	0	0.0400607	0	0.119609	0	0.529435	0	0.196573	0	0.108717	0	0.0520696	0	0.222833	0	0.617211	0	0.200643	0	0.273192	0	0.0668204	0	0.308165	0	0.672008	0	0.265911	0	0.300859	0	0.0668217	0	0.372261	0	0.69904	0	0.278232	0	0.447114	0	0.30715
0	0.069108	0	0.316622	0	0.305122	0	0.00868829	0	0.00201403	0	0.112508	0	0.440366	0	0.37258	0	0.0957354	0	0.00338885	0	0.171443	0	0.536399	0	0.431568	1	0.378596	0	0.00537273	0	0.2214	0	0.598059	0	0.452015	1	0.471704	0	0.00537293	0	0.26073	0	0.628976	0	0.455971	0	0.737268	1	0.493009
0	0.0215918	0	0.00664144	0	0.213523	0	0.0626155	0	0.383257	0	0.0388082	0	0.0105496	0	0.218454	0	0.122983	0	0.411491	0	0.0644124	0	0.0147048	0	0.223043	0	0.192186	0	0.441907	0	0.0881321	0	0.018214	0	0.226435	0	0.25933	0	0.441909	0	0.108104	0	0.0203537	0	0.227112	0	0.548762	0	0.267084
0	0.257712	0	0.0998357	0	0.060114	0	0.361942	0	0.189989	0	0.320804	0	0.121866	0	0.111575	0	0.543069	0	0.53995	0	0.394801	0	0.142138	0	0.163671	0	0.62844	0	0.79802	0	0.450865	0	0.157623	0	0.217862	1	0.688512	0	0.79803	0	0.491919	0	0.1665	0	0.228313	0	0.401653	1	0.702607
0	0.0844217	0	0.279301	0	0.0759738	0	0.188289	0	0.504293	0	0.133867	0	0.475719	0	0.116315	0	0.300482	0	0.593023	0	0.199619	0	0.614578	0	0.156095	0	0.359454	0	0.676951	0	0.254282	0	0.693995	0	0.159856	0	0.389263	0	0.676957	0	0.296712	0	0.730441	0	0.160608	0	0.430342	0	0.406678
0	0.076928	0	0.0746076	0	0.285778	0	0.0476312	0	0.130021	0	0.159957	0	0.0789201	0	0.394681	1	0.434936	0	0.281489	0	0.273097	0	0.0827828	0	0.485654	1	0.657667	0	0.451966	0	0.362513	0	0.0856996	0	0.520582	1	0.722063	0	0.451978	0	0.42789	0	0.0873689	0	0.527125	0	0.327039	1	0.734612
0	0.35906	0	0.111716	0	0.0947271	0	0.00213665	0	0.0237974	0	0.564305	0	0.201972	0	0.111043	0	0.0348841	0	0.123171	0	0.746959	0	0.285581	0	0.126607	0	0.158616	0	0.279495	0	0.836052	0	0.346172	0	0.159774	0	0.204155	0	0.279507	1	0.885348	0	0.378914	0	0.16634	0	0.282969	0	0.212664
0	0.175947	0	0.269032	0	0.0976062	0	0.0183962	0	0.440723	0	0.284276	0	0.297791	0	0.165014	0	0.0608883	0	0.554829	0	0.413398	0	0.322873	0	0.230004	0	0.133651	0	0.661256	0	0.505887	0	0.341299	0	0.315914	0	0.156944	0	0.661263	1	0.620051	0	0.351608	0	0.331611	0	0.334108	0	0.169273
0	0.153786	0	0.0568678	0	0.185248	0	0.0657197	0	0.0981278	0	0.154609	0	0.121436	0	0.258524	0	0.239097	0	0.377203	0	0.155593	0	0.18737	0	0.325015	1	0.497965	0	0.651916	1	0.452777	0	0.238298	0	0.33804	1	0.572618	0	0.65193	1	0.582279	0	0.266914	0	0.340604	0	0.429242	1	0.592225
0	0.000320886	0	0.0071201	0	0.0414897	0	0.142994	0	0.165965	0	0.000630217	0	0.00898537	0	0.0856517	0	0.303254	0	0.17596	0	0.00113883	0	0.0108023	0	0.131997	0	0.37442	0	0.187102	1	0.217798	0	0.0122603	0	0.184836	0	0.433344	0	0.187103	1	0.423278	0	0.0131265	0	0.195147	0	0.0842817	0	0.439814
0	0.0207866	0	0.123473	0	0.360943	0	0.0335318	0	0.110201	0	0.0209167	0	0.196481	0	0.519337	0	0.0513067	0	0.170678	0	0.0210724	0	0.263652	0	0.636307	0	0.095661	0	0.243524	0	0.0214743	0	0.31305	0	0.668902	0	0.127511	0	0.24353	0	0.14873	0	0.340196	0	0.674853	0	0.322791	0	0.142991
0	0.0467719	0	0.0455073	0	0.765357	0	0.138888	0	0.193265	0	0.0886176	0	0.100935	0	0.843857	0	0.173843	0	0.461509	0	0.148688	0	0.159194	0	0.893082	0	0.321607	0	0.696009	0	0.15248	0	0.205149	0	0.900674	0	0.351486	0	0.696021	0	0.231084	0	0.231329	0	0.902085	0	0.298721	0	0.361513
0	0.281591	0	0.0722213	0	0.10235	0	0.0839449	0	0.521359	1	0.485959	0	0.07711	0	0.135156	0	0.431029	0	0.581044	1	0.678672	0	0.081502	0	0.166668	0	0.541108	0	0.640481	1	0.8134	0	0.0848253	0	0.304162	0	0.560883	0	0.640485	1	0.87678	0	0.0867295	0	0.328311	0	0.357558	0	0.567406
0	0.477095	0	0.054711	0	0.0527759	0	0.620345	0	0.0777758	1	0.649496	0	0.0663455	0	0.0950363	1	0.80041	0	0.398994	1	0.819786	0	0.077229	0	0.138214	1	0.8745	0	0.702427	1	0.901574	0	0.0856772	0	0.307655	1	0.898551	0	0.702441	1	0.932381	0	0.0905811	0	0.336673	0	0.400199	1	0.904359
0	0.208963	0	0.0582201	0	0.178788	0	0.139916	0	0.13994	0	0.270395	0	0.0911611	0	0.187974	0	0.248055	0	0.19013	0	0.344085	0	0.123675	0	0.19654	0	0.271741	0	0.248531	0	0.344345	0	0.149297	0	0.223225	0	0.331091	0	0.248536	0	0.344986	0	0.164131	0	0.228457	0	0.395802	0	0.338037
0	0.246085	0	0.124682	0	0.0895698	0	0.0859054	0	0.0185942	0	0.388825	0	0.131091	0	0.174439	0	0.0921518	0	0.0282682	0	0.544359	0	0.136795	0	0.256351	1	0.391802	0	0.0411317	0	0.585236	0	0.14108	0	0.293705	1	0.486651	0	0.0411329	0	0.587523	0	0.143523	0	0.300894	0	0.945991	1	0.511211
0	0.135052	0	0.361409	0	0.210364	0	0.0527434	0	0.251008	0	0.188089	0	0.464796	0	0.297043	0	0.0540129	0	0.352465	0	0.254802	0	0.545636	0	0.373892	0	0.075475	0	0.459776	0	0.314063	0	0.598494	0	0.380451	0	0.117979	0	0.459784	0	0.314269	0	0.625444	0	0.381751	0	0.193037	0	0.132463
0	0.0734796	0	0.360951	0	0.357388	0	0.234967	0	0.199048	0	0.221913	0	0.608962	0	0.515811	1	0.552577	0	0.246201	0	0.417658	0	0.753334	0	0.633077	1	0.746457	0	0.299065	0	0.537736	0	0.823233	0	0.672303	1	0.798038	0	0.29907	0	0.56998	0	0.851999	0	0.679332	0	0.347588	1	0.799092
0	0.0781319	0	0.000391489	0	0.412311	0	0.147693	0	0.102354	0	0.0912403	0	0.000687096	0	0.560613	1	0.476525	0	0.424946	0	0.10771	0	0.00102162	0	0.668539	1	0.532744	0	0.715196	0	0.156835	0	0.00131698	0	0.703847	1	0.58204	0	0.715209	0	0.201427	0	0.00150228	0	0.710173	0	0.395223	1	0.596227
0	0.259531	0	0.217204	0	0.182136	0	0.206217	0	0.01608	0	0.331722	0	0.254106	0	0.185004	0	0.318954	0	0.0197931	0	0.415774	0	0.286573	0	0.187676	0	0.561591	0	0.024323	0	0.548524	0	0.310486	0	0.32404	0	0.569431	0	0.0243234	0	0.625251	0	0.323852	0	0.347768	0	0.540914	0	0.58017
0	0.0676303	0	0.0547489	0	0.0735782	0	0.438462	0	0.245361	0	0.0680872	0	0.065052	0	0.144323	0	0.533718	0	0.268586	0	0.068634	0	0.0746353	0	0.214417	0	0.601138	0	0.294247	0	0.0808133	0	0.0820513	0	0.349627	0	0.610307	0	0.294249	0	0.11601	0	0.0863506	0	0.372892	0	0.231929	0	0.612345
0	0.230642	0	0.110728	0	0.124829	0	0.781943	0	0.142564	0	0.280647	0	0.258814	0	0.126794	0	0.808048	0	0.294655	0	0.34033	0	0.390175	0	0.128628	0	0.810414	0	0.462972	0	0.407318	0	0.477682	0	0.130774	0	0.844604	0	0.462984	0	0.510644	0	0.52176	0	0.131203	0	0.206159	0	0.845731
0	0.351035	0	0.0327101	0	0.0749066	0	0.531304	0	0.101769	0	0.422733	0	0.0651377	0	0.075013	0	0.546242	0	0.103975	0	0.503307	0	0.0997846	0	0.0751121	0	0.547462	0	0.106422	0	0.503795	0	0.128082	0	0.128586	0	0.575763	0	0.106422	0	0.513883	0	0.144705	0	0.139357	0	0.659443	0	0.595405
0	0.0264918	0	0.433375	0	0.124963	0	0.0737436	0	0.0477419	0	0.0684161	0	0.623272	0	0.125445	0	0.11651	0	0.0514058	0	0.134671	0	0.741355	0	0.125894	0	0.200209	0	0.0555709	0	0.18055	0	0.803399	0	0.12742	0	0.202898	0	0.0555713	0	0.23397	0	0.830474	0	0.127725	0	0.731874	0	0.212928
0	0.452019	1	0.604977	0	0.14601	0	0.529715	0	0.165165	0	0.527427	1	0.700452	0	0.222916	0	0.685581	0	0.202341	0	0.608575	1	0.820782	0	0.294004	0	0.733628	0	0.244659	0	0.656794	1	0.84393	0	0.294097	0	0.733972	0	0.244663	0	0.65708	1	0.869331	0	0.294116	0	0.409132	0	0.73437
0	0.103483	1	0.593577	0	0.11773	0	0.200173	0	0.123545	0	0.162114	1	0.781009	0	0.128352	0	0.214448	0	0.29851	0	0.238405	1	0.845407	0	0.138352	1	0.411433	0	0.492103	0	0.300692	1	0.880864	0	0.138731	1	0.490528	0	0.492116	0	0.337634	1	0.889436	0	0.138807	0	0.190874	1	0.507607
0	0.159645	0	0.103954	0	0.223146	0	0.261189	0	0.352044	0	0.287881	0	0.113537	0	0.278726	0	0.329585	0	0.598585	0	0.440378	0	0.122157	0	0.329107	0	0.380224	0	0.784763	0	0.514314	0	0.128676	0	0.384334	0	0.415356	0	0.784772	0	0.558962	0	0.132407	0	0.3946	0	0.318828	0	0.415536
0	0.224628	0	0.0673256	0	0.0490164	1	0.599847	0	0.211158	0	0.309068	0	0.0945067	0	0.0945558	1	0.715071	0	0.330101	0	0.408186	0	0.120612	0	0.141536	1	0.843946	0	0.457263	0	0.464182	0	0.140992	0	0.149952	1	0.874686	0	0.457272	0	0.505308	0	0.15278	0	0.151631	0	0.473971	1	0.881269
0	0.476205	0	0.0142919	0	0.137702	0	0.128221	0	0.0491673	0	0.479677	0	0.0352889	0	0.210957	0	0.257008	0	0.0890816	0	0.483805	0	0.0599144	0	0.279184	0	0.272049	0	0.142308	0	0.582977	0	0.0811106	0	0.320931	0	0.308305	0	0.142313	0	0.629006	0	0.0939325	0	0.328899	0	0.504371	0	0.318549
0	0.0932782	0	0.228514	0	0.342635	0	0.179	0	0.114364	0	0.171965	0	0.297147	0	0.39784	0	0.468703	0	0.187627	0	0.276131	0	0.356299	0	0.446353	1	0.639245	0	0.275635	0	0.356669	0	0.398496	0	0.480522	1	0.699725	0	0.275642	0	0.402213	0	0.421404	0	0.486969	0	0.374175	1	0.713774
0	0.0389851	0	0.221374	0	0.00174414	0	0.0399365	0	0.00236676	0	0.283443	0	0.316969	0	0.00345511	0	0.0968724	0	0.0348653	0	0.590821	0	0.397841	0	0.00540763	1	0.40476	0	0.110903	0	0.593621	0	0.453767	0	0.0375923	1	0.468827	0	0.110911	0	0.657199	0	0.483303	0	0.0456171	0	0.108973	1	0.494147
0	0.0858819	0	0.147337	0	0.00156614	0	0.143813	0	0.0695049	0	0.0984004	0	0.162049	0	0.00209102	1	0.505907	0	0.0777998	0	0.11401	0	0.175202	0	0.00262937	1	0.673452	0	0.0873355	0	0.192466	0	0.18509	0	0.0246558	1	0.696102	0	0.0873363	0	0.25486	0	0.190719	0	0.0304404	0	0.0519132	1	0.709972
0	0.25318	0	0.293062	0	0.298632	0	0.148756	0	0.0923784	0	0.339028	0	0.357753	0	0.464219	1	0.535274	0	0.252676	0	0.438162	0	0.412333	0	0.589987	1	0.673909	0	0.442451	0	0.641018	0	0.450833	0	0.593139	1	0.72395	0	0.442463	0	0.642988	0	0.47163	0	0.593764	0	0.547307	1	0.738211
0	0.220837	0	0.00141325	0	0.0366933	0	0.406105	0	0.147303	0	0.297138	0	0.00664412	0	0.0589029	0	0.536021	0	0.364443	0	0.387396	0	0.0144418	0	0.0817766	1	0.735908	0	0.584036	0	0.401088	0	0.0220334	0	0.0832233	1	0.779933	0	0.584049	0	0.459366	0	0.026947	0	0.0835129	0	0.262198	1	0.791466
0	0.0407152	0	0.214888	0	0.261834	0	0.0832619	0	0.26738	0	0.083118	0	0.320801	0	0.370128	0	0.0973426	0	0.340899	0	0.145424	0	0.409863	0	0.461662	0	0.133789	0	0.419864	0	0.2266	0	0.470721	0	0.566052	0	0.154087	0	0.41987	0	0.413841	0	0.50252	0	0.583082	0	0.672801	0	0.163593
0	0.4021	0	0.409755	0	0.46298	0	0.168297	0	0.196229	0	0.480765	0	0.529079	0	0.611726	0	0.255616	0	0.254489	0	0.566681	0	0.617583	0	0.715786	1	0.514549	0	0.319806	0	0.619496	0	0.672749	0	0.726439	1	0.566173	0	0.319812	0	0.627148	0	0.699929	0	0.728491	0	0.619074	1	0.589143
0	0.0135714	0	0.000664226	0	0.254722	0	0.0242951	0	0.00227016	0	0.0191361	0	0.00124612	0	0.403467	0	0.0731013	0	0.0263757	0	0.0268704	0	0.00191961	0	0.522781	0	0.22863	0	0.0825282	0	0.0630617	0	0.00252065	0	0.584132	0	0.235117	0	0.0825337	0	0.115493	0	0.00289946	0	0.594896	0	0.494993	0	0.241293
0	0.179362	0	0.0962418	0	0.00921613	0	0.107271	0	0.316591	0	0.360096	0	0.122001	0	0.0155837	0	0.443141	0	0.357747	0	0.558453	0	0.145889	0	0.0224528	1	0.640779	0	0.402219	0	0.619442	0	0.164184	0	0.149977	1	0.701063	0	0.402222	0	0.656437	0	0.174672	0	0.176504	0	0.6299	1	0.710678
0	0.000204275	0	0.208518	0	0.405461	0	0.000289387	0	0.0729831	0	0.00724786	0	0.239399	0	0.540037	0	0.0191347	0	0.392844	0	0.0278622	0	0.266674	0	0.641284	0	0.0244343	0	0.698781	0	0.0350042	0	0.286872	0	0.705631	0	0.0336532	0	0.698795	0	0.0643184	0	0.29822	0	0.716241	0	0.435797	0	0.0346804
0	0.20763	0	0.102542	0	0.462926	1	0.0440082	0	0.431458	0	0.260878	0	0.124447	0	0.564287	1	0.451698	0	0.446055	0	0.324973	0	0.144561	0	0.643336	1	0.687189	0	0.461895	0	0.487404	0	0.159908	0	0.649176	1	0.737607	0	0.461896	0	0.540619	0	0.168701	0	0.650325	0	0.660279	1	0.749209
0	0.0106472	0	0.296379	0	0.0132452	0	0.0758124	0	0.0821381	0	0.0125506	0	0.364271	0	0.0259983	0	0.151924	0	0.197264	0	0.0150105	0	0.421308	0	0.0400666	0	0.204592	0	0.341734	0	0.0348151	0	0.46135	0	0.149485	0	0.27187	0	0.341745	0	0.0408318	0	0.482896	0	0.171705	0	0.12316	0	0.276923
0	0.101731	0	0.350977	0	0.0914964	0	0.233987	0	0.0900159	0	0.178985	0	0.588865	0	0.135372	0	0.306167	0	0.261266	0	0.279979	0	0.732594	0	0.178006	0	0.408247	0	0.462449	0	0.331116	0	0.80448	0	0.277001	0	0.413016	0	0.462462	0	0.454839	0	0.834692	0	0.295137	0	0.589453	0	0.430045
1	0.288817	0	0.00823652	0	0.256348	0	0.0105079	0	0.448717	1	0.547867	0	0.027709	0	0.287831	0	0.0328492	0	0.618533	1	0.746587	0	0.0527365	0	0.316647	0	0.221991	0	0.757588	1	0.831959	0	0.0750356	0	0.332913	1	0.274003	0	0.757596	1	0.890891	0	0.0887033	0	0.336103	0	0.223653	1	0.302733
1	0.833591	0	0.0401406	0	0.208347	0	0.555861	0	0.156398	1	0.897441	0	0.0579629	0	0.223543	0	0.567116	0	0.418743	1	0.933037	0	0.0755783	0	0.237662	0	0.613388	0	0.662028	1	0.96075	0	0.0896527	0	0.273338	0	0.629377	0	0.662041	1	0.972133	0	0.0979232	0	0.280235	0	0.510049	0	0.630357
0	0.0155317	0	0.252134	0	0.271432	0	0.0136311	0	0.0146966	0	0.0162823	0	0.273779	0	0.329155	0	0.261331	0	0.0200066	0	0.0171992	0	0.292766	0	0.380652	0	0.376285	0	0.0267913	0	0.0194637	0	0.30681	0	0.402889	0	0.417174	0	0.0267919	0	0.0356524	0	0.314716	0	0.407197	0	0.598916	0	0.423227
0	0.118575	0	0.0225124	0	0.217181	0	0.364453	0	0.116028	0	0.225454	0	0.0394698	0	0.292989	0	0.43274	0	0.151475	0	0.360645	0	0.0574722	0	0.360692	1	0.655186	0	0.193157	0	0.436273	0	0.0724089	0	0.371592	1	0.717675	0	0.193161	0	0.471685	0	0.0813457	0	0.373741	0	0.580744	1	0.731405
0	0.0742594	0	0.0725739	0	0.0396461	0	0.0642271	0	0.339236	0	0.0787093	0	0.0768562	0	0.0563687	0	0.234049	0	0.407804	0	0.0841344	0	0.0806939	0	0.0732165	1	0.346506	0	0.479655	0	0.0855373	0	0.083593	0	0.114342	1	0.420743	0	0.479661	0	0.0887784	0	0.0852526	0	0.122674	0	0.38042	1	0.438251
0	0.189448	0	0.0577964	0	0.102781	0	0.252606	0	0.152557	0	0.19883	0	0.0597221	0	0.143459	0	0.311224	0	0.233332	0	0.210115	0	0.0614368	0	0.182602	0	0.325201	0	0.326307	0	0.317322	0	0.0627265	0	0.240872	1	0.422435	0	0.326314	0	0.37769	0	0.0634631	0	0.252007	0	0.473549	1	0.432253
0	0.00386785	0	0.218363	0	0.252638	0	0.000674176	0	0.0530314	0	0.0147029	0	0.392124	0	0.357503	0	0.00320315	0	0.272601	0	0.0356072	0	0.526186	0	0.446899	1	0.195548	0	0.535638	0	0.0389165	0	0.608372	0	0.461031	1	0.302314	0	0.535653	0	0.0397512	0	0.647838	0	0.463792	0	0.415148	1	0.325748
0	0.34699	0	0.148695	0	0.690419	0	0.359704	0	0.102866	0	0.470531	0	0.186851	0	0.781269	0	0.374747	0	0.180556	0	0.600069	0	0.221328	0	0.84202	0	0.440996	0	0.275427	0	0.60656	0	0.247136	0	0.850942	1	0.531451	0	0.275435	0	0.660573	0	0.261683	0	0.852626	0	0.256711	1	0.55149
0	0.19238	0	0.193329	0	0.688581	0	0.00206227	0	0.10982	0	0.193588	0	0.36819	0	0.778346	1	0.23747	0	0.445818	0	0.195032	0	0.505816	0	0.838814	1	0.323439	0	0.736215	0	0.228144	0	0.590882	0	0.860608	1	0.420379	0	0.736228	0	0.232423	0	0.63187	0	0.864381	0	0.183694	1	0.436579
0	0.346266	0	0.12212	0	0.0969523	0	0.304712	0	0.0397925	0	0.47527	0	0.171852	0	0.113012	0	0.452039	0	0.0847523	0	0.609431	0	0.217704	0	0.128312	1	0.684772	0	0.147656	0	0.690536	0	0.25214	0	0.276779	1	0.733339	0	0.147662	0	0.694629	0	0.271482	0	0.303089	0	0.21106	1	0.746393
0	0.0170437	0	0.00918793	0	0.150571	0	0.343438	0	0.0348397	0	0.0899657	0	0.0343707	0	0.182144	0	0.393949	0	0.115057	0	0.216974	0	0.0670418	0	0.211777	0	0.451729	0	0.233652	0	0.218158	0	0.09588	0	0.355409	1	0.54711	0	0.233662	0	0.244071	0	0.113367	0	0.379859	0	0.744759	1	0.566327
0	0.0660138	0	0.273168	0	0.528683	0	0.286123	0	0.0110467	0	0.160599	0	0.29731	0	0.661173	1	0.352347	0	0.0968659	0	0.292333	0	0.318399	0	0.752607	1	0.531455	0	0.251376	0	0.421873	0	0.333936	0	0.758262	1	0.61526	0	0.251388	0	0.507286	0	0.342655	0	0.759368	0	0.378871	1	0.625149
0	0.1991	0	0.114526	0	0.158967	0	0.0255224	0	0.584147	0	0.232882	0	0.153094	0	0.168634	0	0.144046	0	0.590108	0	0.273778	0	0.18873	0	0.17767	0	0.398948	0	0.596594	0	0.379162	0	0.215745	0	0.20222	0	0.477505	0	0.596595	0	0.38005	0	0.231067	0	0.207055	0	0.228789	0	0.487867
0	0.00274913	0	0.193071	0	0.115873	0	0.132746	0	0.09611	0	0.0112505	0	0.242048	0	0.197116	0	0.160555	0	0.435733	0	0.0281618	0	0.285354	0	0.27367	0	0.221777	0	0.734229	0	0.10383	0	0.317137	0	0.41401	0	0.248266	0	0.734242	0	0.199345	0	0.334792	0	0.437329	0	0.561197	0	0.271354
1	0.306781	0	0.0436352	0	0.124316	0	0.095212	0	0.00665243	1	0.541275	0	0.0520912	0	0.189941	0	0.140748	0	0.0176231	1	0.750304	0	0.0600002	1	0.408694	0	0.208249	0	0.0358757	1	0.796998	0	0.0661492	1	0.574347	0	0.255433	0	0.0358775	1	0.856712	0	0.0697257	1	0.598888	0	0.160176	0	0.262886
0	0.0251689	0	0.0152333	0	0.326666	0	0.284042	0	0.0914086	0	0.191861	0	0.0209064	0	0.41315	0	0.356622	0	0.173695	0	0.441646	0	0.0265623	1	0.611977	0	0.411756	0	0.27611	0	0.470747	0	0.031152	1	0.72218	0	0.417465	0	0.276119	0	0.538876	0	0.033889	1	0.723733	0	0.0839514	0	0.42958
0	0.287912	0	0.232152	0	0.2157	0	0.0398766	0	0.000664964	0	0.288523	0	0.324846	0	0.23394	0	0.0703238	0	0.0203034	0	0.289252	0	0.403013	0	0.295289	0	0.102897	0	0.0748217	0	0.319141	0	0.457096	0	0.302676	0	0.128659	0	0.0748273	0	0.396651	0	0.485701	0	0.304142	0	0.47942	0	0.13022
0	0.205084	0	0.246568	0	0.112841	1	0.0436233	0	0.125538	0	0.278167	0	0.324296	0	0.167067	1	0.275251	0	0.134286	0	0.365536	0	0.390274	0	0.253553	1	0.293804	0	0.144104	0	0.539196	0	0.436613	0	0.315605	1	0.32171	0	0.144105	0	0.559055	0	0.461469	0	0.327212	0	0.129389	1	0.349366
0	0.0981603	0	0.158501	0	0.190412	0	0.100749	0	0.00178761	0	0.290596	0	0.190615	0	0.238589	0	0.122119	0	0.00619354	0	0.520953	0	0.219461	0	0.255488	0	0.132632	0	0.0145483	0	0.521435	0	0.241048	0	0.305799	0	0.156887	0	0.0145492	0	0.540176	0	0.253242	0	0.315341	0	0.329254	0	0.164701
0	0.340163	0	0.156273	0	0.182601	0	0.327526	0	0.0019197	0	0.366863	0	0.206006	0	0.190375	0	0.486663	0	0.00198067	0	0.398263	0	0.250785	0	0.242265	0	0.660148	0	0.00204899	0	0.462548	0	0.283984	0	0.312412	1	0.706136	0	0.002049	0	0.581267	0	0.302516	0	0.325438	0	0.537409	1	0.717578
0	0.0710213	0	0.207292	0	0.196321	0	0.0144347	0	0.0533655	0	0.145929	0	0.226164	0	0.281392	0	0.0386994	0	0.0554052	0	0.249267	0	0.242849	0	0.324879	0	0.0779995	0	0.0576863	0	0.435299	0	0.255273	0	0.338336	0	0.162368	0	0.0576865	0	0.43572	0	0.2623	0	0.340984	0	0.668884	1	0.188052
0	0.248956	0	0.104497	0	0.123199	0	0.0994962	0	0.0507948	0	0.376339	0	0.199788	0	0.193292	0	0.110423	0	0.0946202	0	0.51755	0	0.288657	0	0.200542	0	0.250179	0	0.153188	0	0.538934	0	0.352858	0	0.243438	1	0.360672	0	0.153193	0	0.580475	0	0.387385	0	0.251723	0	0.433743	1	0.387912
0	0.194275	0	0.215331	0	0.717832	0	0.580516	0	0.361475	0	0.237692	0	0.300381	0	0.804841	1	0.666708	0	0.370793	0	0.290357	0	0.373238	0	0.830157	1	0.812158	0	0.380994	0	0.372442	0	0.424405	0	0.840896	1	0.841069	0	0.380995	0	0.501797	0	0.451769	0	0.842909	0	0.400392	1	0.849623
0	0.114374	0	0.00273233	0	0.046745	0	0.00941783	0	0.102699	0	0.16628	0	0.00888001	0	0.0570897	1	0.282932	0	0.217141	0	0.232812	0	0.0171268	0	0.115672	1	0.565902	0	0.355395	0	0.356245	0	0.0248392	0	0.121398	1	0.647259	0	0.355405	0	0.376182	0	0.0297473	0	0.122543	0	0.351196	1	0.664242
0	0.0585259	0	0.188765	0	0.118909	0	0.361841	0	0.264226	0	0.0795372	0	0.31562	0	0.14762	0	0.391274	0	0.520789	0	0.107317	0	0.421943	0	0.340056	0	0.435154	0	0.731423	0	0.145597	0	0.493068	0	0.400175	0	0.459165	0	0.731434	0	0.207864	0	0.529481	0	0.411247	0	0.911942	0	0.465719
0	0.114849	0	0.157176	0	0.00906089	0	0.212006	0	0.164596	0	0.213896	0	0.205846	0	0.0104901	1	0.406524	0	0.20847	0	0.340309	0	0.249648	0	0.0167969	1	0.658789	0	0.258545	0	0.392307	0	0.282137	0	0.0544967	1	0.710546	0	0.258549	0	0.477935	0	0.300287	0	0.0630313	0	0.389911	1	0.723248
0	0.454801	0	0.0321867	0	0.0612065	0	0.0262635	0	0.19767	0	0.464409	0	0.0725697	0	0.0624427	0	0.0707861	0	0.306466	0	0.475759	0	0.11658	0	0.0862826	0	0.0832895	0	0.425081	0	0.498596	0	0.152426	0	0.239472	1	0.149136	0	0.42509	0	0.525578	0	0.17332	0	0.267381	0	0.67365	1	0.177102
0	0.0227917	0	0.20632	0	0.29863	0	0.0159347	0	0.246291	0	0.0575824	0	0.21445	0	0.360446	0	0.161161	0	0.334781	0	0.113126	0	0.221628	0	0.363133	0	0.173101	0	0.429723	0	0.208266	0	0.226984	0	0.37255	0	0.201838	0	0.42973	0	0.249999	0	0.230025	0	0.37441	0	0.144573	0	0.227302
0	0.186206	0	0.207455	0	0.0544891	0	0.0126346	0	0.242598	0	0.381333	0	0.207652	0	0.0957453	0	0.067787	0	0.526632	0	0.589702	0	0.207824	0	0.0970191	0	0.172003	0	0.752455	0	0.597259	0	0.207953	0	0.118416	1	0.281632	0	0.752465	0	0.611893	0	0.208026	0	0.122709	0	0.797784	1	0.310741
0	0.00550386	0	0.19869	0	0.556006	0	0.0336416	0	0.351314	0	0.0240459	0	0.301866	0	0.682175	0	0.150515	0	0.384662	0	0.0600531	0	0.389757	0	0.712982	0	0.19047	0	0.42063	0	0.104074	0	0.450366	0	0.714157	0	0.214387	0	0.420633	0	0.17499	0	0.482219	0	0.714391	0	0.569377	0	0.221749
0	0.0115373	0	0.00685757	0	0.312847	0	0.0178134	0	0.0648134	0	0.0199568	0	0.0206322	0	0.380606	0	0.0235224	0	0.157402	0	0.0325931	0	0.0381338	0	0.420503	0	0.109399	0	0.279558	0	0.190372	0	0.0538617	0	0.421522	0	0.124708	0	0.279568	0	0.19847	0	0.0636058	0	0.421725	0	0.505048	0	0.13212
0	0.111984	0	0.121354	0	0.166816	1	0.523964	0	0.392008	0	0.136272	0	0.265656	0	0.293745	1	0.775291	0	0.461401	0	0.166734	0	0.392425	0	0.462565	1	0.84601	0	0.532672	0	0.212246	0	0.477056	0	0.50264	1	0.874437	0	0.532678	0	0.254817	0	0.519852	0	0.510101	0	0.395807	1	0.87641
0	0.0222423	0	0.0505153	0	0.0733141	0	0.478745	0	0.0667028	0	0.0372467	0	0.065185	0	0.14722	0	0.526682	0	0.167338	0	0.05909	0	0.079167	0	0.213382	0	0.546177	0	0.299173	0	0.0737745	0	0.0901302	0	0.250161	0	0.550215	0	0.299184	0	0.202765	0	0.0965209	0	0.25729	0	0.769542	0	0.555577
0	0.027407	0	0.144721	0	0.321069	0	0.103356	0	0.00639713	0	0.0298876	0	0.180819	0	0.394331	0	0.429233	0	0.106754	0	0.0329666	0	0.213489	0	0.49451	0	0.467021	0	0.297678	0	0.049232	0	0.237998	0	0.602859	0	0.54122	0	0.297692	0	0.0755514	0	0.25184	0	0.620068	0	0.508922	0	0.545159
0	0.208234	0	0.0874437	0	0.254196	0	0.400634	0	0.0825825	0	0.218192	0	0.127489	0	0.407688	0	0.41386	0	0.120049	0	0.230146	0	0.165546	0	0.470807	0	0.467117	0	0.166031	0	0.256653	0	0.194798	0	0.514594	1	0.546151	0	0.166035	0	0.271961	1	0.279671	0	0.522676	0	0.522078	1	0.562504
0	0.153801	0	0.0430321	0	0.0689857	0	0.1212	0	0.626516	0	0.166503	0	0.0470038	0	0.142531	0	0.218397	0	0.723713	0	0.181923	0	0.0506136	0	0.21463	0	0.254758	0	0.805696	0	0.186241	0	0.0533694	0	0.309941	0	0.279145	0	0.805701	0	0.206173	1	0.111088	0	0.327239	0	0.333547	0	0.2806
0	0.0968226	0	0.030496	0	0.262503	0	0.0321269	0	0.382061	0	0.133401	0	0.0925181	0	0.339457	0	0.0693631	0	0.589034	0	0.18064	0	0.162263	0	0.471655	0	0.0846533	0	0.755141	0	0.190123	0	0.217827	0	0.519775	0	0.134816	0	0.75515	0	0.21048	0	0.234697	0	0.528581	0	0.227434	0	0.156563
0	0.0440159	0	0.0782665	0	0.09164	0	0.000382382	0	0.143196	0	0.0781121	0	0.0908432	0	0.145729	1	0.182431	0	0.28395	0	0.126736	0	0.102381	0	0.219117	1	0.476177	0	0.441376	0	0.138553	0	0.111219	0	0.27868	1	0.569339	0	0.441387	0	0.141771	0	0.113253	0	0.289942	0	0.381658	1	0.591202
0	0.14591	0	0.00827811	0	0.217604	0	0.50722	0	0.068544	0	0.187245	0	0.0285057	0	0.234162	0	0.528243	0	0.324447	0	0.238649	0	0.0546005	0	0.30652	0	0.627694	0	0.602444	0	0.27863	0	0.0778398	0	0.418824	0	0.641073	0	0.602459	0	0.286207	0	0.103498	0	0.43808	0	0.425163	0	0.645559
0	0.172259	0	0.0531121	0	0.0820858	0	0.0326168	0	0.338191	0	0.262667	0	0.0628608	0	0.0963734	0	0.340506	0	0.451916	0	0.372094	0	0.0719235	0	0.146769	0	0.379673	0	0.564648	0	0.415049	0	0.0789362	0	0.207148	0	0.386462	0	0.564656	0	0.424304	0	0.083521	0	0.218794	0	0.162977	0	0.401727
0	0.0335379	0	0.026103	0	0.186404	0	0.0585459	0	0.0437955	0	0.185958	0	0.0852924	0	0.197628	0	0.0749829	0	0.203059	0	0.410444	0	0.153465	0	0.213031	0	0.0830324	0	0.416861	0	0.448358	0	0.208332	0	0.273167	0	0.0873467	0	0.416875	0	0.475629	0	0.226045	0	0.284547	0	0.883075	0	0.0918737
0	0.15967	0	0.159997	0	0.157615	0	0.563296	0	0.189096	0	0.184559	0	0.222443	0	0.191498	0	0.643387	0	0.383615	0	0.215035	0	0.278404	0	0.20628	0	0.659248	0	0.577159	0	0.302944	0	0.319402	0	0.250116	0	0.689108	0	0.577171	0	0.337838	0	0.324537	0	0.258565	0	0.41134	1	0.702061
0	0.914208	0	0.0142455	0	0.268711	1	0.23447	0	0.231916	0	0.914236	0	0.0221456	0	0.380568	1	0.599634	0	0.236784	0	0.914269	0	0.0303659	0	0.390099	1	0.745135	0	0.242152	0	0.939776	0	0.0371882	0	0.401641	1	0.791943	0	0.242153	0	0.943557	0	0.0572779	0	0.403912	0	0.321371	1	0.803883
0	0.0265586	0	0.0858955	0	0.421177	0	0.509704	0	0.170363	0	0.0431766	0	0.0929656	0	0.50413	0	0.517886	0	0.36586	0	0.0670016	0	0.0993294	0	0.528502	0	0.563276	0	0.564204	0	0.0865775	0	0.104148	0	0.537693	0	0.576884	0	0.564216	0	0.146316	0	0.124135	0	0.539498	0	0.431446	0	0.578398
0	0.229116	0	0.026894	0	0.240128	0	0.304175	0	0.053953	0	0.527093	0	0.0835558	1	0.526409	1	0.556007	0	0.10784	0	0.778094	0	0.148401	1	0.697072	1	0.629904	0	0.180167	0	0.778159	0	0.200725	1	0.781917	1	0.660073	0	0.180173	0	0.828091	0	0.207523	1	0.794667	0	0.239939	1	0.674589
0	0.103031	0	0.186624	0	0.085656	0	0.00233757	0	0.130358	0	0.14477	0	0.250773	1	0.242918	0	0.0298239	0	0.14534	0	0.198578	0	0.307336	1	0.497735	1	0.207166	0	0.162319	0	0.225837	0	0.348357	1	0.618054	1	0.309935	0	0.162321	0	0.245226	0	0.351521	1	0.641414	0	0.480397	1	0.330291
1	0.309875	0	0.103644	0	0.0319117	0	0.119034	0	0.0160022	1	0.532974	0	0.171249	0	0.160492	1	0.456018	0	0.09805	1	0.697393	0	0.234854	0	0.268121	1	0.684276	0	0.237556	1	0.815346	0	0.282334	0	0.276719	1	0.704859	0	0.237567	1	0.848527	0	0.312455	0	0.278423	0	0.309767	1	0.720748
1	0.314406	0	0.188469	0	0.230094	0	0.309535	0	0.245635	1	0.437949	0	0.248969	0	0.312764	0	0.445062	0	0.246274	1	0.706512	0	0.30235	0	0.399077	0	0.57408	0	0.246977	1	0.836106	0	0.341179	0	0.422407	0	0.61108	0	0.246977	1	0.864617	0	0.363778	0	0.426912	0	0.25678	0	0.612171
0	0.0738815	0	0.0234478	0	0.133977	0	0.305795	0	0.271676	0	0.141856	0	0.0511201	0	0.175842	0	0.333894	0	0.402391	0	0.23493	0	0.0818519	0	0.309345	0	0.409798	0	0.53441	0	0.520217	0	0.107498	0	0.392397	1	0.509773	0	0.53442	0	0.520316	0	0.130762	0	0.407285	0	0.546788	1	0.531942
0	0.066296	0	0.0754439	0	0.255993	0	0.478132	0	0.179372	0	0.127211	0	0.0896163	0	0.412027	0	0.508626	0	0.354612	0	0.211754	0	0.102702	0	0.47804	0	0.600876	0	0.535565	0	0.256429	0	0.112761	0	0.537082	0	0.608327	0	0.535577	0	0.277837	0	0.132215	0	0.547634	0	0.358167	0	0.617813
0	0.220159	0	0.119628	0	0.2169	0	0.253147	0	0.0852573	0	0.275213	0	0.134094	0	0.238876	0	0.351816	0	0.129764	0	0.341077	0	0.147136	0	0.278178	0	0.361998	0	0.184677	0	0.41349	0	0.156998	0	0.382736	0	0.379244	0	0.184682	0	0.595549	0	0.173612	0	0.401067	0	0.282049	0	0.384075
0	0.0370154	0	0.219117	0	0.163092	0	0.610774	0	0.0521314	0	0.0622432	0	0.233349	0	0.29115	0	0.668092	0	0.13439	0	0.0981873	0	0.245908	0	0.431754	0	0.695159	0	0.247301	0	0.162029	0	0.25526	0	0.485173	0	0.709074	0	0.24731	0	0.195746	0	0.261896	0	0.494933	0	0.444945	0	0.716673
0	0.0674864	0	0.0053635	0	0.183328	0	0.0923244	0	0.102859	0	0.115087	0	0.0178532	0	0.28156	0	0.101535	0	0.119066	0	0.180265	0	0.0342564	0	0.301569	0	0.345622	0	0.137737	0	0.232844	0	0.0492139	0	0.333178	0	0.360877	0	0.137739	0	0.291323	0	0.0531604	0	0.339269	0	0.375291	0	0.363751
0	0.0827981	0	0.388391	0	0.297902	0	0.0780061	0	0.237971	0	0.148096	0	0.490998	0	0.30942	0	0.109162	0	0.449852	0	0.235927	0	0.570291	0	0.419557	0	0.119022	0	0.644793	0	0.272316	0	0.621714	0	0.520777	0	0.126682	0	0.644805	0	0.32612	0	0.625328	0	0.537719	0	0.531789	0	0.131196
0	0.0342272	0	0.239257	0	0.0815665	0	0.663706	0	0.0412151	0	0.0849413	0	0.286669	0	0.1155	0	0.688156	0	0.073314	0	0.162641	0	0.327917	0	0.204998	0	0.732749	0	0.11654	0	0.217145	0	0.357905	0	0.221985	0	0.758995	0	0.116544	0	0.258269	0	0.371283	0	0.22534	0	0.3548	0	0.762208
0	0.021273	0	0.057121	0	0.137242	0	0.252939	0	0.00544324	0	0.0536114	0	0.136431	0	0.183368	0	0.29868	0	0.0168924	0	0.105506	0	0.217503	0	0.194361	0	0.344544	0	0.0370005	0	0.171504	0	0.278967	0	0.290991	0	0.361348	0	0.0370025	0	0.199098	0	0.318004	0	0.30863	0	0.341762	0	0.36563
0	0.0260994	0	0.233827	0	0.147229	0	0.0056091	0	0.156116	0	0.0678027	0	0.23817	0	0.200724	0	0.00723925	0	0.200225	0	0.133854	0	0.241996	0	0.23516	0	0.0136898	0	0.250837	0	0.200134	0	0.244849	0	0.309068	0	0.0153892	0	0.250841	0	0.242993	0	0.261998	0	0.322755	0	0.309541	0	0.0163488
0	0.208731	0	0.133514	0	0.530105	0	0.363564	0	0.137954	0	0.253634	0	0.175616	0	0.535299	0	0.507467	0	0.186199	0	0.307765	0	0.214038	0	0.566767	0	0.690616	0	0.242387	0	0.359442	0	0.242892	0	0.573174	0	0.696742	0	0.242392	0	0.411694	0	0.276914	0	0.574438	0	0.0942484	0	0.705067
0	0.317606	0	0.400899	0	0.300978	0	0.0542332	0	0.0870602	0	0.327684	0	0.575647	0	0.313685	0	0.187808	0	0.105485	0	0.339674	0	0.691975	0	0.361236	0	0.205678	0	0.127095	0	0.399385	0	0.756832	0	0.387516	0	0.229443	0	0.127097	0	0.448233	0	0.757589	0	0.392585	0	0.266452	0	0.234275
0	0.0453394	0	0.187468	0	0.145121	0	0.0603945	0	0.126414	0	0.128309	0	0.195553	0	0.349768	1	0.423032	0	0.14751	0	0.251396	0	0.202703	0	0.355834	1	0.627155	0	0.171692	0	0.294877	0	0.208046	0	0.389021	1	0.676576	0	0.171694	0	0.335224	0	0.224152	0	0.395364	0	0.372115	1	0.691418
0	0.0326906	0	0.178326	0	0.453891	0	0.061515	0	0.27501	0	0.121955	0	0.188341	1	0.585785	0	0.170363	0	0.285678	0	0.261452	0	0.197216	1	0.736754	1	0.421224	0	0.297419	0	0.271347	0	0.203855	1	0.803189	1	0.428651	0	0.29742	0	0.319206	0	0.270326	1	0.815793	0	0.451029	1	0.455748
0	0.124116	0	0.0504023	0	0.24641	0	0.103131	0	0.186435	0	0.131029	0	0.0868738	0	0.442666	0	0.135682	0	0.273567	0	0.139405	0	0.123783	0	0.453006	0	0.220804	0	0.370815	0	0.236839	0	0.15311	1	0.60346	1	0.328896	0	0.370823	0	0.270603	0	0.155998	1	0.62201	0	0.332686	1	0.355976
0	0.137063	0	0.233713	0	0.305903	0	0.418662	0	0.838086	0	0.19197	0	0.243193	1	0.527786	0	0.422776	0	0.890661	0	0.260947	0	0.251546	1	0.708927	0	0.430112	0	0.93025	0	0.372421	0	0.257766	1	0.781798	0	0.485207	0	0.930252	0	0.379803	0	0.261598	1	0.79522	0	0.364585	0	0.486324
0	0.280235	0	0.426512	0	0.663344	0	0.0102168	0	0.259436	0	0.301728	0	0.565259	1	0.806375	0	0.0419595	0	0.590682	0	0.327299	0	0.663169	1	0.867559	0	0.0873168	0	0.820485	0	0.334522	0	0.721338	1	0.91064	0	0.11476	0	0.820494	0	0.407851	0	0.730672	1	0.916791	0	0.647095	0	0.117383
0	0.00880217	0	0.0782392	0	0.265707	0	0.482538	0	0.106864	0	0.0267097	0	0.0889329	0	0.280298	0	0.519662	0	0.154284	0	0.0582998	0	0.0986934	0	0.455825	0	0.605266	0	0.211214	1	0.250899	0	0.106149	0	0.48979	0	0.638443	0	0.211219	1	0.457392	0	0.109169	0	0.496192	0	0.520298	0	0.642893
0	0.230079	0	0.214842	0	0.500221	0	0.0016729	0	0.00356753	0	0.342981	0	0.304556	0	0.665622	0	0.0397906	0	0.00582535	0	0.471784	0	0.381131	0	0.759176	0	0.0542271	0	0.00901788	1	0.672037	0	0.434604	0	0.761408	1	0.146052	0	0.0090182	1	0.72076	0	0.483427	0	0.76185	0	0.39654	1	0.157941
0	0.0833649	0	0.297055	0	0.36474	0	0.000286723	0	0.0415513	0	0.114738	0	0.381124	0	0.422456	0	0.000788888	0	0.0436631	0	0.15563	0	0.450522	0	0.434402	0	0.00515766	0	0.0460401	0	0.209577	0	0.498198	0	0.443102	0	0.00622479	0	0.0460403	0	0.295753	0	0.502423	0	0.444818	0	0.599952	0	0.0110567
0	0.0823838	0	0.0737395	0	0.0756283	0	0.00397085	0	0.0042119	0	0.11914	0	0.0984118	0	0.200094	0	0.0087145	0	0.036233	0	0.167504	0	0.121782	0	0.41568	0	0.0455609	0	0.10422	0	0.187749	0	0.13992	0	0.54061	0	0.0582994	0	0.104226	0	0.193388	0	0.169593	0	0.560561	0	0.438051	0	0.0647523
0	0.0430671	0	0.224186	0	0.100952	0	0.0221801	0	0.0195647	0	0.068658	0	0.289952	0	0.302036	0	0.131951	0	0.038984	0	0.104371	0	0.346852	0	0.358619	0	0.197185	0	0.0671799	0	0.140754	1	0.366814	0	0.493231	0	0.291536	0	0.0671826	0	0.181669	1	0.428697	0	0.514933	0	0.335791	0	0.304792
0	0.194602	0	0.148192	0	0.184105	0	0.130866	0	0.177498	0	0.294322	0	0.348629	0	0.380322	0	0.18353	0	0.319649	0	0.412271	0	0.507826	0	0.484003	0	0.192288	0	0.472586	0	0.508456	1	0.647781	0	0.493172	0	0.197113	0	0.472597	0	0.521779	1	0.697812	0	0.494976	0	0.254993	0	0.198379
0	0.346277	0	0.104368	0	0.107022	0	0.552025	0	0.117299	0	0.347016	0	0.106361	0	0.279264	0	0.650261	0	0.535653	0	0.347898	0	0.108125	0	0.452345	0	0.66965	0	0.831472	0	0.382275	0	0.1459	0	0.589069	0	0.689954	0	0.831481	0	0.411777	0	0.174489	0	0.609878	0	0.533974	0	0.693114
0	0.0390847	0	0.218815	0	0.0219476	0	0.426596	0	0.129043	0	0.168991	0	0.249882	0	0.232995	0	0.438147	0	0.138615	0	0.360965	0	0.277245	0	0.409521	0	0.467331	0	0.149366	0	0.400608	0	0.398265	0	0.451923	0	0.484587	0	0.149367	0	0.47597	0	0.408896	0	0.459854	0	0.455092	0	0.506126
0	0.0315748	0	0.241817	0	0.217659	0	0.279244	0	0.233316	0	0.182412	0	0.255159	0	0.29343	0	0.35499	0	0.252224	0	0.406821	0	0.2669	0	0.441688	0	0.390395	0	0.273157	0	0.439163	0	0.268437	0	0.521149	0	0.398794	0	0.273159	0	0.463864	0	0.291954	0	0.534926	0	0.297012	0	0.400124
0	0.0298763	0	0.0322047	0	0.139366	0	0.150557	0	0.25241	0	0.0720266	0	0.0890688	0	0.247421	0	0.340648	0	0.311757	0	0.137273	0	0.152267	0	0.447619	0	0.345836	0	0.376514	0	0.230936	0	0.171457	0	0.565487	0	0.43727	0	0.376519	0	0.263278	0	0.23655	0	0.584279	0	0.227494	0	0.44586
0	0.108175	0	0.0595789	0	0.314071	0	0.500378	0	0.245342	0	0.170863	0	0.0708015	0	0.38514	0	0.578739	0	0.274989	0	0.252049	0	0.0812224	0	0.447445	0	0.663708	0	0.307737	0	0.252785	0	0.0881596	0	0.563775	0	0.668619	0	0.30774	0	0.280207	0	0.0888629	0	0.582388	0	0.597701	0	0.672028
0	0.282679	0	0.012499	0	0.210315	0	0.0567706	0	0.00215198	0	0.318623	0	0.0147865	0	0.313251	0	0.116268	0	0.00866834	0	0.361118	0	0.016949	0	0.40684	0	0.232644	0	0.0214753	0	0.498082	0	0.044426	0	0.515336	0	0.269473	0	0.0214766	0	0.55743	0	0.0517896	0	0.533332	0	0.51896	0	0.271986
0	0.316176	0	0.348543	0	0.372248	0	0.0638026	0	0.0587156	0	0.359776	0	0.508836	0	0.398442	0	0.177057	0	0.0919763	0	0.410665	0	0.623454	0	0.459237	0	0.276752	0	0.134435	0	0.560303	0	0.630303	0	0.589169	0	0.280212	0	0.134439	0	0.560741	0	0.633612	0	0.609178	0	0.62426	0	0.305754
0	0.168128	0	0.118018	0	0.354057	0	0.502425	0	0.0625165	0	0.412839	0	0.161089	0	0.505273	0	0.56351	0	0.129455	0	0.659231	0	0.200859	0	0.576123	0	0.586043	0	0.217968	0	0.695184	0	0.204843	0	0.614799	0	0.605621	0	0.217976	0	0.753734	0	0.233742	0	0.621855	0	0.0852991	0	0.607219
0	0.242084	0	0.0646977	0	0.0853606	0	0.202606	0	0.236083	0	0.403867	0	0.174024	0	0.194623	0	0.546721	0	0.336176	0	0.576161	0	0.282482	0	0.221347	0	0.549555	0	0.443165	0	0.622514	0	0.388241	0	0.302951	0	0.58439	0	0.443173	0	0.703454	0	0.39367	0	0.317981	0	0.434951	0	0.591936
0	0.149965	0	0.206824	0	0.0590945	0	0.545745	0	0.158192	0	0.167595	0	0.456378	0	0.104521	0	0.585708	0	0.227525	0	0.189131	0	0.628122	0	0.263091	0	0.624385	0	0.307136	0	0.223705	0	0.64818	0	0.319561	0	0.631084	0	0.307143	0	0.270696	0	0.649661	0	0.330176	0	0.112372	0	0.631748
0	0.25081	0	0.214524	0	0.344012	0	0.0842849	0	0.000973005	0	0.358835	0	0.360072	0	0.483997	0	0.152181	0	0.00255989	0	0.48109	0	0.477126	0	0.563535	0	0.185697	0	0.00534163	0	0.517183	0	0.543141	0	0.616494	0	0.197701	0	0.00534193	0	0.557192	0	0.587656	0	0.62585	0	0.243566	0	0.20511
0	0.0830489	0	0.172567	0	0.178244	0	0.0649681	0	0.267529	0	0.100867	0	0.332089	0	0.268468	0	0.0770584	0	0.27697	0	0.123457	0	0.462631	0	0.315463	0	0.146946	0	0.287366	0	0.357712	0	0.586778	0	0.336712	0	0.178028	0	0.287367	0	0.383759	0	0.599141	0	0.340855	0	0.270696	0	0.190195
0	0.0677216	0	0.287484	0	0.223886	0	0.365702	0	0.0872173	0	0.11774	0	0.560449	0	0.322102	1	0.703088	0	0.222135	0	0.186366	0	0.724	0	0.454664	1	0.81896	0	0.387389	0	0.344142	0	0.768181	0	0.556572	1	0.855851	0	0.387401	0	0.3764	0	0.786888	0	0.573345	0	0.855381	1	0.863525
0	0.0098514	0	0.0109832	0	0.161092	0	0.320108	0	0.0302691	0	0.0222792	0	0.0340351	0	0.168571	0	0.325819	0	0.0316848	0	0.0426066	0	0.0627016	0	0.252108	0	0.332001	0	0.0332774	0	0.0545735	0	0.145802	0	0.336069	0	0.360385	0	0.0332776	0	0.211395	0	0.223921	0	0.351347	0	0.586007	0	0.363101
0	0.191689	0	0.511884	0	0.0237431	0	0.152293	0	0.132714	0	0.19335	0	0.631999	0	0.0302231	1	0.438244	0	0.136763	0	0.195335	0	0.715082	0	0.106309	1	0.558946	0	0.141257	0	0.300213	0	0.796717	0	0.144252	1	0.61394	0	0.141258	0	0.415757	0	0.815546	0	0.151801	1	0.658856	1	0.620857
0	0.233173	0	0.0185253	0	0.091203	0	0.0235695	0	0.286723	0	0.253475	0	0.0443127	0	0.159473	0	0.054304	0	0.357392	0	0.277818	0	0.0738962	0	0.166427	1	0.311393	0	0.432826	0	0.298479	0	0.100268	0	0.285086	1	0.418044	0	0.432832	0	0.312341	0	0.148227	0	0.306431	1	0.955549	1	0.445149
0	0.00204578	0	0.0944289	0	0.406516	0	0.237271	0	0.0692179	0	0.0229647	0	0.124796	0	0.456764	1	0.562903	0	0.146155	0	0.0716508	0	0.153159	0	0.46452	1	0.749715	0	0.246472	0	0.120504	0	0.249741	0	0.519426	1	0.790355	0	0.24648	0	0.196753	0	0.341069	0	0.529356	0	0.142887	1	0.798717
0	0.20816	0	0.0533788	0	0.204158	0	0.110295	0	0.0697925	0	0.331805	0	0.122874	0	0.218596	0	0.135598	0	0.0904062	0	0.473494	0	0.194608	0	0.284652	0	0.150048	0	0.115248	0	0.498211	0	0.225562	0	0.35738	0	0.153709	0	0.11525	0	0.511643	0	0.243934	0	0.370699	0	0.327319	0	0.156979
1	0.326352	0	0.376544	0	0.22712	0	0.42892	0	0.159334	1	0.59037	0	0.615114	0	0.231282	0	0.429622	0	0.185366	1	0.809115	0	0.754702	0	0.284724	0	0.533815	0	0.214889	1	0.867865	0	0.765278	0	0.290474	0	0.544409	0	0.214892	1	0.911896	0	0.788442	0	0.291617	0	0.478415	0	0.551653
0	0.240774	0	0.128526	0	0.187269	0	0.232374	0	0.369167	0	0.256192	0	0.26198	0	0.213335	0	0.295538	0	0.392249	0	0.274651	0	0.379485	0	0.226764	0	0.340147	0	0.417269	0	0.276287	0	0.431766	0	0.234493	0	0.353794	0	0.417271	0	0.321075	0	0.447736	0	0.236029	0	0.23169	0	0.361681
0	0.501538	0	0.0944987	0	0.0815892	0	0.0226368	0	0.227881	0	0.591841	0	0.0955667	0	0.140404	0	0.0260685	0	0.322957	0	0.684086	0	0.0965101	0	0.144177	0	0.0996306	0	0.425546	0	0.695308	0	0.254573	0	0.198449	0	0.112975	0	0.425554	0	0.707762	0	0.267455	0	0.208981	0	0.561716	0	0.113943
0	0.227161	0	0.0278634	0	0.140092	0	0.392096	0	0.0862784	0	0.335033	0	0.0877851	0	0.25922	0	0.458704	0	0.434092	0	0.458949	0	0.156095	0	0.283175	0	0.467737	0	0.740191	0	0.510586	0	0.24001	0	0.3264	0	0.469773	0	0.740203	0	0.511643	0	0.270877	0	0.33463	0	0.473805	0	0.473063
0	0.0112545	0	0.0314719	0	0.501437	0	0.275227	0	0.0084086	0	0.13657	0	0.0405809	0	0.625459	0	0.310805	0	0.170422	0	0.355344	0	0.0493607	0	0.66027	0	0.370655	0	0.437954	0	0.466042	0	0.0499165	0	0.666585	0	0.418333	0	0.437971	0	0.479331	0	0.118458	0	0.667825	0	0.900155	0	0.421993
0	0.352374	0	0.0334724	0	0.0117374	0	0.121133	0	0.218029	0	0.406365	0	0.0450538	0	0.0488353	0	0.126989	0	0.241227	0	0.468209	0	0.0563472	0	0.148534	0	0.272063	0	0.267012	0	0.481112	0	0.0998127	0	0.151696	0	0.321722	0	0.267015	0	0.520176	0	0.141212	0	0.152328	0	0.552538	0	0.326114
0	0.365463	0	0.00854484	0	0.366722	0	0.0719099	0	0.336426	0	0.385899	0	0.0114703	0	0.366762	0	0.154758	0	0.493267	0	0.409964	0	0.0143852	0	0.505734	0	0.230332	0	0.638658	0	0.508425	0	0.0185787	0	0.521272	0	0.271788	0	0.638667	0	0.579688	0	0.0187857	0	0.524289	0	0.464339	0	0.272446
0	0.143461	0	0.253203	0	0.660956	0	0.562727	0	0.133369	0	0.290105	0	0.322263	0	0.661859	0	0.588853	0	0.270181	0	0.464311	0	0.381153	0	0.690727	0	0.631405	0	0.425652	0	0.550665	0	0.393275	0	0.71511	0	0.639971	0	0.425663	0	0.559613	0	0.422636	0	0.71961	0	0.819103	0	0.649016
1	0.333869	0	0.153441	0	0.138561	0	0.277865	0	0.105488	1	0.503103	1	0.404936	0	0.174984	1	0.561276	0	0.191285	1	0.672328	1	0.488011	0	0.175025	1	0.758822	0	0.295587	1	0.726646	1	0.589574	0	0.265433	1	0.777613	0	0.295595	1	0.804063	1	0.645244	0	0.282179	0	0.751203	1	0.778599
1	0.446411	0	0.233175	0	0.266405	0	0.257952	0	0.214247	1	0.54252	0	0.270291	0	0.400961	0	0.310945	0	0.305944	1	0.674711	0	0.302797	0	0.402286	0	0.411405	0	0.40602	1	0.807089	0	0.308786	0	0.512243	1	0.486341	0	0.406028	1	0.875373	0	0.314615	0	0.530465	0	0.692675	1	0.510618
0	0.160084	0	0.0880054	0	0.0418702	0	0.53225	0	0.397338	0	0.467569	0	0.378999	0	0.0572105	0	0.62602	0	0.503169	0	0.745828	0	0.595842	0	0.0865908	0	0.66531	0	0.605918	0	0.816993	0	0.626881	0	0.127188	0	0.666283	0	0.605926	0	0.84495	0	0.631726	0	0.135338	0	0.492233	0	0.674699
0	0.509119	0	0.148172	0	0.0333914	0	0.339279	0	0.0944097	0	0.623472	0	0.279196	0	0.0882879	0	0.475067	0	0.306603	0	0.733486	0	0.392461	0	0.215002	0	0.677211	0	0.540979	0	0.759619	0	0.415081	0	0.215035	0	0.690834	0	0.540993	0	0.793549	0	0.418252	0	0.215042	0	0.425592	0	0.697453
0	0.0753504	0	0.000858303	0	0.168242	0	0.0967344	0	0.110948	0	0.104152	0	0.0265687	0	0.425577	0	0.435563	0	0.116914	1	0.47588	0	0.0737722	0	0.441446	0	0.473044	0	0.123591	1	0.611915	0	0.235352	0	0.4425	0	0.48618	0	0.123592	1	0.704666	0	0.260014	0	0.44271	0	0.576017	0	0.489312
0	0.278352	0	0.389593	0	0.129525	0	0.391666	0	0.11161	0	0.473207	0	0.405722	0	0.165045	0	0.425898	0	0.27809	1	0.751805	0	0.419714	0	0.227788	0	0.481774	0	0.467501	1	0.859471	0	0.49405	0	0.256231	0	0.510833	0	0.467514	1	0.905612	0	0.505492	0	0.261777	0	0.236995	0	0.511207
0	0.104697	1	0.149313	0	0.0101936	0	0.0696129	0	0.00503064	0	0.124276	1	0.466794	0	0.0998665	0	0.122761	0	0.0149667	0	0.163454	1	0.66188	0	0.339427	0	0.134544	0	0.0322797	0	0.183463	1	0.74803	0	0.436153	0	0.137022	0	0.0322814	0	0.312092	1	0.784643	0	0.452967	0	0.476371	0	0.142935
0	0.00124116	0	0.187253	0	0.172785	0	0.116242	0	0.102689	0	0.0375155	0	0.305494	0	0.213044	0	0.220498	0	0.134096	0	0.26656	0	0.405592	0	0.246803	0	0.225128	0	0.171313	0	0.406331	0	0.455014	0	0.261977	0	0.2319	0	0.171317	0	0.44508	0	0.533588	0	0.26497	0	0.429844	0	0.236142
0	0.236116	0	0.276779	0	0.0432157	0	0.478517	0	0.0387288	0	0.249939	0	0.39992	0	0.0472272	0	0.503162	0	0.141888	0	0.276489	0	0.497768	0	0.146463	0	0.538442	0	0.290643	0	0.552773	0	0.50716	0	0.197882	0	0.576498	0	0.290655	0	0.565096	0	0.544335	0	0.207875	0	0.240621	0	0.583595
0	0.0424313	0	0.148047	0	0.818151	0	0.171076	0	0.146578	0	0.0487343	0	0.193372	0	0.850279	0	0.240517	0	0.238836	0	0.143735	0	0.23438	0	0.859902	0	0.263548	0	0.345212	0	0.288092	0	0.309009	0	0.901162	1	0.37314	0	0.34522	0	0.393887	0	0.338539	0	0.906993	0	0.528156	1	0.401344
0	0.5228	0	0.293036	0	0.178111	0	0.0287627	0	0.00271315	0	0.564669	0	0.342432	0	0.216239	0	0.038768	0	0.0288213	0	0.577043	0	0.384686	0	0.221165	0	0.0391302	0	0.0880664	0	0.601444	0	0.457572	0	0.249133	0	0.0510489	0	0.0880722	0	0.733764	0	0.46317	0	0.254593	0	0.160306	0	0.0515595
0	0.140093	0	0.104838	0	0.186788	1	0.439188	0	0.118535	0	0.171937	0	0.14871	0	0.202413	1	0.678883	0	0.134912	0	0.183139	0	0.189715	0	0.303411	1	0.800365	0	0.153617	0	0.378362	0	0.219821	0	0.388786	1	0.83445	0	0.153618	0	0.479291	0	0.260736	0	0.404064	0	0.482885	1	0.844053
0	0.158904	0	0.27282	0	0.311105	0	0.15594	0	0.174367	0	0.415927	0	0.279673	0	0.324903	0	0.157365	0	0.202984	1	0.666302	0	0.285699	1	0.342834	0	0.206106	0	0.23529	1	0.811479	0	0.317725	1	0.515938	0	0.250108	0	0.235293	1	0.874441	0	0.360126	1	0.533056	0	0.526769	0	0.252044
0	0.0911887	0	0.183037	0	0.0903823	0	0.953066	0	0.167605	0	0.120473	0	0.242625	0	0.0957496	0	0.965533	0	0.445354	0	0.181123	0	0.295367	0	0.12902	0	0.965947	0	0.691968	0	0.202119	0	0.326801	1	0.3498	0	0.966258	0	0.69198	0	0.228186	0	0.343668	1	0.38025	0	0.292786	0	0.967189
0	0.0390526	0	0.0359481	0	0.0705777	0	0.508254	0	0.582117	0	0.0746427	0	0.096686	0	0.317123	0	0.543787	0	0.592559	0	0.108044	0	0.16316	0	0.331087	0	0.587915	0	0.603829	0	0.193663	0	0.167433	0	0.36039	1	0.653791	0	0.60383	0	0.340338	0	0.184772	0	0.366036	0	0.443446	1	0.666476
0	0.0784093	0	0.0590872	0	0.018612	0	0.0285452	0	0.00344758	0	0.098795	0	0.0686728	0	0.0263298	0	0.234337	0	0.12546	0	0.421595	0	0.0775202	0	0.0353332	0	0.262975	0	0.362269	0	0.433801	0	0.109266	0	0.0382618	0	0.288706	0	0.362286	0	0.448817	0	0.124819	0	0.038854	0	0.357492	0	0.294097
0	0.00301846	0	0.231616	0	0.112827	0	0.0878072	0	0.0764452	0	0.0149541	0	0.332824	0	0.170552	0	0.124466	0	0.0878499	0	0.035462	0	0.417488	0	0.176021	0	0.129232	0	0.101058	0	0.04116	0	0.466585	0	0.259346	0	0.185347	0	0.101059	0	0.09307	0	0.468828	0	0.274895	0	0.295109	0	0.197269
0	0.0684784	0	0.00657143	0	0.195919	0	0.101675	0	0.00133156	0	0.0714734	0	0.204252	0	0.330738	0	0.338734	0	0.00297106	0	0.122847	0	0.428567	0	0.530271	0	0.412759	0	0.00565388	0	0.171201	0	0.436532	0	0.551928	0	0.442717	0	0.00565416	0	0.181328	0	0.456075	0	0.556072	0	0.323536	0	0.44386
0	0.142832	0	0.158971	0	0.0887988	0	0.227394	0	0.287102	0	0.154435	0	0.167766	0	0.14672	0	0.337338	0	0.317438	0	0.183063	0	0.175574	0	0.158247	0	0.364597	0	0.350629	0	0.215024	0	0.238752	0	0.170203	0	0.389102	0	0.350631	0	0.222281	0	0.268777	0	0.172582	0	0.162984	0	0.395956
0	0.0102134	0	0.179819	0	0.241179	0	0.507907	0	0.155163	0	0.0152138	0	0.227756	0	0.242164	0	0.546807	0	0.38119	0	0.039883	0	0.270404	0	0.296694	0	0.579553	0	0.604355	0	0.264064	0	0.425763	0	0.307474	1	0.646307	0	0.604368	0	0.303953	0	0.430291	0	0.309605	0	0.552098	1	0.664788
0	0.0127514	0	0.0734008	0	0.402909	0	0.489036	0	0.145582	0	0.130303	0	0.109667	0	0.419801	0	0.614369	0	0.151395	0	0.134606	0	0.144669	0	0.523152	0	0.678746	0	0.157856	0	0.165411	0	0.150305	0	0.526629	0	0.703483	0	0.157857	0	0.189897	0	0.184074	0	0.52732	0	0.644173	0	0.71253
0	0.446631	0	0.653362	0	0.0115328	0	0.0345164	0	0.236622	0	0.478635	0	0.69202	0	0.0451698	0	0.0461738	0	0.319988	0	0.491245	0	0.722674	0	0.0930481	0	0.136009	0	0.410276	0	0.531557	0	0.738795	0	0.275483	0	0.159576	0	0.410283	0	0.662348	0	0.777888	0	0.307302	0	0.323016	0	0.168161
0	0.207597	0	0.216027	0	0.646201	0	0.467923	0	0.0845146	0	0.226325	0	0.504705	0	0.699754	1	0.645511	0	0.211309	0	0.242121	0	0.686761	0	0.700224	1	0.678984	0	0.368446	0	0.266115	0	0.703246	0	0.705168	1	0.711795	0	0.368458	0	0.291529	0	0.705157	0	0.706141	0	0.208678	1	0.72483
0	0.0619729	0	0.012002	0	0.117726	0	0.522422	0	0.108402	0	0.343771	0	0.0317911	0	0.16595	0	0.663166	0	0.28977	0	0.530568	0	0.0555664	0	0.183544	0	0.796577	0	0.49357	0	0.560275	0	0.0859802	0	0.229106	0	0.833367	0	0.493583	0	0.588455	0	0.100434	0	0.237915	0	0.247554	0	0.835719
0	0.0289279	0	0.0966117	0	0.26141	0	0.109775	0	0.00248476	0	0.149283	0	0.118023	0	0.404099	0	0.214388	0	0.0337238	0	0.191494	0	0.137753	0	0.446687	0	0.243554	0	0.106206	0	0.195226	0	0.311004	0	0.529186	0	0.261378	0	0.106213	0	0.21369	0	0.327023	0	0.543378	1	0.459099	0	0.273176
0	0.0445284	0	0.0886824	0	0.0196815	0	0.0453352	0	0.013049	0	0.0483306	0	0.0977728	0	0.149473	1	0.275162	0	0.0399243	0	0.0642606	0	0.105989	0	0.239089	1	0.465956	0	0.0843912	0	0.0733078	0	0.131024	0	0.285698	1	0.552308	0	0.0843954	0	0.097286	0	0.152006	0	0.294601	1	0.941303	1	0.561319
0	0.021392	0	0.088288	0	0.2684	0	0.0267092	0	0.139883	0	0.0263309	0	0.237383	0	0.284589	0	0.217291	0	0.140079	0	0.373772	0	0.374006	0	0.32929	0	0.269125	0	0.140293	0	0.385948	0	0.389588	0	0.330022	0	0.295373	0	0.140293	0	0.388763	0	0.47407	0	0.330169	0	0.237679	0	0.302484
0	0.0628239	0	0.0232868	0	0.233832	0	0.0734682	0	0.180152	0	0.0793851	0	0.0952605	0	0.449989	0	0.216531	0	0.255494	0	0.257722	0	0.17992	0	0.558145	0	0.303718	0	0.340425	0	0.415081	0	0.186948	0	0.568567	1	0.409729	0	0.340431	0	0.423662	0	0.202558	0	0.570605	0	0.25063	1	0.430454
0	0.0882568	0	0.0288863	0	0.0726762	0	0.131707	0	0.326221	0	0.120481	0	0.0373024	0	0.157319	0	0.397422	0	0.559608	0	0.126712	0	0.0454319	0	0.298206	1	0.487678	0	0.747158	0	0.159549	0	0.122151	0	0.337121	1	0.580534	0	0.747168	1	0.338104	0	0.130378	0	0.344554	0	0.662207	1	0.601868
0	0.644509	0	0.332764	0	0.246864	0	0.0401064	0	0.105156	0	0.663571	0	0.410158	0	0.274629	0	0.0871772	0	0.2018	0	0.670721	0	0.47366	0	0.289648	0	0.106225	0	0.319045	0	0.681532	0	0.530817	0	0.360495	0	0.111106	0	0.319054	0	0.687324	0	0.53413	0	0.373487	0	0.539783	0	0.134751
0	0.116787	0	0.237607	0	0.17344	0	0.536451	0	0.108677	0	0.132775	0	0.308055	0	0.176608	0	0.702015	0	0.118356	0	0.157012	1	0.517419	0	0.382403	1	0.818407	0	0.129302	0	0.435683	1	0.662412	0	0.416632	1	0.849052	0	0.129303	0	0.539129	1	0.720281	0	0.423143	0	0.112763	1	0.856475
0	0.0417318	0	0.0736869	0	0.281215	0	0.00484237	0	0.179926	0	0.265623	0	0.220671	0	0.313517	0	0.0819354	0	0.424361	0	0.310463	0	0.28212	0	0.392073	0	0.129624	0	0.651277	0	0.450658	0	0.292055	0	0.488537	0	0.131456	0	0.651289	0	0.4747	0	0.345248	0	0.505008	0	0.32412	0	0.136005
0	0.202786	0	0.329435	0	0.143727	0	0.000814495	0	0.0738146	0	0.211104	0	0.383996	0	0.221019	0	0.0398564	0	0.126741	0	0.247481	0	0.509437	0	0.246998	0	0.0489356	0	0.194078	0	0.253076	0	0.550944	0	0.359018	0	0.0612481	0	0.194083	0	0.267307	0	0.579512	0	0.378667	0	0.37562	0	0.0665019
0	0.261341	0	0.0046239	0	0.225837	0	0.182679	0	0.551887	0	0.305498	0	0.030105	0	0.228803	0	0.204295	0	0.598255	0	0.326434	0	0.0607009	0	0.23177	0	0.205503	0	0.645177	0	0.335786	0	0.0954469	0	0.244442	0	0.215309	0	0.645181	0	0.524079	0	0.100131	0	0.246949	0	0.427301	0	0.216915
0	0.191255	0	0.314754	0	0.0896053	0	0.0770055	0	0.207695	0	0.313288	0	0.327801	0	0.14795	0	0.0796581	0	0.411095	0	0.590305	0	0.384613	0	0.178315	0	0.183455	0	0.606872	0	0.605164	0	0.476251	0	0.345536	0	0.183717	0	0.606884	0	0.677368	0	0.500693	0	0.373547	0	0.421771	0	0.184279
0	0.0720211	0	0.0152312	0	0.059191	0	0.0262648	0	0.171428	0	0.116319	0	0.0504504	0	0.0810188	0	0.166567	0	0.260996	0	0.125336	0	0.0583054	0	0.148623	0	0.200301	0	0.362037	0	0.158988	0	0.0853564	0	0.217107	0	0.221462	0	0.362045	0	0.163166	0	0.106113	0	0.230213	0	0.341458	1	0.246799
0	0.11886	0	0.0560294	0	0.724418	0	0.0951891	0	0.411516	0	0.140988	0	0.0903275	0	0.762567	0	0.245265	0	0.445009	0	0.192105	0	0.140664	0	0.763699	0	0.429762	0	0.480733	0	0.221157	0	0.181226	0	0.772383	0	0.432097	0	0.480736	0	0.228575	0	0.234687	0	0.774057	0	0.454785	0	0.436813
0	0.0326015	0	0.0510589	0	0.0260138	0	0.0220651	0	0.219269	0	0.102964	0	0.1838	0	0.0480283	0	0.122437	0	0.353961	0	0.246369	0	0.223024	0	0.096754	0	0.154134	0	0.494711	0	0.263483	0	0.231594	0	0.099019	0	0.177241	0	0.494721	0	0.279785	0	0.251746	0	0.0994724	0	0.130014	0	0.179957
0	0.101129	0	0.342173	0	0.158346	0	0.0128839	0	0.225809	0	0.170925	0	0.342576	0	0.167001	0	0.372327	0	0.228193	0	0.234094	0	0.468594	0	0.190746	0	0.539943	0	0.230818	0	0.464299	0	0.505119	0	0.216251	0	0.54974	0	0.230819	0	0.488558	0	0.524914	0	0.221261	0	0.437927	0	0.5498
0	0.627051	0	0.0150981	0	0.254639	0	0.429021	0	0.0205103	0	0.642415	0	0.11567	0	0.306952	0	0.442688	0	0.0491217	0	0.660768	0	0.115987	0	0.38252	0	0.518572	0	0.0925115	0	0.665755	0	0.142488	0	0.435291	0	0.520495	0	0.0925155	0	0.679438	0	0.147003	0	0.445039	0	0.374676	0	0.525452
0	0.0806485	0	0.0713331	0	0.483282	0	0.364575	0	0.351471	0	0.152558	0	0.0862482	1	0.696619	0	0.655421	0	0.361954	0	0.267761	0	0.204691	1	0.801384	0	0.67909	0	0.37343	0	0.310382	0	0.301142	1	0.842893	0	0.69791	0	0.373431	0	0.323568	0	0.324623	1	0.852589	0	0.545085	0	0.698322
0	0.130319	0	0.0920411	0	0.487676	0	0.0332622	0	0.0696905	0	0.397279	0	0.126968	0	0.536966	0	0.0530074	0	0.257822	0	0.48036	0	0.142339	0	0.557938	0	0.15646	0	0.483817	0	0.575017	0	0.142589	0	0.55958	0	0.167811	0	0.483831	0	0.690923	0	0.157996	0	0.559907	0	0.282177	0	0.174336
0	0.464159	0	0.213286	0	0.78425	0	0.0779792	0	0.156243	0	0.484874	0	0.220284	0	0.872152	0	0.156816	0	0.284341	0	0.508464	0	0.255792	0	0.873995	0	0.171841	0	0.427125	0	0.549607	0	0.348518	0	0.884187	0	0.189336	0	0.427135	0	0.554522	0	0.399062	0	0.886061	0	0.318847	0	0.192734
0	0.0208945	0	0.0870203	0	0.0975644	0	0.713657	0	0.026434	0	0.0459428	0	0.149339	0	0.114065	0	0.725622	0	0.0295034	0	0.124805	0	0.155158	0	0.161817	1	0.796112	0	0.0330652	0	0.146415	0	0.167036	0	0.181477	1	0.804988	0	0.0330655	0	0.178124	0	0.167182	0	0.18537	0	0.637215	1	0.814504
0	0.103021	0	0.167173	0	0.0473792	0	0.0244714	0	0.00112135	0	0.225359	0	0.305576	0	0.11237	1	0.187135	0	0.0367776	0	0.548144	0	0.366685	0	0.169703	1	0.473902	0	0.128734	0	0.615859	0	0.391891	0	0.235476	1	0.538783	0	0.128743	1	0.742278	0	0.439133	0	0.248002	0	0.257205	1	0.551221
0	0.0103087	0	0.132717	0	0.152466	0	0.0721785	0	0.548395	0	0.0310199	0	0.236333	0	0.200602	0	0.0934204	0	0.556308	0	0.0487315	0	0.356364	0	0.455321	1	0.303656	0	0.564904	0	0.105819	0	0.36086	0	0.475123	1	0.344231	0	0.564904	1	0.253851	0	0.367721	0	0.478952	0	0.186301	1	0.370807
0	0.120393	0	0.30314	0	0.0897654	0	0.317315	0	0.184161	0	0.136448	0	0.34217	0	0.221825	0	0.358616	0	0.415068	0	0.187031	0	0.43099	0	0.238331	0	0.497152	0	0.633303	0	0.209309	0	0.471915	0	0.245102	0	0.531142	0	0.633316	0	0.299125	0	0.484763	0	0.246448	0	0.53253	0	0.53168
0	0.107051	0	0.197183	0	0.0418768	0	0.128607	0	0.0445494	0	0.118481	0	0.410751	0	0.234547	0	0.162669	0	0.117335	0	0.272454	0	0.442596	0	0.303162	0	0.249264	0	0.219957	0	0.350273	0	0.518093	0	0.342347	0	0.295829	0	0.219966	0	0.388386	0	0.520253	0	0.349824	0	0.418053	0	0.304775
0	0.164282	0	0.118067	0	0.670368	0	0.270711	0	0.0892843	0	0.19882	0	0.203395	0	0.790743	0	0.307144	0	0.089953	0	0.253126	0	0.386749	0	0.806578	1	0.573329	0	0.0906908	0	0.499325	0	0.44967	0	0.822462	1	0.640961	0	0.0906908	0	0.51447	0	0.472211	0	0.825381	0	0.602841	1	0.659495
0	0.0367079	0	0.0817359	0	0.135329	1	0.544967	0	0.0748817	0	0.0454742	0	0.302461	0	0.136685	1	0.755994	0	0.125954	0	0.0600257	0	0.37977	0	0.261184	1	0.838955	0	0.190663	0	0.0775475	0	0.404028	0	0.459777	1	0.857477	0	0.190668	0	0.139012	0	0.447835	0	0.489847	0	0.518809	1	0.865863
0	0.0804203	0	0.225875	0	0.233369	0	0.00908392	0	0.0217452	0	0.169197	0	0.292767	0	0.283759	0	0.0658219	0	0.0929462	0	0.184249	0	0.480726	0	0.457468	0	0.226678	0	0.207792	0	0.226281	0	0.586071	0	0.468885	0	0.324372	0	0.207801	0	0.28281	0	0.612878	0	0.471125	0	0.77148	0	0.327733
0	0.57467	0	0.232564	0	0.384335	0	0.0637567	0	0.129029	0	0.585462	0	0.398016	0	0.392425	0	0.20179	0	0.169605	0	0.615601	0	0.451896	0	0.584187	0	0.325543	0	0.217003	0	0.69332	0	0.502055	0	0.621573	0	0.337989	0	0.217007	0	0.703153	0	0.514062	0	0.628403	0	0.392772	1	0.362187
0	0.148945	0	0.229802	0	0.0584679	0	0.000227069	0	0.0842751	0	0.223258	0	0.267859	0	0.066985	1	0.173657	0	0.237049	0	0.239957	0	0.409183	0	0.0680859	1	0.428763	0	0.422246	0	0.283719	0	0.531683	0	0.101095	1	0.523165	0	0.422259	0	0.343573	0	0.58585	1	0.109553	0	0.181729	1	0.528371
0	0.166798	0	0.214302	0	0.165592	0	0.422239	0	0.0634816	0	0.342046	0	0.489017	0	0.220533	0	0.463708	0	0.094786	0	0.45521	0	0.51713	0	0.267487	0	0.626693	0	0.134113	0	0.47019	0	0.55164	0	0.365997	0	0.641466	0	0.134116	0	0.619213	0	0.576071	1	0.396449	0	0.553883	0	0.644821
0	0.122445	0	0.240853	0	0.22231	0	0.379622	0	0.0115809	0	0.248937	0	0.36856	0	0.499786	0	0.484313	0	0.0442148	0	0.266517	0	0.57808	0	0.506291	0	0.529293	0	0.100942	0	0.27906	0	0.650014	0	0.614561	0	0.558154	0	0.100948	0	0.297042	0	0.695226	0	0.619154	0	0.363346	1	0.57411
0	0.0844783	0	0.0557195	0	0.0277891	1	0.707583	0	0.197045	0	0.112293	0	0.135403	0	0.046706	1	0.812509	0	0.222055	0	0.199557	0	0.243316	0	0.0541876	1	0.894281	0	0.250023	0	0.233624	0	0.267992	0	0.237364	1	0.910959	0	0.250026	0	0.26664	0	0.291892	0	0.25629	0	0.389132	1	0.913001
0	0.170341	0	0.013946	0	0.00359805	0	0.0906282	0	0.235736	0	0.195604	0	0.0611413	0	0.0586071	0	0.173204	0	0.41381	0	0.411351	0	0.130825	0	0.103354	0	0.357297	0	0.587149	0	0.423818	0	0.294955	0	0.104362	0	0.366981	0	0.58716	0	0.506573	0	0.350363	0	0.130215	0	0.589581	0	0.377902
0	0.0654158	0	0.169727	0	0.105623	0	0.0420992	0	0.356456	0	0.107047	0	0.221599	0	0.199434	0	0.0589599	0	0.419524	0	0.261448	0	0.295715	0	0.45905	0	0.15401	0	0.485601	0	0.356121	0	0.374939	0	0.49094	1	0.260033	0	0.485606	0	0.38861	0	0.388203	0	0.51723	0	0.0894487	1	0.285439
0	0.299061	0	0.0179776	0	0.750958	0	0.00945709	0	0.0972773	0	0.348575	0	0.0401755	0	0.75709	1	0.22082	0	0.325563	0	0.386453	0	0.0717312	0	0.767237	1	0.51979	0	0.570489	0	0.399828	0	0.123055	0	0.770005	1	0.583551	0	0.570504	0	0.412228	0	0.20658	0	0.770092	0	0.214655	1	0.595799
0	0.0880158	0	0.048076	0	0.186106	0	0.603712	0	0.112021	0	0.157626	0	0.0760406	0	0.310085	1	0.805956	0	0.142452	0	0.187664	0	0.106772	0	0.387594	1	0.875493	0	0.178148	0	0.26085	0	0.155662	0	0.39481	1	0.897739	0	0.178151	0	0.270654	0	0.198161	0	0.401624	0	0.474892	1	0.903495
0	0.0596257	0	0.0740609	0	0.142439	0	0.415803	0	0.203208	0	0.305253	0	0.154722	0	0.160538	1	0.728831	0	0.23589	0	0.365806	0	0.187806	0	0.249267	1	0.838058	0	0.272441	0	0.517911	0	0.221442	0	0.291027	1	0.868712	0	0.272444	0	0.539313	0	0.25566	0	0.29237	0	0.0614069	1	0.87456
0	0.236118	0	0.0340729	0	0.0359194	0	0.00393166	0	0.0882904	0	0.327729	0	0.0347939	0	0.0495204	1	0.257703	0	0.106447	0	0.386356	0	0.0919763	0	0.0602506	1	0.481542	0	0.127702	0	0.499134	0	0.115606	0	0.270642	1	0.574113	0	0.127704	0	0.507933	0	0.142653	0	0.272208	0	0.599529	1	0.595261
0	0.21765	0	0.223021	0	0.17521	0	0.0313702	0	0.284047	0	0.274713	0	0.246356	0	0.184991	0	0.0388558	0	0.567307	0	0.367632	0	0.247482	0	0.299665	0	0.102895	0	0.780987	0	0.397772	0	0.273024	0	0.319487	0	0.123561	0	0.780997	0	0.464414	0	0.292143	0	0.327354	0	0.165651	0	0.135087
0	0.00449896	0	0.315994	0	0.129817	0	0.116583	0	0.0227781	0	0.0424269	0	0.407377	0	0.204953	0	0.179556	0	0.0821316	0	0.351869	0	0.426482	0	0.22213	1	0.41292	0	0.176523	0	0.376004	0	0.479662	0	0.289413	1	0.489245	0	0.176531	0	0.386547	0	0.493144	0	0.325642	0	0.385203	1	0.507821
0	0.0680026	0	0.478421	0	0.193891	0	0.203811	0	0.0481319	0	0.10876	0	0.593771	0	0.49791	0	0.28486	0	0.0825719	0	0.214792	0	0.649956	0	0.511208	0	0.302706	0	0.128064	0	0.26427	0	0.650495	0	0.56531	0	0.309046	0	0.128068	0	0.320719	0	0.659603	0	0.568145	0	0.312921	0	0.334785
0	0.164634	0	0.226516	0	0.141213	0	0.152678	0	0.331547	0	0.187264	0	0.438625	0	0.182235	0	0.181938	0	0.556892	0	0.255782	0	0.544917	0	0.191354	0	0.184638	0	0.740161	0	0.304275	0	0.556865	0	0.202509	0	0.185159	0	0.740171	0	0.426931	0	0.581794	0	0.215415	0	0.0824254	0	0.188623
0	0.0286446	0	0.166595	0	0.109302	0	0.481655	0	0.0296903	0	0.0488062	0	0.168443	0	0.120975	0	0.738551	1	0.351353	0	0.131925	0	0.35243	0	0.190114	0	0.801538	1	0.37265	0	0.203901	0	0.409701	0	0.284128	0	0.819352	1	0.372652	0	0.299442	0	0.410147	0	0.297702	0	0.426133	0	0.821555
0	0.154041	0	0.00368136	0	0.0969347	0	0.17433	0	0.167448	0	0.226255	0	0.0210089	0	0.127867	0	0.198892	0	0.260628	0	0.286292	0	0.0217874	0	0.416389	0	0.323594	0	0.365908	0	0.519141	0	0.0784886	0	0.428878	0	0.338351	0	0.365916	0	0.538936	0	0.0852536	0	0.4308	0	0.562928	0	0.348248
0	0.667271	0	0.0458129	0	0.199593	0	0.00276225	0	0.247807	0	0.692518	0	0.0564027	0	0.223517	0	0.0577874	0	0.3128	0	0.70804	0	0.0914484	0	0.262029	0	0.150744	0	0.383634	0	0.752726	0	0.212714	0	0.27599	0	0.222033	0	0.38364	1	0.754874	0	0.245642	0	0.293303	0	0.499131	1	0.247735
0	0.119353	0	0.399735	0	0.127123	0	0.395259	0	0.024352	0	0.11947	0	0.424041	0	0.179109	0	0.461667	0	0.0477785	0	0.156251	0	0.436954	0	0.190582	0	0.688989	0	0.0812317	0	0.209946	0	0.438112	0	0.198183	0	0.697592	0	0.0812348	1	0.391812	0	0.481622	0	0.201006	0	0.311579	0	0.699201
0	0.0464018	0	0.00620682	0	0.435072	0	0.479921	0	0.127354	0	0.265047	0	0.0944717	0	0.52396	0	0.539822	0	0.335995	0	0.353644	0	0.113853	0	0.546754	1	0.665915	0	0.555605	0	0.430327	0	0.144611	0	0.587575	1	0.722233	0	0.555619	0	0.447934	0	0.212203	1	0.611211	0	0.43868	1	0.736539
0	0.058693	0	0.0636271	0	0.286204	0	0.0274063	0	0.0937442	0	0.0899309	0	0.0723768	0	0.387084	0	0.0767905	0	0.15584	0	0.135421	0	0.189489	0	0.407099	1	0.259246	0	0.232477	0	0.181156	0	0.199715	0	0.591664	1	0.347562	0	0.232484	0	0.218975	0	0.200423	1	0.614098	0	0.132763	1	0.376539
0	0.461581	0	0.171207	0	0.097375	0	0.0061064	0	0.0295704	0	0.494503	0	0.351202	0	0.111692	0	0.0240831	0	0.0328209	0	0.494635	0	0.36136	0	0.159208	0	0.0301123	0	0.0365799	0	0.513431	0	0.377702	0	0.190979	0	0.0783174	0	0.0365803	0	0.543641	0	0.395929	0	0.193768	0	0.782707	0	0.083535
0	0.0411719	0	0.34783	0	0.209034	0	0.0164934	0	0.131932	0	0.0994721	0	0.430439	0	0.287633	1	0.224157	0	0.196711	0	0.396433	0	0.562498	0	0.383804	1	0.382763	0	0.272907	0	0.426114	0	0.63086	0	0.392506	1	0.465775	0	0.272913	0	0.477511	0	0.634816	0	0.393874	0	0.472942	1	0.485692
0	0.148414	0	0.203688	0	0.181218	0	0.0267323	0	0.0456655	0	0.450123	0	0.36426	0	0.217389	0	0.0371367	0	0.0628586	0	0.492272	0	0.435596	0	0.314499	1	0.254916	0	0.0843111	0	0.550123	0	0.442659	0	0.338824	1	0.324447	0	0.0843131	0	0.676906	0	0.451275	0	0.349358	0	0.48111	1	0.350042
0	0.00550519	0	0.373566	0	0.22323	0	0.111684	0	0.383506	0	0.0241351	0	0.562081	0	0.281187	0	0.129468	0	0.405804	0	0.0516741	0	0.659449	0	0.29527	0	0.388693	0	0.429948	0	0.0827919	0	0.723572	0	0.313217	0	0.422799	0	0.42995	0	0.142417	0	0.749494	0	0.351167	0	0.276903	1	0.444568
0	0.0445593	0	0.00330379	0	0.0905792	0	0.269664	0	0.325443	0	0.146127	0	0.105753	0	0.374527	0	0.64087	0	0.340401	0	0.238162	0	0.282766	0	0.439684	0	0.657771	0	0.356773	0	0.238289	0	0.337671	0	0.473824	0	0.668009	0	0.356775	0	0.28097	0	0.341987	0	0.47893	0	0.414934	0	0.669127
0	0.0298179	0	0.0720992	0	0.589839	0	0.0257656	0	0.0912203	0	0.0349698	0	0.083192	0	0.661713	0	0.134996	0	0.199564	0	0.404722	0	0.225444	0	0.680349	1	0.347091	0	0.333556	0	0.596943	0	0.325165	0	0.722463	1	0.420243	0	0.333567	0	0.639547	0	0.383664	0	0.723365	0	0.451408	1	0.442297
0	0.0514327	0	0.470784	0	0.900332	0	0.212647	0	0.179913	0	0.0859816	0	0.606089	0	0.908452	0	0.347926	0	0.351755	1	0.425779	0	0.614953	0	0.916929	0	0.417276	0	0.52988	1	0.484504	0	0.697275	0	0.928156	0	0.463631	0	0.529891	1	0.638183	0	0.714248	0	0.928799	0	0.302188	0	0.463767
0	0.09201	0	0.0705225	0	0.494448	0	0.0623911	0	0.0573702	0	0.162277	0	0.177017	0	0.555564	0	0.0970749	0	0.289283	0	0.219277	0	0.322358	0	0.714923	0	0.112356	0	0.558551	0	0.258186	0	0.428131	0	0.720684	0	0.11833	0	0.558567	0	0.295432	0	0.476742	0	0.72242	0	0.573963	0	0.129995
0	0.0130817	0	0.0451518	0	0.679168	1	0.0517394	0	0.752425	0	0.0255842	0	0.0645596	0	0.681826	1	0.444281	0	0.762236	0	0.142133	0	0.15382	0	0.734986	1	0.589576	0	0.772645	0	0.177314	0	0.16268	0	0.761169	1	0.634262	0	0.772646	0	0.194509	0	0.230834	0	0.764415	0	0.64318	1	0.646741
0	0.0489521	0	0.133121	0	0.22573	0	0.542717	0	0.141598	0	0.0801843	0	0.265205	0	0.372373	0	0.590414	0	0.184727	0	0.0889439	0	0.290316	0	0.41216	0	0.606207	0	0.234693	0	0.155984	0	0.39285	0	0.43651	0	0.64722	0	0.234698	0	0.179929	0	0.447991	0	0.449854	0	0.186787	0	0.649959
0	0.0804661	0	0.0486058	0	0.182829	0	0.458306	0	0.0693917	0	0.0910293	0	0.0711176	0	0.209202	0	0.473965	0	0.378152	0	0.139842	0	0.173767	0	0.283609	0	0.503027	0	0.682238	0	0.429372	0	0.249023	0	0.327002	0	0.53336	0	0.682252	0	0.478131	0	0.254334	0	0.341486	0	0.185188	0	0.549282
0	0.10238	0	0.16511	0	0.0967912	0	0.329088	0	0.0562966	0	0.185159	0	0.223701	0	0.268368	0	0.396842	0	0.115141	0	0.279124	0	0.251798	0	0.272897	0	0.424641	0	0.193934	0	0.325467	0	0.27041	0	0.467172	0	0.4876	0	0.19394	0	0.356967	0	0.326903	0	0.469128	0	0.564554	0	0.491224
0	0.188438	0	0.0228232	0	0.0410469	0	0.301859	0	0.0185073	0	0.284274	0	0.0512829	0	0.336259	0	0.334908	0	0.033883	0	0.317202	0	0.0901965	0	0.461013	1	0.528283	0	0.0557019	0	0.431349	0	0.165821	0	0.53062	1	0.600655	0	0.0557039	0	0.431439	0	0.206492	0	0.53922	0	0.402924	1	0.615277
0	0.562978	0	0.187418	0	0.0197661	0	0.128084	0	0.11125	0	0.572248	0	0.240535	0	0.214396	0	0.160812	0	0.161146	0	0.608958	0	0.284167	0	0.238932	0	0.188941	0	0.220845	0	0.61499	0	0.304968	0	0.275087	0	0.238728	0	0.22085	0	0.718728	0	0.315381	0	0.280472	0	0.247887	0	0.258592
0	0.26043	0	0.0438473	0	0.665049	0	0.0503982	0	0.619329	0	0.378792	0	0.0558974	0	0.808814	0	0.0517949	0	0.69594	0	0.393497	0	0.0913395	0	0.856038	1	0.305069	0	0.765432	0	0.434466	0	0.124341	0	0.870961	1	0.386252	0	0.765437	0	0.461483	0	0.167242	0	0.872933	0	0.448702	1	0.40271
0	0.0133254	0	0.141882	0	0.20193	0	0.00245083	0	0.349288	0	0.148193	0	0.149202	0	0.246445	0	0.103967	0	0.358614	0	0.254721	0	0.164434	0	0.503014	0	0.181753	0	0.368829	0	0.32947	0	0.195489	0	0.506002	0	0.260726	0	0.36883	0	0.357448	0	0.207018	0	0.533752	0	0.140035	0	0.270816
0	0.403486	0	0.0311568	0	0.112408	0	0.162899	0	0.356297	0	0.506236	0	0.0751971	0	0.138497	0	0.246702	0	0.69929	0	0.596711	0	0.0805683	0	0.336545	0	0.368611	0	0.89253	0	0.615364	0	0.109064	0	0.439418	0	0.390385	0	0.892536	0	0.653277	0	0.128016	0	0.453424	0	0.4498	0	0.394775
0	0.224944	0	0.00701912	0	0.084236	0	0.045331	0	0.944462	0	0.254842	0	0.00835468	0	0.15519	0	0.0597225	0	0.952305	0	0.269594	0	0.0333859	0	0.438181	0	0.0871854	0	0.959732	0	0.310354	0	0.04034	0	0.455495	0	0.150513	0	0.959733	0	0.509142	0	0.0517571	0	0.461429	0	0.394369	1	0.174249
0	0.182342	0	0.0366977	0	0.229878	0	0.0832258	0	0.112413	0	0.30074	0	0.0457587	0	0.282154	0	0.127189	0	0.206072	0	0.44141	0	0.0484501	0	0.322379	0	0.212977	0	0.318574	0	0.452629	0	0.0518479	0	0.441331	0	0.25941	0	0.318583	0	0.484181	0	0.0653411	0	0.451345	0	0.0494966	0	0.273424
0	0.0981723	0	0.176008	0	0.112669	0	0.12388	0	0.0510503	0	0.220047	0	0.282894	0	0.143179	1	0.331414	0	0.445805	0	0.444533	0	0.296008	0	0.168112	1	0.602923	0	0.78376	0	0.518316	0	0.338421	0	0.386666	1	0.65012	0	0.783772	0	0.588522	0	0.345077	0	0.387359	0	0.751553	1	0.664255
0	0.487009	0	0.00313384	0	0.0156435	1	0.109796	0	0.00661454	0	0.562316	0	0.113934	0	0.230558	1	0.512155	0	0.0255099	0	0.660236	0	0.201681	0	0.299452	1	0.69118	0	0.0600352	0	0.713598	0	0.204758	0	0.447835	1	0.735529	0	0.0600386	0	0.717217	0	0.207646	0	0.465362	0	0.0595865	1	0.744909
0	0.336449	0	0.100284	0	0.1717	0	0.0103914	0	0.21938	0	0.387566	0	0.111781	0	0.254728	0	0.105891	0	0.227832	0	0.421086	0	0.268522	0	0.30282	0	0.172668	0	0.237176	0	0.431977	0	0.278286	0	0.509356	0	0.208288	0	0.237177	0	0.46269	0	0.302101	0	0.512469	0	0.515434	1	0.230008
0	0.379642	0	0.203107	0	0.0876548	0	0.609699	0	0.236328	0	0.594892	0	0.223499	0	0.114619	0	0.788451	0	0.238194	1	0.80409	0	0.235291	0	0.142999	0	0.796937	0	0.240248	1	0.852531	0	0.303312	0	0.176728	1	0.834176	0	0.240248	1	0.902007	0	0.305079	0	0.200396	0	0.510146	1	0.842895
0	0.130073	0	0.133389	0	0.0969395	0	0.278855	0	0.114167	0	0.24141	0	0.151817	0	0.13377	0	0.36247	0	0.221782	0	0.384952	0	0.168955	0	0.351842	0	0.372919	0	0.349976	0	0.48947	0	0.283883	0	0.371456	0	0.380364	0	0.349986	0	0.536968	0	0.289398	0	0.406066	0	0.431972	0	0.382236
0	0.106626	0	0.0309206	0	0.0408724	0	0.503055	0	0.0261117	0	0.201366	0	0.0659316	0	0.181908	0	0.555914	0	0.132768	0	0.359102	0	0.079159	0	0.25881	0	0.596886	0	0.297072	0	0.519191	0	0.0861063	0	0.315083	0	0.597768	0	0.297085	0	0.535904	0	0.117644	0	0.342587	0	0.262908	0	0.60953
0	0.0848327	0	0.312748	0	0.195812	0	0.0178743	0	0.0394352	0	0.153419	0	0.314743	0	0.22563	0	0.146967	0	0.0449233	0	0.265444	0	0.361822	0	0.252787	0	0.209194	0	0.0513254	0	0.375639	0	0.374804	0	0.292671	0	0.265879	0	0.051326	0	0.40561	0	0.433566	0	0.330847	0	0.531479	0	0.276078
0	0.416417	0	0.0195726	0	0.0631523	0	0.0560826	0	0.0127757	0	0.44856	0	0.200519	0	0.0874147	0	0.0953304	0	0.0265661	0	0.503805	0	0.202259	0	0.121007	0	0.116323	0	0.0472711	0	0.527481	0	0.215109	0	0.144659	0	0.162688	0	0.0472731	0	0.535314	0	0.220048	0	0.151189	0	0.0309153	0	0.180921
0	0.269427	0	0.207036	0	0.0769292	0	0.000129847	0	0.0123998	0	0.381939	0	0.277736	0	0.0884273	0	0.0140655	0	0.0904652	0	0.64397	0	0.465085	0	0.227221	0	0.233303	0	0.229287	0	0.711493	0	0.495708	0	0.398269	0	0.27923	0	0.229298	0	0.745063	0	0.50214	0	0.401991	0	0.0394619	0	0.293103
0	0.151482	0	0.170759	0	0.128174	0	0.45715	0	0.503556	0	0.418987	0	0.367201	0	0.132868	0	0.647571	0	0.528566	0	0.539418	0	0.425703	0	0.159912	0	0.660627	0	0.555138	0	0.630045	0	0.426918	0	0.223102	0	0.724805	0	0.555141	0	0.674837	0	0.433671	0	0.234104	0	0.246535	0	0.735887
0	0.192613	0	0.0399854	0	0.367043	0	0.238646	0	0.0138293	0	0.256843	0	0.105061	0	0.418161	0	0.267921	0	0.0298342	0	0.377908	0	0.267675	0	0.440815	0	0.364504	0	0.0540431	0	0.460698	0	0.402976	0	0.45992	0	0.369577	0	0.0540454	0	0.468856	0	0.421397	0	0.466444	0	0.212082	0	0.375723
0	0.0943455	0	0.282703	0	0.340815	0	0.185327	0	0.206487	0	0.115562	0	0.330422	0	0.346215	0	0.307453	0	0.41667	0	0.204411	0	0.404514	0	0.357582	0	0.364102	0	0.617066	0	0.255471	0	0.446345	0	0.385353	1	0.46904	0	0.617078	0	0.343198	0	0.447021	1	0.415154	0	0.453593	1	0.49478
0	0.0737191	0	0.209794	0	0.176767	0	0.000860571	0	0.167662	0	0.128479	0	0.248144	0	0.2669	0	0.00956957	0	0.18918	0	0.168432	0	0.290166	0	0.271392	0	0.0344683	0	0.213422	0	0.409077	0	0.407924	0	0.382411	0	0.105177	0	0.213424	0	0.525728	0	0.474632	0	0.386806	0	0.543913	0	0.122202
0	0.151609	0	0.140897	0	0.295882	0	0.222151	0	0.0226984	0	0.266409	0	0.358815	0	0.357457	1	0.445863	0	0.0264876	0	0.403283	0	0.391289	0	0.405412	1	0.608314	0	0.030982	0	0.501402	0	0.44335	0	0.425695	1	0.670926	0	0.0309824	0	0.569209	0	0.465944	0	0.452532	0	0.404368	1	0.686091
0	0.127106	0	0.172782	0	0.0625925	0	0.201613	0	0.222752	0	0.159487	0	0.252449	0	0.103862	0	0.228439	0	0.382792	0	0.494236	0	0.436342	0	0.108806	1	0.519742	0	0.544448	0	0.571616	0	0.464186	0	0.129344	1	0.580827	0	0.544459	0	0.588174	0	0.519679	0	0.14105	0	0.117875	1	0.596235
0	0.102267	0	0.157104	0	0.0646354	0	0.371485	0	0.223105	0	0.124581	0	0.191078	0	0.0678086	0	0.403616	0	0.239911	0	0.198926	0	0.260955	0	0.144924	0	0.459844	0	0.258541	0	0.273274	0	0.285936	0	0.15478	0	0.469827	0	0.258542	0	0.359572	0	0.316856	0	0.159152	0	0.491358	0	0.481094
0	0.0875712	0	0.225907	0	0.3995	0	0.0223084	0	0.0189708	0	0.181997	0	0.237404	0	0.585636	0	0.0474945	0	0.0314315	0	0.210975	0	0.268415	0	0.624412	0	0.0753756	0	0.0485177	0	0.245077	0	0.399475	0	0.626761	0	0.0995787	0	0.0485193	0	0.339408	0	0.415741	0	0.630392	0	0.578066	0	0.108166
0	0.120045	0	0.0740827	0	0.130969	0	0.420777	0	0.263007	0	0.227366	0	0.0786867	0	0.238208	0	0.496192	0	0.280256	0	0.305203	0	0.0866945	0	0.281307	0	0.509421	0	0.299262	0	0.411736	0	0.130814	0	0.32348	0	0.515949	0	0.299264	0	0.473788	0	0.143639	0	0.343831	0	0.377735	0	0.517771
0	0.0505675	0	0.32985	0	0.28737	0	0.0990074	0	0.104159	0	0.0558814	0	0.405421	0	0.336779	0	0.110063	0	0.172514	0	0.179819	0	0.410364	0	0.34012	0	0.124301	0	0.255727	0	0.435276	0	0.431603	0	0.344309	0	0.13276	0	0.255734	0	0.470507	0	0.494766	0	0.348576	0	0.333937	0	0.133075
0	0.166562	0	0.229488	0	0.118337	0	0.208011	0	0.00145832	0	0.181007	0	0.456142	0	0.293097	0	0.224984	0	0.00877901	0	0.222168	0	0.514953	0	0.48713	0	0.520667	0	0.0248906	0	0.284489	0	0.521179	0	0.540164	1	0.606354	0	0.0248924	0	0.456698	0	0.544245	0	0.543303	0	0.184323	1	0.626751
0	0.189585	0	0.25454	0	0.0930551	0	0.0543521	0	0.0513484	0	0.195644	0	0.300437	0	0.109824	0	0.398906	0	0.10823	0	0.225711	0	0.487905	0	0.207761	0	0.503997	0	0.185504	0	0.249435	0	0.491275	0	0.256928	0	0.516106	0	0.185511	0	0.333447	0	0.502234	0	0.258912	0	0.564885	0	0.528921
0	0.241132	0	0.0181758	0	0.153652	0	0.884635	0	0.365204	0	0.34304	0	0.0922003	0	0.169919	0	0.910204	0	0.412925	0	0.460937	0	0.126739	0	0.217231	0	0.927867	0	0.463592	0	0.513876	0	0.173281	0	0.253131	0	0.929732	0	0.463596	0	0.572235	0	0.177394	0	0.253881	0	0.184208	0	0.93172
0	0.148311	0	0.105965	0	0.159629	0	0.442299	0	0.168652	0	0.208236	0	0.120333	0	0.276388	0	0.457037	0	0.186666	0	0.344164	0	0.214991	0	0.428332	0	0.488787	0	0.206896	0	0.449459	0	0.354531	0	0.430876	0	0.499574	0	0.206897	0	0.499162	0	0.3567	0	0.438125	0	0.405381	0	0.510268
0	0.31095	0	0.261293	0	0.290508	0	0.509164	0	0.142917	0	0.383951	0	0.29597	0	0.302979	0	0.586867	0	0.32429	0	0.392629	0	0.310433	0	0.319352	0	0.622399	0	0.518199	0	0.423836	0	0.339731	0	0.474643	0	0.646105	0	0.518212	0	0.447905	0	0.366779	0	0.475365	0	0.359649	0	0.66475
0	0.439245	0	0.24058	0	0.0673611	0	0.205865	0	0.00375757	0	0.459125	0	0.346034	0	0.187196	0	0.21305	0	0.0113566	0	0.474744	0	0.375534	0	0.202509	0	0.227194	0	0.0248242	0	0.495629	0	0.443253	0	0.284136	0	0.277106	0	0.0248255	0	0.563168	0	0.508381	0	0.296946	0	0.450224	0	0.278599
0	0.089116	0	0.00878131	0	0.400661	0	0.0115835	0	0.010164	0	0.194422	0	0.0220865	0	0.433073	0	0.0565463	0	0.0467461	0	0.201687	0	0.0807515	0	0.521237	0	0.099033	0	0.112841	0	0.30135	0	0.0893452	0	0.550409	0	0.112333	0	0.112847	0	0.48144	0	0.103114	0	0.557254	0	0.220805	0	0.135536
0	0.203447	0	0.0198344	0	0.26122	0	0.0777836	0	0.00810768	0	0.326653	0	0.0500025	0	0.2957	0	0.19282	0	0.0351347	0	0.4449	0	0.0714719	0	0.30727	0	0.219197	0	0.0847228	0	0.536094	0	0.0890215	0	0.429077	0	0.256519	0	0.0847276	0	0.573134	0	0.122909	0	0.43514	0	0.513957	0	0.259709
0	0.0995552	0	0.500859	0	0.0178397	0	0.474138	0	0.00096334	0	0.140688	0	0.534302	0	0.0486153	0	0.489313	0	0.00674198	0	0.212967	0	0.571493	0	0.154585	0	0.513518	0	0.0201352	0	0.220345	0	0.619834	0	0.168459	0	0.53866	0	0.0201367	0	0.238802	0	0.624015	0	0.169038	0	0.376454	0	0.545427
0	0.1063	0	0.192021	0	0.402353	0	0.419107	0	0.0216666	0	0.325143	0	0.348973	0	0.487757	0	0.458274	0	0.035609	0	0.412408	0	0.383306	0	0.514655	0	0.459815	0	0.0545824	0	0.425702	0	0.404658	0	0.524401	0	0.46783	0	0.0545842	0	0.468646	0	0.416484	0	0.547138	0	0.437514	0	0.469793
0	0.16799	0	0.0147404	0	0.226895	0	0.159447	0	0.00544123	0	0.198003	0	0.0303692	0	0.343608	0	0.223019	0	0.0102376	0	0.224486	0	0.132421	0	0.373971	1	0.385692	0	0.0173813	0	0.23044	0	0.165055	0	0.452343	1	0.446377	0	0.017382	0	0.316005	0	0.200759	0	0.465268	0	0.35176	1	0.462281
0	0.240701	0	0.0443942	0	0.318442	0	0.388987	0	0.133714	0	0.252268	0	0.0713673	0	0.332045	0	0.398807	0	0.207696	0	0.389769	0	0.0948274	0	0.371472	0	0.526514	0	0.294566	0	0.479241	0	0.117186	0	0.38056	0	0.53034	0	0.294573	0	0.501375	0	0.12845	0	0.387515	0	0.151609	0	0.532513
0	0.0668795	0	0.221557	0	0.144765	0	0.183235	0	0.0607703	0	0.168919	0	0.288006	0	0.23955	0	0.21745	0	0.0758394	0	0.319435	0	0.322056	0	0.330619	0	0.28541	0	0.0938788	0	0.377472	0	0.416227	0	0.418663	0	0.308421	0	0.0938804	0	0.39552	0	0.434312	0	0.43948	0	0.368365	0	0.312486
0	0.102935	0	0.545086	0	0.172258	0	0.52345	0	0.228929	0	0.141854	0	0.59689	0	0.373885	0	0.713942	0	0.277831	0	0.195126	0	0.637076	0	0.470126	0	0.723341	0	0.331933	0	0.267323	0	0.651415	0	0.493086	0	0.737406	0	0.331938	0	0.343123	0	0.660746	0	0.4953	0	0.26994	0	0.739219
0	0.231491	0	0.170734	0	0.0381085	0	0.0366035	0	0.259797	0	0.268622	0	0.336934	0	0.0400966	0	0.0614172	0	0.416319	0	0.530497	0	0.394715	0	0.050088	0	0.0932815	0	0.570338	0	0.547514	0	0.418437	0	0.0722196	0	0.102119	0	0.570348	0	0.608223	0	0.466539	0	0.0743922	0	0.182813	0	0.105128
0	0.214495	0	0.033568	0	0.295357	0	0.539476	0	0.266969	0	0.248206	0	0.0687041	0	0.375758	0	0.752684	0	0.403912	0	0.285196	0	0.196696	0	0.453533	0	0.804555	0	0.541567	0	0.392767	0	0.238915	0	0.482248	0	0.840522	0	0.541577	0	0.398228	0	0.251281	0	0.495582	0	0.683273	0	0.843625
0	0.00677667	0	0.0087415	0	0.201242	0	0.327486	0	0.0688698	0	0.0293092	0	0.036096	0	0.22546	0	0.340937	0	0.087166	0	0.0372813	0	0.0670253	0	0.406754	0	0.557426	0	0.109076	1	0.241845	0	0.101725	0	0.472117	0	0.564254	0	0.109078	1	0.374612	0	0.113903	0	0.473728	0	0.280875	0	0.574733
0	0.0823477	0	0.103634	0	0.473243	0	0.116594	0	0.0765923	0	0.149347	0	0.114969	0	0.5338	0	0.236063	0	0.197166	0	0.289924	0	0.16441	0	0.535697	0	0.303309	0	0.349822	1	0.437735	0	0.266252	0	0.598931	0	0.343142	0	0.349834	1	0.59743	0	0.290012	0	0.610559	0	0.127417	0	0.347486
0	0.0643912	0	0.105853	0	0.0209361	0	0.0130871	0	0.442512	0	0.0895105	0	0.262397	0	0.0478088	0	0.384808	0	0.530726	0	0.135297	0	0.273984	0	0.116075	0	0.433535	0	0.61694	0	0.251506	0	0.308542	0	0.126517	0	0.455603	0	0.616946	1	0.411438	0	0.332724	0	0.131849	0	0.263048	0	0.46488
0	0.272771	0	0.0499849	0	0.0876894	1	0.8653	0	0.031567	0	0.305154	0	0.112719	0	0.137671	1	0.926016	0	0.18604	0	0.349056	0	0.247563	0	0.159683	1	0.960991	0	0.405465	0	0.391678	0	0.287255	0	0.231915	1	0.969078	0	0.40548	1	0.580597	0	0.342754	0	0.237196	0	0.399285	1	0.970911
0	0.466329	0	0.0403475	0	0.306672	0	0.491248	0	0.161327	0	0.481284	0	0.117479	0	0.329441	0	0.511648	0	0.29241	0	0.515351	0	0.18326	0	0.39601	1	0.643591	0	0.437348	0	0.66913	0	0.191633	0	0.52322	1	0.686792	0	0.437358	0	0.675883	0	0.210654	0	0.528348	0	0.376641	1	0.697705
0	0.119338	0	0.699878	0	0.398483	0	0.33578	0	0.0391079	0	0.173717	0	0.76295	0	0.455453	0	0.348709	0	0.0478173	0	0.237358	0	0.800404	0	0.485177	1	0.54798	0	0.058276	0	0.267143	0	0.836452	0	0.486884	1	0.611537	0	0.0582769	0	0.271816	0	0.843474	0	0.498392	0	0.0720001	1	0.627312
0	0.148058	0	0.130323	0	0.047022	1	0.806616	0	0.0444529	0	0.457955	0	0.427086	0	0.0923431	1	0.92253	0	0.045464	0	0.535373	0	0.520731	0	0.138949	1	0.960608	0	0.0465878	0	0.544196	0	0.561901	0	0.202734	1	0.969101	0	0.0465879	1	0.681352	0	0.565637	0	0.219623	1	0.518239	1	0.971005
0	0.137299	0	0.132832	0	0.270871			0	0.325694	0	0.151486	0	0.348644	0	0.401108			0	0.429541	0	0.1885	0	0.573755	0	0.420594			0	0.534592	0	0.300232	0	0.620204	0	0.436835			0	0.5346	0	0.374252	0	0.65644	0	0.438706	1	0.530342
0	0.413379	0	0.046755	0	0.213141			0	0.315914	0	0.455378	0	0.0690729	0	0.21537			0	0.511918	0	0.489253	0	0.240417	0	0.275799			0	0.684008	0	0.523966	0	0.317958	0	0.333093			0	0.684018	0	0.56021	0	0.346247	0	0.346132	0	0.370955
0	0.109425	0	0.150528	0	0.019936			0	0.102401	0	0.183599	0	0.153292	0	0.0357682			0	0.1748	0	0.203902	0	0.18025	0	0.0753961			0	0.263232	0	0.239601	0	0.356192	0	0.102216			0	0.26324	0	0.295423	0	0.39041	0	0.127995	0	0.188425
1	0.17602	0	0.0105473	0	0.202744			0	0.0855982	1	0.456259	0	0.0346863	1	0.417979			0	0.385658	1	0.714909	0	0.0361683	1	0.627359			0	0.676457	1	0.815253	0	0.138844	1	0.716537			0	0.676471	1	0.867399	0	0.179013	1	0.730691	0	0.446367
0	0.00184705	0	0.016469	0	0.271107			0	0.113383	0	0.0933387	0	0.0393591	1	0.435354			0	0.119188	0	0.156545	0	0.0710207	1	0.56895			0	0.125679	0	0.188087	0	0.0872814	1	0.682637			0	0.12568	0	0.204616	0	0.169955	1	0.698198	0	0.400202
0	0.262878	0	0.431392	0	0.413708			0	0.138155	0	0.296237	0	0.491099	0	0.567638			0	0.288342	0	0.646188	0	0.524389	0	0.649218			0	0.455805	0	0.677918	0	0.525971	0	0.672517			0	0.455817	0	0.724407	0	0.581244	0	0.67275	0	0.599547
0	0.0952033	0	0.704429	0	0.269506			0	0.276104	0	0.0962302	0	0.812127	0	0.361953			0	0.439063	0	0.111895	0	0.832662	0	0.363883			0	0.595836	0	0.180361	0	0.843713	0	0.380716			0	0.595846	0	0.270553	0	0.847327	0	0.391912	0	0.574049
0	0.111148	0	0.181524	0	0.193601			0	0.118662	0	0.230465	0	0.506313	0	0.195956			0	0.306562	0	0.286304	0	0.654077	0	0.218539			0	0.512631	0	0.317024	0	0.672345	0	0.26846			0	0.512644	0	0.350828	0	0.673014	0	0.272105	0	0.185757
0	0.0374959	0	0.32388	0	0.0491421			0	0.27496	0	0.0542298	0	0.422313	0	0.0791275			0	0.30488	0	0.133687	0	0.647434	0	0.251914			0	0.337704	0	0.163193	0	0.674417	0	0.292619			0	0.337707	0	0.322395	0	0.685909	0	0.303643	0	0.42633
0	0.651794	0	0.0515541	0	0.185107			0	0.263774	0	0.664738	0	0.224102	0	0.33149			0	0.317859	0	0.771958	0	0.31299	0	0.413282			0	0.37678	0	0.779091	0	0.447398	0	0.499936			0	0.376785	0	0.788651	0	0.462119	0	0.504536	0	0.0229649
0	0.412978	0	0.024229	0	0.172108			0	0.0271816	0	0.462578	0	0.0890695	0	0.19063			0	0.158025	0	0.497088	0	0.246528	0	0.19282			0	0.353705	0	0.542746	0	0.436156	0	0.194545			0	0.353719	0	0.549569	0	0.457826	0	0.202484	0	0.415245
0	0.120757	0	0.182059	0	0.112276			0	0.01012	0	0.364454	0	0.286459	0	0.207759			0	0.0625441	0	0.365855	0	0.37036	0	0.241328			0	0.159419	0	0.619815	0	0.431381	0	0.25999			0	0.159428	0	0.674366	0	0.497616	0	0.263561	0	0.239836
0	0.00207752	0	0.142807	0	0.602728			0	0.185336	0	0.189181	0	0.173246	0	0.671096			0	0.218915	0	0.341443	0	0.26347	0	0.739412			0	0.256731	0	0.35572	0	0.381442	0	0.797022			0	0.256734	0	0.386845	0	0.474175	0	0.800422	0	0.325062
0	0.762494	0	0.0267075	0	0.0595723			0	0.189428	0	0.768018	0	0.197271	0	0.207965			0	0.226232	0	0.781209	0	0.225234	0	0.225277			0	0.267643	0	0.799181	0	0.287226	0	0.297547			0	0.267646	0	0.809667	0	0.322777	0	0.305336	0	0.317148
0	0.00445417	0	0.114384	0	0.544462			0	0.00270837	0	0.0101848	0	0.173057	0	0.606961			0	0.0272532	0	0.0203635	0	0.352149	0	0.661697			0	0.0827482	0	0.0683105	0	0.415554	0	0.662735			0	0.0827537	0	0.0883937	0	0.473669	0	0.673454	0	0.425207
0	0.0415186	0	0.00971212	0	0.0719653			0	0.610651	0	0.265937	0	0.0208255	0	0.154139			0	0.64824	0	0.331824	0	0.0522479	0	0.258454			0	0.686315	0	0.480335	0	0.0669409	0	0.28595			0	0.686318	0	0.513911	0	0.0936376	0	0.286289	0	0.427266
0	0.201985	0	0.733918	0	0.346639			0	0.232784	0	0.215872	0	0.750275	0	0.372796			0	0.235784	0	0.514063	0	0.762174	0	0.497095			0	0.23909	0	0.540043	0	0.814658	0	0.579405			0	0.239091	0	0.582999	0	0.827551	0	0.581936	0	0.333138
0	0.00818017	0	0.218684	0	0.118588			0	0.236431	0	0.0286527	0	0.481576	0	0.120252			0	0.545486	0	0.336479	0	0.506392	0	0.202632			0	0.779681	0	0.337634	0	0.539842	0	0.217019			0	0.779692	0	0.361018	0	0.549182	0	0.24293	0	0.400362
0	0.00148822	0	0.0660172	0	0.00554871			0	0.195258	0	0.0271929	0	0.0719502	0	0.0309083			0	0.27803	0	0.0355384	0	0.288094	0	0.0974479			0	0.37004	0	0.129073	0	0.306848	0	0.168515			0	0.370048	0	0.151765	0	0.374046	0	0.182255	0	0.282052
0	0.0907428	0	0.083987	0	0.206014			0	0.0398588	0	0.10121	0	0.100802	0	0.212344			0	0.0610506	0	0.122151	0	0.106775	0	0.238393			0	0.0885383	0	0.14492	0	0.125626	0	0.322716			0	0.0885408	0	0.157212	0	0.146416	0	0.323066	0	0.341448
0	0.0673897	0	0.0109045	0	0.113969			0	0.360193	0	0.0816781	0	0.0451896	0	0.412369			0	0.64844	0	0.387076	0	0.057137	0	0.413813			0	0.84058	0	0.406013	0	0.197622	0	0.511559			0	0.840587	0	0.445719	0	0.208043	0	0.51577	0	0.321589
0	0.668083	0	0.199785	0	0.0449583			0	0.151825	0	0.670883	0	0.206389	0	0.106945			0	0.320006	0	0.680843	0	0.267256	0	0.148325			0	0.500744	0	0.710638	0	0.272504	0	0.216823			0	0.500756	0	0.809992	0	0.284623	0	0.237353	0	0.68872
0	0.0193699	0	0.169785	0	0.367925			0	0.108817	0	0.0391695	0	0.229734	0	0.519405			0	0.28813	0	0.0799641	0	0.23562	0	0.523892			0	0.489994	0	0.30736	0	0.249009	0	0.572692			0	0.490007	0	0.318703	0	0.333728	0	0.574667	0	0.112766
0	0.0291318	0	0.0132367	0	0.12927			0	0.0459999	0	0.274689	0	0.0447363	0	0.206049			0	0.0722732	0	0.363901	0	0.0828848	0	0.468824			0	0.106346	0	0.584078	0	0.120541	0	0.486451			0	0.106349	0	0.608816	0	0.123178	0	0.497643	0	0.286006
0	0.0137653	0	0.0880532	0	0.443223			0	0.249637	0	0.0198614	0	0.106564	0	0.509619			0	0.311055	0	0.0272648	0	0.155882	0	0.559542			0	0.378074	0	0.0339483	0	0.160033	0	0.56051			0	0.378079	0	0.0745376	0	0.167227	0	0.571858	0	0.699407
0	0.143946	0	0.0094623	0	0.0575525			0	0.008185	0	0.16882	0	0.0206048	0	0.0794376			0	0.0194175	0	0.190197	0	0.0302173	0	0.238524			0	0.0373303	0	0.209156	0	0.0540836	0	0.274061			0	0.0373321	0	0.329469	0	0.0719372	0	0.295287	0	0.321868
0	0.189091	0	0.195598	0	0.342374			0	0.048696	0	0.206543	0	0.244573	0	0.344319			0	0.356379	0	0.212034	0	0.270249	0	0.410432			0	0.675163	0	0.445206	0	0.310367	0	0.414773			0	0.675178	0	0.467425	0	0.312845	0	0.426275	0	0.319018
0	0.0152119	0	0.0338849	0	0.181249			0	0.328993	0	0.0616583	0	0.0873952	0	0.28733			0	0.379077	0	0.0964925	0	0.12417	0	0.359621			0	0.432659	0	0.108132	0	0.137282	0	0.545921			0	0.432663	0	0.108938	0	0.157667	0	0.555184	0	0.197999
0	0.188949	0	0.132571	0	0.0815184			0	0.0585088	0	0.359071	0	0.165756	0	0.0948033			0	0.199724	0	0.650508	0	0.231773	0	0.117175			0	0.384007	0	0.678546	0	0.250751	0	0.170933			0	0.38402	0	0.728767	0	0.273189	0	0.175158	0	0.513596
0	0.0574123	0	0.0945769	0	0.0805473			0	0.492576	0	0.0640843	0	0.167465	0	0.0882212			0	0.561796	0	0.0770742	0	0.197716	0	0.0899408			0	0.630254	0	0.139466	0	0.229231	0	0.219321			0	0.630259	0	0.157622	0	0.237395	0	0.219592	0	0.275816
0	0.139978	0	0.0210851	0	0.179921			0	0.801103	0	0.155203	0	0.0356367	0	0.307044			0	0.838064	0	0.185501	0	0.0845637	0	0.399315			0	0.87158	0	0.197287	0	0.126499	0	0.451099			0	0.871582	0	0.212827	0	0.136185	0	0.456967	0	0.909139
0	0.0577644	0	0.0274667	0	0.884582			0	0.44184	0	0.0638914	0	0.0795885	0	0.898465			0	0.594226	0	0.0802253	0	0.0996953	0	0.900942			0	0.725173	0	0.0947717	0	0.11959	0	0.911382			0	0.725181	0	0.130909	0	0.135617	0	0.911537	0	0.551612
0	0.0319501	0	0.11379	0	0.147868			0	0.0522608	0	0.125276	0	0.160683	0	0.432632			0	0.351687	0	0.217866	0	0.22828	0	0.439558			0	0.664073	0	0.222332	0	0.280001	0	0.456518			0	0.664088	0	0.395869	0	0.307378	0	0.487655	0	0.332076
0	0.1083	0	0.240259	0	0.281902			0	0.315213	0	0.126119	0	0.305675	0	0.300789			0	0.433325	0	0.334961	0	0.350054	0	0.411176			0	0.551271	0	0.369326	0	0.367932	0	0.412589			0	0.551279	0	0.536239	0	0.380429	0	0.421938	0	0.376171
0	0.0974083	0	0.0319229	0	0.442822			0	0.0668547	0	0.108148	0	0.0403115	0	0.550442			0	0.0982829	0	0.117837	0	0.0801329	0	0.596499			0	0.137497	0	0.379757	0	0.122655	0	0.647078			0	0.1375	0	0.388655	0	0.148825	0	0.661086	0	0.527674
0	0.158669	0	0.113217	0	0.015377			0	0.0108925	0	0.165138	0	0.116023	0	0.0821671			0	0.190852	0	0.183931	0	0.127418	0	0.345118			1	0.617648	0	0.197395	0	0.157969	0	0.355901			1	0.617667	0	0.212224	0	0.167814	0	0.366498	0	0.385411
0	0.0801416	0	0.0524492	0	0.088577			0	0.000698399	0	0.101936	0	0.0577857	0	0.163061			0	0.10978	0	0.110683	0	0.0597632	0	0.180854			1	0.470021	0	0.133456	0	0.0917648	0	0.187522			1	0.470041	0	0.307704	0	0.115602	0	0.199369	0	0.390432
0	0.00168963	0	0.042965	0	0.136366			0	0.205419	0	0.00334296	0	0.0537978	0	0.2028			0	0.258897	0	0.0866911	0	0.0585267	0	0.326805			0	0.530046	0	0.101038	0	0.0653276	0	0.415914			0	0.530062	0	0.11021	0	0.0792909	0	0.419383	0	0.391219
0	0.637927	0	0.209099	0	0.206058			0	0.000618141	0	0.702502	0	0.215129	0	0.272159			0	0.00523208	0	0.715461	0	0.229737	0	0.352559			0	0.166967	0	0.753588	0	0.231837	0	0.402802			0	0.166983	0	0.769647	0	0.255201	0	0.403087	0	0.549735
0	0.269058	0	0.00927103	0	0.0686889			0	0.171247	0	0.272979	0	0.295899	0	0.339496			0	0.289294	0	0.287914	0	0.301251	0	0.406288			0	0.348704	0	0.445669	0	0.306355	1	0.575578			0	0.348709	0	0.494008	0	0.311725	1	0.599038	0	0.663311
0	0.134262	0	0.0674092	0	0.385104			0	0.182352	0	0.325383	0	0.0833213	0	0.434301			0	0.195368	0	0.33333	0	0.364664	0	0.486277			0	0.234293	0	0.342028	0	0.375208	1	0.602032			0	0.234296	0	0.351168	0	0.376358	1	0.621007	0	0.241654
0	0.0882053	0	0.091579	0	0.12544			0	0.00671749	0	0.197877	0	0.0935597	0	0.224519			0	0.0139049	0	0.229183	0	0.108954	0	0.285569			0	0.0923652	0	0.24485	0	0.112409	0	0.480153			0	0.0923734	0	0.258711	0	0.114939	0	0.492418	0	0.277106
0	0.0876513	0	0.0864445	0	0.326946			0	0.10269	0	0.127104	0	0.152879	0	0.420898			0	0.200107	0	0.137614	0	0.154877	0	0.614265			0	0.214664	0	0.145208	0	0.353141	0	0.623668			0	0.214666	0	0.148504	0	0.359154	0	0.625085	0	0.52623
0	0.00459662	0	0.307799	0	0.216249			0	0.0812448	0	0.0196697	0	0.403187	0	0.230504			0	0.105446	0	0.112	0	0.463596	0	0.28156			0	0.129267	0	0.224424	0	0.475539	0	0.379378			0	0.129269	0	0.251922	0	0.477516	0	0.380598	0	0.322344
0	0.141932	0	0.105006	0	0.00656981			0	0.000631495	0	0.247359	0	0.148978	0	0.0509866			0	0.0218762	0	0.252044	0	0.231876	0	0.13374			0	0.0974794	0	0.271418	0	0.233458	0	0.201345			0	0.0974869	0	0.459109	0	0.336864	0	0.219367	0	0.687573
0	0.160994	0	0.208496	0	0.0536922			0	0.154758	0	0.163239	0	0.227861	0	0.0748147			0	0.186502	0	0.40174	0	0.270841	0	0.163658			0	0.219319	0	0.412991	0	0.319096	0	0.223218			0	0.219322	0	0.422874	0	0.326682	0	0.233737	0	0.220545
0	0.013096	0	0.483807	0	0.0509487			0	0.204342	0	0.0626399	0	0.526057	0	0.0734943			0	0.217885	0	0.192006	0	0.5399	0	0.0851042			0	0.316109	0	0.198444	0	0.587549	0	0.132999			0	0.316117	0	0.217978	0	0.588211	0	0.168989	0	0.220374
0	0.153111	0	0.0937586	0	0.0964198			0	0.144479	0	0.183556	0	0.327521	0	0.129574			0	0.198433	0	0.237798	0	0.370505	0	0.19463			0	0.23495	0	0.263237	0	0.400752	0	0.245345			0	0.234953	0	0.276616	0	0.425835	0	0.248283	0	0.318927
0	0.0302004	0	0.264529	0	0.253797			0	0.11013	0	0.0393617	0	0.27825	0	0.440395			0	0.282584	0	0.0756721	0	0.475426	0	0.460368			0	0.297805	0	0.0830418	0	0.486477	0	0.610675			0	0.297806	0	0.134326	0	0.515484	0	0.622745	0	0.468466
0	0.152342	0	0.0287392	0	0.469308			0	0.14432	0	0.196014	0	0.282405	0	0.490295			0	0.184361	0	0.327218	0	0.294446	0	0.510327			0	0.246504	0	0.425918	0	0.326663	0	0.542446			0	0.24651	0	0.532563	0	0.344134	0	0.551942	0	0.534449
0	0.0566495	0	0.0679625	0	0.507303			0	0.34709	0	0.0690007	0	0.0742569	0	0.579323			0	0.388765	0	0.07114	0	0.306487	0	0.601325			0	0.567438	0	0.0740698	0	0.445674	0	0.648637			0	0.567449	0	0.079536	0	0.452155	0	0.655301	0	0.180217
0	0.197216	0	0.122168	0	0.122958			0	0.0446697	0	0.364929	0	0.204514	0	0.195478			0	0.0647579	0	0.461625	0	0.211806	0	0.373903			0	0.100558	0	0.608959	0	0.22068	0	0.442822			0	0.100561	0	0.617388	0	0.238756	0	0.451234	0	0.577576
0	0.181884	0	0.00154913	0	0.437379			0	0.0611486	0	0.194542	0	0.0443947	0	0.447479			0	0.141825	0	0.232251	0	0.100745	0	0.467595			0	0.186039	0	0.346237	0	0.263659	0	0.476653			0	0.186043	0	0.352439	0	0.340468	0	0.48459	0	0.107817
0	0.264779	0	0.195002	0	0.111024			0	0.00891621	0	0.329475	0	0.215108	0	0.163583			0	0.0755915	0	0.347768	0	0.310062	0	0.254244			0	0.102429	0	0.389936	0	0.315525	0	0.307828			0	0.102432	0	0.471571	0	0.320551	0	0.341491	0	0.598334
0	0.0360746	0	0.167913	0	0.161539			0	0.0269481	0	0.0925188	0	0.454487	0	0.210978			0	0.054935	0	0.14074	0	0.470395	0	0.279069			0	0.143609	0	0.18014	0	0.517645	0	0.298289			0	0.143617	0	0.194912	0	0.587682	0	0.306308	0	0.533232
0	0.440857	0	0.0700417	0	0.259295			0	0.0202388	0	0.511022	0	0.0865122	0	0.320985			0	0.0346063	0	0.527422	0	0.323728	0	0.33152			0	0.140905	0	0.605644	0	0.390872	0	0.351505			0	0.140915	0	0.612205	0	0.393832	0	0.364962	0	0.509925
0	0.095944	0	0.0823839	0	0.0572662			0	0.250756	0	0.0992391	0	0.100215	0	0.1642			0	0.292405	0	0.30181	0	0.116256	0	0.214472			0	0.347183	0	0.304066	0	0.128075	0	0.241648			0	0.347188	0	0.309146	0	0.156372	0	0.256243	0	0.428462
0	0.00479365	0	0.115432	0	0.0578864			0	0.172305	0	0.147437	0	0.140072	0	0.234231			0	0.209322	0	0.162106	0	0.157987	0	0.279975			0	0.242697	0	0.243915	0	0.328295	0	0.41869			0	0.2427	0	0.263734	0	0.365499	0	0.420611	0	0.457337
0	0.17118	0	0.151608	0	0.601767			0	0.000265724	0	0.282408	0	0.152144	0	0.679107			0	0.0233538	0	0.359975	0	0.175023	0	0.70941			0	0.0475779	0	0.38922	0	0.188451	0	0.719134			0	0.0475802	0	0.396051	0	0.195792	0	0.724123	0	0.236227
0	0.247305	0	0.134369	0	0.0147049			0	0.0787759	0	0.251918	0	0.291433	0	0.0237625			0	0.443326	0	0.345496	0	0.291937	0	0.110969			0	0.481473	0	0.360155	0	0.306156	0	0.183664			0	0.481476	0	0.434466	0	0.394161	0	0.187517	0	0.392308
0	0.168976	0	0.22635	0	0.470143			0	0.135953	0	0.33504	0	0.291469	0	0.678952			0	0.14022	0	0.4287	0	0.425482	0	0.760154			0	0.246671	0	0.467674	0	0.44181	0	0.782518			0	0.24668	0	0.470262	0	0.448889	0	0.784086	0	0.4568
0	0.044965	0	0.065356	0	0.18509			0	0.267373	0	0.0983239	0	0.144729	0	0.203039			0	0.313062	0	0.102291	0	0.199182	0	0.321054			0	0.684531	0	0.116511	0	0.199551	0	0.329824			0	0.684546	0	0.251483	0	0.207474	0	0.33491	0	0.112901
0	0.041049	0	0.14655	0	0.0907016			0	0.252748	0	0.133993	0	0.153381	0	0.236714			0	0.290608	0	0.394451	0	0.233491	0	0.251208			0	0.295842	0	0.536258	0	0.332516	0	0.2924			0	0.295843	0	0.60181	0	0.342404	0	0.318204	0	0.405279
0	0.0806516	0	0.165582	0	0.107475			0	0.231918	0	0.0906339	0	0.341139	0	0.248485			0	0.25649	0	0.218695	0	0.347447	0	0.501805			0	0.307019	0	0.231158	0	0.387805	0	0.53109			0	0.307023	0	0.265245	0	0.388009	0	0.534029	0	0.228214
0	0.0930923	0	0.0201681	0	0.13967			0	0.291099	0	0.174525	0	0.0516219	0	0.186604			0	0.612965	0	0.17987	0	0.180934	0	0.203299			0	0.641915	0	0.242073	0	0.240079	0	0.251508			0	0.641917	0	0.274164	0	0.293981	0	0.265547	0	0.332803
0	0.196649	0	0.105942	0	0.126515			0	0.0337962	0	0.256592	0	0.133725	0	0.164439			0	0.0614689	0	0.455818	0	0.179902	0	0.301492			0	0.0810063	0	0.519606	0	0.184545	0	0.384416			0	0.0810081	0	0.581172	0	0.207344	0	0.394238	0	0.487144
0	0.0785984	0	0.093865	0	0.069771			0	0.259525	0	0.194034	0	0.116459	0	0.28903			0	0.319467	0	0.278965	0	0.141307	0	0.412795			0	0.671383	0	0.35635	0	0.247109	0	0.526221			0	0.671399	0	0.358071	0	0.280287	0	0.527594	0	0.347768
0	4.36541e-05	0	0.448613	0	0.0602843			0	0.349939	0	0.111177	0	0.454263	0	0.0693755			0	0.428255	0	0.248457	0	0.47489	0	0.108931			0	0.474423	0	0.252223	0	0.50585	0	0.204429			0	0.474427	0	0.315898	0	0.508127	0	0.212523	0	0.111658
0	0.350206	0	0.25642	0	0.383583			0	0.140158	0	0.457327	0	0.361153	0	0.578437			0	0.274012	0	0.470195	0	0.366516	0	0.602664			0	0.340223	0	0.627062	0	0.386153	0	0.610501			0	0.340228	0	0.642691	0	0.440963	0	0.615242	0	0.589907
0	0.0548228	0	0.386752	0	0.17129			0	0.0942999	0	0.0552681	1	0.596751	0	0.202193			0	0.276282	0	0.146285	1	0.737955	0	0.402095			0	0.366197	0	0.252208	1	0.78499	0	0.578034			0	0.366204	0	0.264015	1	0.822176	0	0.584403	0	0.368273
0	0.0620861	0	0.094423	0	0.342662			0	0.358124	0	0.19362	0	0.368256	0	0.430787			0	0.388773	0	0.266081	0	0.453849	0	0.439525			0	0.527831	0	0.270543	0	0.469191	0	0.451354			0	0.527841	0	0.304306	0	0.486772	0	0.465136	0	0.417807
0	0.17054	0	0.285205	0	0.455215			0	0.0475504	0	0.277037	0	0.441704	0	0.47422			0	0.121112	0	0.42756	0	0.631989	0	0.63283			0	0.333137	0	0.562642	0	0.634744	0	0.696091			0	0.333152	0	0.572196	0	0.642345	0	0.70873	0	0.405725
0	0.036199	0	0.00617519	0	0.620145			0	0.0511458	0	0.0417186	0	0.0166055	0	0.631821			0	0.231442	0	0.276763	0	0.109876	0	0.649096			0	0.266175	0	0.343993	0	0.170961	0	0.707486			0	0.266178	0	0.458447	0	0.180339	0	0.716423	0	0.380146
0	0.374159	0	0.187129	0	0.60405			0	0.360433	0	0.482916	0	0.278538	0	0.608433			0	0.482406	0	0.593758	0	0.306201	0	0.662797			0	0.572621	0	0.668067	0	0.464588	0	0.682948			0	0.572628	0	0.673942	0	0.466655	0	0.684231	0	0.614248
0	0.0405519	0	0.249368	0	0.116104			0	0.166865	0	0.0724281	0	0.259144	0	0.177632			0	0.395976	0	0.0730139	0	0.338828	0	0.198863			0	0.597907	0	0.0823764	0	0.434281	0	0.228807			0	0.597919	0	0.123991	0	0.467306	0	0.266389	0	0.462035
0	0.0380301	0	0.120454	0	0.243469			0	0.243804	0	0.269533	0	0.146049	0	0.256774			0	0.358902	0	0.44521	0	0.154071	0	0.274103			0	0.494435	0	0.518954	0	0.173566	0	0.430001			0	0.494445	0	0.564347	0	0.260137	0	0.432384	0	0.432069
0	0.233555	0	0.199133	0	0.395355			0	0.136385	0	0.262208	0	0.50381	0	0.477156			0	0.252324	0	0.390819	0	0.524345	0	0.482266			0	0.504035	0	0.444395	0	0.570369	0	0.48906			0	0.50405	0	0.496865	0	0.610108	0	0.505464	0	0.482806
0	0.154182	0	0.185787	0	0.137555			0	0.521113	0	0.154404	0	0.256607	0	0.220846			0	0.630628	0	0.164645	0	0.50919	0	0.279078			0	0.710974	0	0.285874	0	0.514512	0	0.444164			0	0.71098	0	0.288813	0	0.524022	0	0.460963	0	0.250994
0	0.0175227	0	0.288601	0	0.20228			0	0.101569	0	0.0603375	0	0.358747	0	0.302072			0	0.12956	0	0.189574	0	0.418101	0	0.31413			0	0.258634	0	0.386936	0	0.434995	0	0.337042			0	0.258644	0	0.520983	0	0.464069	0	0.34379	0	0.654859
0	0.00829689	0	0.038908	0	0.0418846			0	0.00842941	0	0.0208735	0	0.0852046	0	0.271615			0	0.323615	0	0.0531073	0	0.138631	0	0.356524			0	0.476074	0	0.145517	0	0.319923	0	0.423329			0	0.476085	0	0.225882	0	0.323509	0	0.428437	0	0.288639
0	0.0426988	0	0.214497	0	0.440144			0	0.250792	0	0.053353	0	0.299949	0	0.658688			0	0.307405	0	0.363133	0	0.356722	0	0.700728			0	0.343455	0	0.363725	0	0.400573	0	0.709606			0	0.343458	0	0.367084	0	0.410278	0	0.723907	0	0.313874
0	0.0164406	0	0.00575018	0	0.085721			0	0.0081387	0	0.0245983	0	0.0271902	0	0.271536			0	0.0091563	0	0.0445727	0	0.0753404	0	0.361111			0	0.392056	0	0.163621	0	0.112576	0	0.374581			0	0.392081	0	0.283871	0	0.202605	0	0.376123	0	0.106042
0	0.12285	0	0.071694	0	0.0933338			0	0.0192963	0	0.213881	0	0.125472	0	0.0941854			0	0.0543435	0	0.214158	0	0.171303	0	0.312513			0	0.100405	0	0.317439	0	0.212522	0	0.317567			0	0.10041	0	0.368538	0	0.237818	0	0.347428	0	0.444696
0	0.0146235	0	0.096561	0	0.0815961			0	0.0280563	0	0.0374027	0	0.140286	1	0.338696			0	0.0325284	0	0.1027	0	0.194225	1	0.539736			0	0.0347402	0	0.110244	0	0.24822	1	0.681474			0	0.0347404	0	0.190691	0	0.273525	1	0.701095	0	0.345287
0	0.202035	0	0.144346	0	0.0637284			0	0.387504	0	0.358334	0	0.259967	1	0.366054			0	0.388328	0	0.394821	0	0.303526	1	0.536879			0	0.457221	0	0.497699	0	0.33944	1	0.666336			0	0.457227	0	0.50544	0	0.362429	1	0.685313	0	0.352256
0	0.0878832	0	0.0774496	0	0.0160864			0	0.00961072	0	0.122298	0	0.112402	0	0.0813262			0	0.0271872	0	0.139829	0	0.208836	0	0.352313			0	0.0320591	0	0.181662	0	0.250225	0	0.396805			0	0.0320595	0	0.247207	0	0.280433	0	0.401027	0	0.707389
0	0.213362	0	0.348737	0	0.4933			0	0.00747871	0	0.309932	0	0.429311	0	0.586472			0	0.0566545	0	0.330514	0	0.462912	0	0.691078			0	0.057274	0	0.551966	0	0.49091	0	0.696452			0	0.0572741	0	0.5857	0	0.508083	0	0.703579	0	0.422935
0	0.144851	0	0.191535	0	0.167711			0	0.0998203	0	0.238678	0	0.24139	0	0.251667			0	0.106605	0	0.353624	0	0.31514	0	0.252535			0	0.151879	0	0.380243	0	0.387674	0	0.3234			0	0.151883	0	0.46554	0	0.409579	0	0.326748	0	0.215355
0	0.260287	0	0.0893928	0	0.324701			0	0.62182	0	0.350456	0	0.149066	0	0.325356			0	0.655458	0	0.401875	0	0.191211	0	0.400785			0	0.725746	0	0.402087	0	0.218255	0	0.456393			0	0.725751	0	0.531969	0	0.236146	0	0.458804	0	0.0964358
0	0.00423962	0	0.00299317	0	0.17005			0	0.188709	0	0.0123529	0	0.00555243	0	0.172276			0	0.272292	0	0.154354	0	0.028292	0	0.288507			0	0.281387	0	0.222444	0	0.0617275	0	0.361664			0	0.281388	0	0.30695	0	0.0931354	0	0.362635	0	0.51408
0	0.181916	0	0.232169	0	0.144679			0	0.122455	0	0.312112	0	0.233576	0	0.261303			0	0.363908	0	0.359101	0	0.244476	0	0.337144			0	0.41678	0	0.388527	0	0.276981	0	0.49396			0	0.416784	0	0.388982	0	0.292393	0	0.501347	0	0.350341
0	0.0396706	0	0.210944	0	0.243058			0	1.52936e-05	0	0.0492692	0	0.243158	0	0.260151			0	0.0344675	0	0.146862	0	0.244401	0	0.260783			0	0.0983544	0	0.161526	0	0.287996	0	0.464844			0	0.0983605	0	0.268304	0	0.317782	0	0.466546	0	0.441034
0	0.0997198	0	0.0891376	0	0.0757117			0	0.138815	0	0.134056	0	0.103522	0	0.0770291			0	0.157778	0	0.248036	0	0.128372	0	0.0788521			0	0.433884	0	0.264892	0	0.13573	0	0.215181			0	0.433901	0	0.3434	0	0.152551	0	0.228907	0	0.488096
0	0.225299	0	0.0249529	0	0.335223			0	0.346599	0	0.277521	0	0.0705247	0	0.367314			0	0.354129	0	0.385967	0	0.0822355	0	0.462734			0	0.494166	0	0.469585	0	0.0829669	0	0.46334			0	0.494176	0	0.475483	0	0.102843	0	0.473431	0	0.466261
0	0.048264	0	0.0209545	0	0.211121			0	0.00386924	0	0.0859314	0	0.0591189	0	0.229626			0	0.0677316	0	0.113352	0	0.108963	0	0.245575			0	0.0845876	0	0.152981	0	0.127462	0	0.311301			0	0.0845891	0	0.239105	0	0.131607	0	0.325219	0	0.164016
0	0.195863	0	0.409838	0	0.0203623			0	0.120221	0	0.275544	0	0.489616	0	0.0211792			0	0.183717	0	0.430668	0	0.537008	0	0.0220331			0	0.191831	0	0.558005	0	0.546024	0	0.0975873			0	0.191832	0	0.583456	0	0.54644	0	0.12704	0	0.531845
0	0.0536464	0	0.0111091	0	0.107575			0	0.0392925	0	0.0585076	0	0.0188496	0	0.247921			0	0.0452771	0	0.0717229	0	0.0642113	0	0.27936			0	0.171176	0	0.103227	0	0.100659	0	0.341401			0	0.171187	0	0.279912	0	0.110748	0	0.376576	0	0.476391
0	0.127793	0	0.0298695	0	0.229948			0	0.0828598	0	0.211346	0	0.118464	0	0.32308			0	0.346205	0	0.257751	0	0.134327	0	0.339505			0	0.420272	0	0.350227	0	0.173625	0	0.340008			0	0.420278	0	0.371039	0	0.179797	0	0.363985	0	0.48514
0	0.130894	0	0.204645	0	0.1583			0	0.0369219	0	0.220913	0	0.223593	0	0.259177			0	0.0999479	0	0.283895	0	0.328608	0	0.260442			0	0.10936	0	0.374794	0	0.383507	0	0.262168			0	0.10936	0	0.374964	0	0.40797	0	0.262312	0	0.429283
0	0.0172591	0	0.0515849	0	0.103259			0	0.011853	0	0.0220712	0	0.144197	0	0.127532			0	0.0244006	0	0.0592347	0	0.159944	0	0.257834			0	0.291594	0	0.132187	0	0.172472	0	0.344073			0	0.291614	0	0.183232	0	0.195134	0	0.35604	0	0.24666
0	0.127029	0	0.110772	0	0.0143408			0	0.191044	0	0.251272	0	0.138404	0	0.0393057			0	0.245355	0	0.347547	0	0.233775	0	0.114094			0	0.346607	0	0.372624	0	0.309973	0	0.126715			0	0.346615	0	0.395342	0	0.340855	0	0.143938	0	0.463228
0	0.0917558	0	0.0699797	0	0.252696			0	0.191763	0	0.116439	0	0.0832836	0	0.299854			0	0.263624	0	0.123815	0	0.105653	0	0.388199			0	0.300034	0	0.245827	0	0.116455	0	0.389268			0	0.300037	0	0.257919	0	0.123013	0	0.400311	0	0.262899
0	0.135724	0	0.0938265	0	0.170938			0	0.0209651	0	0.193891	0	0.0968063	0	0.234293			0	0.122906	0	0.299466	0	0.109682	0	0.258127			0	0.17885	0	0.313712	0	0.17546	0	0.284125			0	0.178854	0	0.326683	0	0.21639	0	0.284229	0	0.674879
0	0.0364598	0	0.207032	0	0.157776			0	0.0428637	0	0.0544436	0	0.255545	0	0.220869			0	0.119484	0	0.149957	0	0.258721	0	0.257211			0	0.193883	0	0.185871	0	0.278862	0	0.27138			0	0.193889	0	0.255767	0	0.285919	0	0.271724	0	0.294475
0	0.0947847	0	0.0782657	0	0.240987			0	0.154382	0	0.21542	0	0.115871	0	0.289263			0	0.213643	0	0.227843	0	0.154682	0	0.332238			0	0.382221	0	0.278298	0	0.165371	0	0.333251			0	0.382233	0	0.311671	0	0.203551	0	0.349006	0	0.534363
0	0.0801484	0	0.0607305	0	0.0698385			0	0.0346811	0	0.124271	0	0.0678658	0	0.0813383			0	0.0794715	0	0.277402	0	0.0992453	0	0.13607			1	0.420306	0	0.325833	0	0.10123	0	0.242537			1	0.420327	0	0.434611	0	0.1109	0	0.24516	0	0.217399
0	0.113811	0	0.000879906	0	0.631876			0	0.0764335	0	0.181642	0	0.00157686	0	0.685724			0	0.309163	0	0.215508	0	0.00285332	0	0.715602			1	0.667964	0	0.292584	0	0.0107344	0	0.748657			1	0.66798	0	0.322263	0	0.0129422	0	0.748759	0	0.49583
0	0.218671	0	0.298336	0	0.287018			0	0.142037	0	0.245647	0	0.412478	0	0.298995			0	0.178556	0	0.318921	0	0.417775	0	0.342505			0	0.293066	0	0.325492	0	0.444675	0	0.412967			0	0.293075	0	0.39452	0	0.445888	0	0.417523	0	0.582682
0	0.0378812	0	0.041558	0	0.263834			0	0.0255725	0	0.0436109	0	0.0539248	0	0.385679			0	0.042639	0	0.0668133	0	0.136522	0	0.396866			0	0.089894	0	0.138218	0	0.142457	0	0.414582			0	0.0898984	0	0.20667	0	0.158913	0	0.417079	0	0.880565
0	0.246824	0	0.117123	0	0.0985384			0	0.131023	0	0.335195	0	0.23321	0	0.122069			0	0.212815	0	0.481587	0	0.250071	0	0.20789			0	0.289387	0	0.554909	0	0.254309	0	0.238072			0	0.289394	0	0.604474	0	0.270771	0	0.238284	0	0.170293
0	0.0447446	0	0.0215349	0	0.206439			0	0.000386527	0	0.0642648	0	0.0536725	0	0.235712			0	0.00090253	0	0.115339	0	0.139475	0	0.247075			0	0.168842	0	0.124379	0	0.210326	0	0.283467			0	0.16886	0	0.142967	0	0.213947	0	0.302866	0	0.114319
0	0.0239784	0	0.244266	0	0.403512			0	0.0128628	0	0.0538082	0	0.30761	0	0.459324			0	0.0166102	0	0.12526	0	0.356004	0	0.551118			0	0.0364557	1	0.227074	0	0.368161	0	0.585174			0	0.0364577	1	0.427301	0	0.37048	0	0.594348	0	0.453056
0	0.279408	0	0.472892	0	0.154116			0	0.169026	0	0.370016	0	0.533261	0	0.197717			0	0.185424	0	0.400769	0	0.576346	0	0.221095			0	0.220683	0	0.509685	0	0.6307	0	0.2694			0	0.220686	0	0.584292	0	0.657169	0	0.283728	0	0.619357
0	0.384935	0	0.130878	0	0.0869832			0	0.0993458	0	0.390957	0	0.164504	0	0.105004			0	0.125849	0	0.401254	0	0.225608	0	0.130749			0	0.216527	0	0.426868	0	0.261711	0	0.167364			0	0.216534	0	0.437059	0	0.268801	0	0.171243	0	0.528896
0	0.0495868	0	0.0151913	0	0.0215289			0	0.28253	0	0.126994	0	0.134356	0	0.111254			0	0.440089	0	0.231322	0	0.163902	0	0.169178			0	0.448744	0	0.290026	0	0.203306	0	0.179379			0	0.448744	0	0.318832	0	0.244942	0	0.185259	0	0.352608
0	0.144309	0	0.242358	0	0.00611272			0	0.236755	0	0.357743	0	0.433368	0	0.0520684			0	0.313417	0	0.389919	0	0.558022	0	0.0865296			0	0.325221	0	0.414918	0	0.592484	0	0.154274			0	0.325222	0	0.450396	0	0.60698	0	0.161319	0	0.389908
0	0.136559	0	0.0406308	0	0.237835			0	0.0211367	0	0.162618	0	0.0481443	0	0.430866			0	0.0383068	0	0.220905	0	0.190943	0	0.446641			0	0.0494502	0	0.344314	0	0.214001	0	0.454654			0	0.0494512	0	0.380731	0	0.236548	0	0.462501	0	0.557089
0	0.142423	0	0.351759	0	0.357891			0	0.0585242	0	0.143757	0	0.440903	0	0.441374			0	0.0669477	0	0.253637	0	0.450446	0	0.524275			0	0.092907	0	0.30343	0	0.539881	0	0.592852			0	0.0929094	0	0.361653	0	0.559921	0	0.599061	0	0.330512
0	0.218399	0	0.00605092	0	0.553531			0	0.00105732	0	0.324286	0	0.0687543	0	0.583729			0	0.0193971	0	0.331764	0	0.137485	0	0.628101			0	0.146372	0	0.399062	0	0.253519	0	0.63992			0	0.146384	0	0.403939	0	0.266717	0	0.644272	0	0.394996
0	0.418717	0	0.225234	0	0.100905			0	0.277082	0	0.483373	0	0.377574	0	0.127923			0	0.299918	0	0.576754	0	0.473996	0	0.313274			0	0.383834	0	0.595749	0	0.480839	0	0.334934			0	0.38384	0	0.639755	0	0.528686	0	0.336874	0	0.343189
0	0.44848	0	0.378147	0	0.0815797			0	0.000765967	0	0.525558	0	0.411275	0	0.118301			0	0.00694461	0	0.708547	0	0.527591	0	0.202918			0	0.0193211	0	0.713307	0	0.574461	0	0.252223			0	0.0193224	0	0.748103	0	0.620675	0	0.265723	0	0.316255
0	0.140887	0	0.241082	0	0.0573126			0	0.119044	0	0.306922	0	0.261272	0	0.186783			0	0.150544	0	0.339663	0	0.29194	0	0.226798			0	0.163122	0	0.421136	0	0.366753	0	0.260456			0	0.163123	0	0.428359	0	0.371047	0	0.262323	0	0.618606
0	0.129273	0	0.244816	0	0.178131			0	0.225685	0	0.262136	0	0.567382	0	0.18944			0	0.243159	0	0.263845	0	0.580737	0	0.216097			0	0.32813	0	0.290922	0	0.647058	0	0.231369			0	0.328137	0	0.382608	0	0.667947	0	0.249261	0	0.53201
0	0.0723806	0	0.0803787	0	0.155147			0	0.109944	0	0.074748	0	0.144746	0	0.180693			0	0.279379	0	0.191871	1	0.363256	0	0.217819			0	0.304553	0	0.23919	1	0.409054	0	0.301198			0	0.304555	0	0.260762	1	0.466031	0	0.30492	0	0.286552
0	0.00523912	0	0.0597771	0	0.319984			0	0.118392	0	0.0424031	0	0.072021	0	0.33801			0	0.138334	0	0.110188	1	0.343902	0	0.452983			0	0.180876	0	0.19366	1	0.519381	0	0.499033			0	0.180879	0	0.238715	1	0.596542	0	0.502531	0	0.594316
0	0.0905477	0	0.159565	0	0.717548			0	0.172123	0	0.209656	0	0.223114	0	0.723232			0	0.523283	0	0.319577	0	0.502898	0	0.728196			0	0.55507	0	0.325647	0	0.521758	0	0.790882			0	0.555073	0	0.346046	0	0.555068	0	0.794329	0	0.243683
0	0.145051	0	0.0358706	0	0.16674			0	0.0582364	0	0.160164	0	0.0976993	0	0.193545			0	0.118772	0	0.366648	0	0.15584	0	0.217534			0	0.135789	0	0.452469	0	0.168324	0	0.287896			0	0.13579	0	0.532232	0	0.218921	0	0.294348	0	0.27633
0	0.262313	0	0.0411378	0	0.203185			0	0.0287665	0	0.281768	0	0.0455917	0	0.337631			0	0.0644606	0	0.442583	1	0.143767	0	0.354178			0	0.242596	0	0.608836	1	0.301088	0	0.384836			0	0.24261	0	0.634935	1	0.382781	0	0.387585	0	0.387691
0	0.173429	0	0.0143451	0	0.292864			0	0.00897085	0	0.185148	0	0.0213419	0	0.566644			0	0.035329	0	0.188713	1	0.260429	0	0.574362			0	0.0497944	0	0.215129	1	0.418309	0	0.589467			0	0.0497957	0	0.26904	1	0.50718	0	0.599991	0	0.492976
0	0.00825232	0	0.0288232	0	0.110744			0	0.317396	0	0.0441626	0	0.0831092	0	0.17144			0	0.377869	0	0.122032	0	0.0950513	0	0.196384			0	0.710226	0	0.123278	0	0.286407	0	0.227181			0	0.71024	0	0.141949	0	0.299137	0	0.237994	0	0.488655
0	0.00889803	0	0.0237046	0	0.100996			0	0.138646	0	0.0319154	0	0.0342591	0	0.109879			0	0.151041	0	0.157731	0	0.0720417	0	0.233847			0	0.235112	0	0.258666	0	0.110799	0	0.336118			0	0.23512	0	0.2656	0	0.117278	0	0.36166	0	0.326576
0	0.0811083	0	0.0309739	0	0.00797677			0	0.0931504	0	0.0889723	0	0.0368516	0	0.0240355			0	0.142886	0	0.105151	0	0.089907	0	0.29391			0	0.205987	0	0.16977	0	0.0989461	0	0.302481			0	0.205992	0	0.234639	0	0.194349	0	0.315519	0	0.0715123
0	0.295377	0	0.633528	0	0.613807			0	0.032913	0	0.305028	0	0.645133	0	0.626572			0	0.099291	0	0.328067	0	0.649225	0	0.661073			0	0.162758	0	0.411782	0	0.675332	0	0.672243			0	0.162764	0	0.431161	0	0.691012	0	0.6758	0	0.337136
0	0.0818234	0	0.0387667	0	0.252165			0	0.137044	0	0.0958339	0	0.106372	0	0.31765			0	0.196153	0	0.108203	0	0.11914	0	0.326202			0	0.263479	0	0.26438	0	0.16991	0	0.340091			0	0.263484	0	0.30126	0	0.175866	0	0.344214	0	0.635269
0	0.0182472	0	0.131426	0	0.268784			0	0.0103618	0	0.241897	0	0.317183	0	0.39158			0	0.0719547	0	0.33035	0	0.386272	0	0.416499			0	0.0831112	0	0.453767	0	0.390753	0	0.424568			0	0.0831122	0	0.512165	0	0.412731	0	0.42981	0	0.119847
0	0.0906251	0	0.0854698	0	0.25983			0	0.00246559	0	0.210213	0	0.120103	0	0.545307			0	0.0067256	0	0.271747	0	0.136097	0	0.558943			0	0.0303714	0	0.2747	0	0.146151	0	0.573576			0	0.030374	0	0.279513	0	0.17498	0	0.586826	0	0.421115
0	0.17346	0	0.0334787	0	0.142677			0	0.41837	0	0.176232	0	0.0624378	0	0.19922			0	0.452912	0	0.187507	0	0.069171	0	0.260977			0	0.546622	0	0.265502	0	0.111039	0	0.360384			0	0.546629	0	0.335953	0	0.113354	0	0.362012	0	0.547849
0	0.0588767	0	0.0811966	0	0.383026			0	0.057939	0	0.0991688	0	0.0964438	0	0.433145			0	0.0724816	0	0.109184	0	0.109526	0	0.529407			0	0.129002	0	0.226727	0	0.121069	0	0.678595			0	0.129007	0	0.379634	0	0.126572	0	0.68072	0	0.26727
0	0.0339061	0	0.0205191	0	0.267459			0	0.308233	0	0.162487	0	0.0526731	0	0.330049			0	0.632706	0	0.182177	0	0.115084	0	0.575266			0	0.714205	0	0.197328	0	0.121135	0	0.607356			0	0.71421	0	0.217958	0	0.147285	0	0.609218	0	0.26586
0	0.114265	0	0.608929	0	0.313398			0	0.129421	0	0.126994	0	0.626559	0	0.38767			0	0.149465	0	0.45921	0	0.724162	0	0.434632			0	0.173616	0	0.475643	0	0.730118	0	0.440996			0	0.173618	0	0.476579	0	0.733925	0	0.442559	0	0.271915
0	0.182301	0	0.239614	0	0.326195			0	0.152465	0	0.225499	0	0.32628	0	0.391148			0	0.288896	0	0.381328	0	0.361519	0	0.437327			0	0.330033	0	0.392372	0	0.416913	0	0.456981			0	0.330037	0	0.46377	0	0.420528	0	0.460407	0	0.211709
0	0.257232	0	0.139862	0	0.12435			0	0.20609	0	0.308061	0	0.378285	0	0.135695			0	0.241006	0	0.311449	0	0.415789	0	0.19447			0	0.26407	0	0.380303	0	0.517804	0	0.210147			0	0.264072	0	0.430707	1	0.591797	0	0.229243	0	0.747658
0	0.0850168	0	0.00849746	0	0.0211615			0	0.00794364	0	0.114479	0	0.0234971	0	0.172083			0	0.147224	0	0.171762	0	0.0319847	0	0.245203			0	0.556674	0	0.220268	0	0.0478377	0	0.295644			0	0.556694	0	0.287333	1	0.106352	0	0.33339	0	0.690568
0	0.072486	0	0.101391	0	0.130059			0	0.518481	0	0.136072	0	0.135862	0	0.221475			0	0.550179	0	0.329361	0	0.182835	0	0.285559			0	0.569529	0	0.338541	0	0.211504	0	0.378229			0	0.56953	0	0.453103	0	0.217931	0	0.386687	0	0.34731
0	0.0827184	0	0.0944236	0	0.255616			0	0.0200504	0	0.108642	0	0.128156	0	0.289018			0	0.0453701	0	0.123731	0	0.14866	0	0.299749			0	0.170521	0	0.132278	0	0.160227	0	0.506743			0	0.170532	0	0.228782	0	0.191235	0	0.507891	0	0.407639
0	0.334394	0	0.0212604	0	0.182155			0	0.00374473	0	0.436028	0	0.0418668	0	0.239341			0	0.0949782	0	0.482474	0	0.097114	0	0.39325			0	0.127819	0	0.496453	0	0.128898	0	0.432005			0	0.127822	0	0.498396	0	0.187637	0	0.435934	0	0.61718
0	0.0122781	0	0.128683	0	0.0190317			0	0.0139815	0	0.0202828	0	0.218775	0	0.0247294			0	0.0140426	0	0.0569586	0	0.421329	0	0.0924286			0	0.193662	0	0.296287	0	0.43658	0	0.132967			0	0.193679	0	0.355635	0	0.45009	0	0.135962	0	0.481629
0	0.019359	0	0.463153	0	0.18087			0	0.199213	0	0.070267	0	0.500702	0	0.387684			0	0.211756	0	0.104248	0	0.528796	0	0.415827			0	0.254101	0	0.221514	0	0.572106	0	0.458116			0	0.254104	0	0.315237	0	0.584371	0	0.466308	0	0.141775
0	0.0130051	0	0.0265548	0	0.34261			0	0.197227	0	0.0250866	0	0.0642464	0	0.459178			0	0.254431	0	0.0863848	0	0.090685	0	0.502237			0	0.309926	0	0.0886562	0	0.22541	0	0.54791			0	0.309931	0	0.0987573	0	0.232337	0	0.560952	0	0.137196
0	0.00121756	0	0.000789413	0	0.168443			0	0.109961	0	0.00131688	0	0.074859	0	0.325105			0	0.1155	0	0.0100717	0	0.102429	0	0.333464			0	0.306998	0	0.0329241	0	0.124206	0	0.383158			0	0.307012	0	0.0417848	0	0.142793	0	0.418516	0	0.189862
0	0.0561454	0	0.0184563	0	0.238186			0	0.13572	0	0.0956653	0	0.060363	0	0.348675			0	0.320027	0	0.218819	0	0.0857756	0	0.516284			0	0.320224	0	0.370055	0	0.106791	0	0.523264			0	0.320224	0	0.378766	0	0.11488	0	0.529675	0	0.32083
1	0.537349	0	0.0669535	0	0.158574			0	0.710786	1	0.678285	0	0.0675144	0	0.173495			0	0.726937	1	0.812658	1	0.135222	0	0.293187			0	0.734383	1	0.888152	1	0.305104	0	0.41487			0	0.734383	1	0.922725	1	0.399956	0	0.422233	0	0.560945
0	0.0657857	0	0.051204	0	0.153394			0	0.0887524	0	0.0753247	0	0.0567041	0	0.169429			0	0.511339	0	0.0937445	1	0.121337	0	0.314005			0	0.563639	0	0.105438	1	0.292175	0	0.380235			0	0.563643	0	0.155125	1	0.371095	0	0.388886	0	0.516446
0	0.0026004	1	0.111571	0	0.0491753			0	0.00312019	0	0.0107717	1	0.449368	0	0.0585667			0	0.20217	0	0.0674876	1	0.669389	0	0.154645			0	0.209214	0	0.101659	1	0.772796	0	0.180431			0	0.209215	1	0.277292	1	0.811377	0	0.191939	0	0.221094
0	0.316854	1	0.420247	0	0.0161815			0	0.0255687	0	0.320576	1	0.68907	0	0.0770218			0	0.0304507	0	0.352113	1	0.729896	0	0.0894423			0	0.199127	0	0.399106	1	0.795547	0	0.130409			0	0.199142	1	0.56694	1	0.821615	0	0.140308	0	0.703918
0	0.000746181	0	0.0508168	0	0.12597			0	0.137498	0	0.000922993	0	0.124243	0	0.153765			0	0.173176	0	0.00102682	0	0.20175	0	0.168677			0	0.204586	0	0.00812452	0	0.226768	0	0.175895			0	0.204588	0	0.0237287	0	0.257327	0	0.177698	0	0.326424
0	0.0761822	0	0.0217841	0	0.368375			0	0.219364	0	0.143653	0	0.0404915	0	0.397457			0	0.226002	0	0.20271	0	0.0658682	0	0.407291			0	0.681582	0	0.274252	0	0.084882	0	0.53607			0	0.681599	0	0.281565	0	0.152254	0	0.553409	0	0.259058
0	0.213686	0	0.114037	0	0.14243			0	0.169287	0	0.226919	0	0.157145	0	0.172446			0	0.273165	0	0.241824	0	0.208614	0	0.24881			0	0.585089	0	0.271649	0	0.268222	0	0.344627			0	0.585105	0	0.278987	0	0.282305	0	0.357182	0	0.245823
0	0.0680821	0	0.0294302	0	0.566861			0	0.286547	0	0.106583	0	0.0304891	0	0.639958			0	0.324831	0	0.139693	0	0.134528	0	0.655628			0	0.335978	0	0.240626	0	0.160578	0	0.718345			0	0.335979	0	0.253478	0	0.174182	0	0.720798	0	0.495261
0	0.0720519	0	0.257116	0	0.0912568			0	0.17449	0	0.0949747	0	0.397045	0	0.120581			0	0.223516	0	0.0987801	0	0.455549	0	0.149162			0	0.265992	0	0.114713	0	0.489803	0	0.234536			0	0.265996	0	0.299232	0	0.501889	0	0.243016	0	0.305953
0	0.394204	0	0.092475	0	0.232647			0	0.121146	0	0.422038	0	0.125849	0	0.26353			0	0.155236	0	0.423966	0	0.126451	0	0.291469			0	0.162115	0	0.493279	0	0.221156	0	0.302857			0	0.162116	0	0.568548	0	0.235077	0	0.304264	0	0.318494
0	0.0635694	0	0.185185	0	0.204344			0	0.0558766	0	0.0654944	0	0.290916	0	0.212623			0	0.11444	0	0.146102	0	0.298057	1	0.379122			0	0.224496	0	0.170805	0	0.344139	1	0.52769			0	0.224505	0	0.1729	0	0.376234	1	0.555772	0	0.456848
0	0.150651	0	0.155122	0	0.0766509			0	0.00342751	0	0.421807	0	0.256592	0	0.164674			0	0.0116514	0	0.436314	0	0.33714	1	0.253373			0	0.0284814	0	0.437014	0	0.337633	1	0.388085			0	0.0284832	0	0.470911	0	0.353028	1	0.409811	0	0.225363
0	0.142468	0	0.108404	0	0.708616			0	0.0127049	0	0.162523	0	0.173344	0	0.72991			0	0.0502476	0	0.21819	0	0.20324	0	0.774204			0	0.0897985	0	0.267181	0	0.208489	0	0.779083			0	0.0898021	0	0.380567	0	0.230132	0	0.789621	0	0.738644
0	0.0680629	0	0.027886	0	0.127843			0	0.123888	0	0.0889857	0	0.0835618	0	0.155341			0	0.168659	0	0.118326	0	0.118342	0	0.184408			0	0.209097	0	0.129218	0	0.172892	0	0.193524			0	0.2091	0	0.139082	0	0.225639	0	0.211829	0	0.050693
0	0.340724	0	0.126979	0	0.111464			0	0.00319763	0	0.428132	0	0.146462	0	0.112696			0	0.00716496	0	0.460367	0	0.148095	0	0.140276			0	0.0428125	0	0.486038	0	0.169555	0	0.202604			0	0.0428165	0	0.513505	0	0.194635	0	0.224377	0	0.225679
0	0.0451976	0	0.133125	0	0.244919			0	0.0055401	0	0.0489754	0	0.228858	0	0.323155			0	0.0409019	0	0.0510722	0	0.35118	0	0.330531			0	0.0655487	0	0.0535824	0	0.380758	0	0.351461			0	0.065551	0	0.0822485	0	0.381031	0	0.366508	0	0.581946
0	0.0750008	0	0.0194382	0	0.932537			0	0.0233786	0	0.338368	0	0.0462356	0	0.943466			0	0.0507385	0	0.634199	0	0.069807	0	0.951653			0	0.115858	0	0.635318	0	0.0707843	0	0.953756			0	0.115864	0	0.65206	0	0.0730556	0	0.95395	0	0.585495
0	0.142151	0	0.553173	0	0.391907			0	0.0313372	0	0.150547	0	0.726244	0	0.573828			0	0.0411678	0	0.174877	0	0.770689	0	0.60161			0	0.0771462	0	0.249089	0	0.807032	0	0.616772			0	0.0771496	0	0.304276	0	0.819011	0	0.618348	0	0.263623
0	0.0226307	0	0.216683	0	0.351431			0	0.218927	1	0.266983	0	0.233233	0	0.353138			0	0.275499	1	0.529486	0	0.322982	0	0.377543			0	0.297821	1	0.580286	0	0.347738	0	0.452508			0	0.297823	1	0.703498	0	0.360191	0	0.454038	0	0.614466
0	0.196868	0	0.219643	0	0.118172			0	0.254221	0	0.226141	0	0.544906	0	0.185064			0	0.273502	0	0.257862	0	0.591931	0	0.186282			0	0.372236	0	0.270735	0	0.638572	0	0.210604			0	0.372244	0	0.293891	0	0.649745	0	0.222637	0	0.147174
0	0.194855	0	0.227494	0	0.139611			0	0.0379361	0	0.220375	0	0.232683	0	0.203326			0	0.131798	0	0.332238	0	0.305571	0	0.276892			0	0.184131	0	0.376419	0	0.369812	0	0.300331			0	0.184135	0	0.449658	0	0.370529	0	0.304561	1	0.429062
0	0.030275	0	0.0469015	0	0.210097			0	0.166219	0	0.0538203	0	0.0592229	0	0.233314			0	0.253943	0	0.0586415	0	0.0728763	0	0.322317			0	0.274059	0	0.0794592	0	0.109712	0	0.328463			0	0.27406	0	0.0910984	0	0.153354	0	0.333068	1	0.511145
0	0.0553606	0	0.0490558	0	0.0199428			0	0.19065	0	0.0966848	0	0.0662811	0	0.300208			0	0.229303	0	0.437062	0	0.138463	0	0.486629			0	0.292099	0	0.462853	0	0.189036	0	0.541381			0	0.292104	0	0.514253	0	0.202874	0	0.544777	0	0.395144
0	0.648316	0	0.224344	0	0.16371			0	0.173466	0	0.677621	0	0.23114	0	0.222688			0	0.312029	0	0.683894	0	0.274476	0	0.224381			0	0.333158	0	0.685349	0	0.288377	0	0.258394			0	0.33316	0	0.696855	0	0.325179	0	0.274217	0	0.491061
0	0.0405669	0	0.0317688	0	0.304114			0	0.00831094	0	0.0783232	0	0.0431548	0	0.308995			0	0.0172177	0	0.107876	0	0.24092	0	0.369144			0	0.106354	0	0.366375	0	0.303899	0	0.389142			0	0.106363	0	0.366958	0	0.339592	0	0.393473	0	0.3483
0	0.159097	0	0.199228	0	0.339772			0	0.242531	0	0.265095	0	0.359424	0	0.357554			0	0.453544	0	0.295988	0	0.373574	0	0.411935			0	0.539687	0	0.316348	0	0.403983	0	0.412836			0	0.539694	0	0.353563	0	0.42748	0	0.416986	0	0.46461
0	0.235667	1	0.343773	0	0.106581			0	0.20549	0	0.461551	1	0.598751	0	0.412468			0	0.298608	0	0.500254	1	0.762795	0	0.43137			0	0.341973	0	0.521335	1	0.839887	0	0.482354			0	0.341976	0	0.528944	1	0.858587	0	0.483387	0	0.379656
0	0.0576054	0	0.038527	0	0.01442			0	0.0912943	0	0.109326	0	0.0582102	0	0.178499			0	0.155836	0	0.168489	0	0.328722	0	0.443012			0	0.3099	0	0.256491	0	0.476682	0	0.5039			0	0.309912	0	0.279535	0	0.502051	0	0.514387	0	0.234383
0	0.0116291	0	0.0193104	0	0.173016			0	0.00555955	0	0.0948172	0	0.129578	0	0.333331			0	0.0327469	0	0.146253	0	0.13373	0	0.38453			0	0.0503781	0	0.151452	0	0.143696	0	0.524591			0	0.0503797	0	0.154152	0	0.150993	1	0.546045	0	0.37056
0	0.441973	0	0.238972	0	0.584498			0	0.0318881	0	0.523882	0	0.263564	0	0.613971			0	0.0358045	0	0.573476	0	0.279711	0	0.616946			0	0.241004	0	0.736538	0	0.469552	0	0.617838			0	0.241021	0	0.737197	0	0.499575	1	0.637758	0	0.631958
0	0.168859	0	0.202027	0	0.103357			1	0.245576	0	0.252909	0	0.242258	0	0.231903			1	0.474004	0	0.382008	0	0.264112	0	0.249417			1	0.676446	0	0.390219	0	0.267531	0	0.301014			1	0.676457	0	0.443464	0	0.285432	0	0.307481	0	0.483241
0	0.139202	0	0.289876	0	0.191669			0	0.268168	0	0.167204	0	0.500803	0	0.364225			0	0.301626	0	0.455091	0	0.505865	0	0.594804			0	0.403616	0	0.480018	0	0.515851	0	0.626456			0	0.403624	0	0.48861	0	0.581331	0	0.62911	0	0.375859
0	0.00187422	0	0.000425356	0	0.349733			0	0.100955	0	0.0637651	0	0.0104285	0	0.363369			0	0.109683	0	0.129021	0	0.0167343	0	0.514459			0	0.184869	0	0.152189	0	0.023936	0	0.528123			0	0.184875	0	0.186224	0	0.02697	0	0.528277	0	0.242259
0	0.198796	0	0.100655	0	0.184209			0	0.327934	0	0.258017	0	0.248446	0	0.235903			0	0.445731	0	0.414412	0	0.385623	0	0.380169			0	0.51834	0	0.447367	0	0.389885	0	0.560256			0	0.518345	0	0.466282	0	0.483531	0	0.568476	0	0.638062
0	0.0448572	0	0.100847	0	0.230707			0	0.0188602	0	0.120513	0	0.10112	0	0.320381			0	0.0852684	0	0.232776	0	0.124352	0	0.359779			0	0.0916973	0	0.28405	0	0.135861	0	0.401257			0	0.0916978	0	0.306468	0	0.137632	0	0.413791	0	0.556072
0	0.137821	0	0.00113532	0	0.0459108			0	0.0199643	0	0.138384	0	0.0115009	0	0.148283			0	0.0797329	0	0.239005	0	0.0936602	0	0.268639			0	0.109112	0	0.285165	0	0.184223	0	0.272492			0	0.109115	0	0.287126	0	0.190811	0	0.301552	0	0.206038
0	0.201517	0	0.023272	0	0.0539071			0	0.0970348	0	0.223415	0	0.0654542	0	0.153165			0	0.219919	0	0.258948	0	0.0818087	0	0.313935			0	0.231404	0	0.309935	0	0.0978715	0	0.327967			0	0.231405	0	0.490978	0	0.105573	0	0.328236	0	0.372104
0	0.576949	0	0.292703	0	0.159272			0	0.137021	0	0.610551	0	0.305809	0	0.188686			0	0.176384	0	0.708075	0	0.340931	0	0.202226			0	0.311866	0	0.7596	0	0.432716	0	0.420641			0	0.311877	0	0.766783	0	0.435037	0	0.429432	0	0.720124
0	0.567538	0	0.00666053	0	0.241597			0	0.386738	0	0.656266	0	0.00903975	0	0.330314			0	0.409555	0	0.698678	0	0.137328	0	0.375342			0	0.52038	0	0.803228	0	0.152148	0	0.49818			0	0.520388	0	0.81063	0	0.158924	0	0.505655	0	0.242793
0	0.0344371	0	0.0417576	0	0.0509716			0	0.20033	0	0.130481	0	0.101227	0	0.238532			0	0.240724	0	0.243931	0	0.141136	0	0.321382			0	0.352843	0	0.306223	0	0.165732	0	0.432721			0	0.352851	0	0.372936	0	0.218464	0	0.435775	0	0.292055
0	0.0400869	0	0.139697	0	0.0449391			0	0.0416516	0	0.188503	0	0.195593	0	0.0671011			0	0.211003	0	0.189214	0	0.329601	0	0.165662			0	0.360171	0	0.314588	0	0.457591	0	0.199911			0	0.360182	0	0.31886	0	0.467489	0	0.237482	0	0.533995
0	0.0142211	0	0.0826515	0	0.333149			0	0.138367	0	0.227201	0	0.152778	0	0.376105			0	0.170069	0	0.253654	0	0.153045	0	0.46434			0	0.215474	0	0.345328	0	0.184822	0	0.541792			0	0.215478	0	0.520283	0	0.236538	0	0.548212	0	0.133231
0	0.032422	0	0.381251	0	0.411451			0	0.0219493	0	0.0372462	0	0.477248	0	0.48478			0	0.0246965	0	0.0769246	0	0.511771	0	0.506641			0	0.0379161	0	0.148617	0	0.58757	0	0.601155			0	0.0379173	0	0.155016	0	0.594161	0	0.601665	0	0.369245
0	0.205708	0	0.31799	0	0.365736			0	0.0403845	0	0.206513	0	0.447873	0	0.431467			0	0.0632036	0	0.363497	0	0.5007	0	0.500786			0	0.0971073	0	0.390811	0	0.50088	0	0.509605			0	0.0971103	0	0.411603	0	0.513223	0	0.511844	0	0.322483
0	0.477652	0	0.229825	0	0.16616			0	0.0903256	0	0.495043	0	0.352249	0	0.247562			0	0.117267	0	0.611563	0	0.363487	0	0.419955			0	0.340483	0	0.68988	0	0.392162	0	0.454095			0	0.340499	0	0.700803	0	0.458729	0	0.485941	0	0.795565
0	0.0300949	0	0.00644251	0	0.489315			0	0.731502	0	0.062311	0	0.22081	0	0.506091			0	0.76387	0	0.263424	0	0.228177	0	0.525841			0	0.781045	0	0.320593	0	0.272494	0	0.575992			0	0.781047	0	0.348183	0	0.291109	0	0.593509	0	0.492632
0	0.0609642	0	0.10811	0	0.100572			0	0.31357	0	0.147098	0	0.153766	0	0.12791			0	0.622401	0	0.471919	0	0.222038	0	0.169504			0	0.627209	0	0.548153	0	0.230584	0	0.255807			0	0.627209	0	0.578245	0	0.283112	0	0.277829	0	0.124404
0	0.431693	0	0.412457	0	0.237742			0	0.0590464	0	0.575904	0	0.448156	0	0.28167			0	0.442873	0	0.58313	0	0.493188	0	0.358662			0	0.47903	0	0.58356	0	0.497884	0	0.433021			0	0.479033	0	0.609055	0	0.497987	0	0.438802	0	0.752932
0	0.246507	0	0.148068	0	0.115276			0	0.0956328	0	0.253345	0	0.302064	0	0.166527			0	0.174028	0	0.254317	0	0.370918	0	0.234207			0	0.208941	0	0.275678	0	0.41963	0	0.256982			0	0.208944	0	0.315068	0	0.435051	0	0.275195	0	0.365564
0	0.0408089	0	0.120902	0	0.244648			0	0.0345095	0	0.0957205	0	0.212879	0	0.287757			0	0.206728	0	0.116912	0	0.303642	0	0.360177			0	0.278541	0	0.158805	0	0.340959	0	0.422522			0	0.278547	0	0.23655	0	0.365031	0	0.4432	0	0.341607
0	0.249891	0	0.00282006	0	0.148259			0	0.104591	0	0.393851	0	0.0313466	0	0.188445			0	0.193102	0	0.44885	0	0.117707	0	0.20814			0	0.574915	0	0.552457	0	0.164812	0	0.352344			0	0.574934	0	0.667569	0	0.169453	0	0.354442	0	0.400195
0	0.135688	0	0.148617	0	0.423422			0	0.00125571	0	0.284969	0	0.231465	0	0.58936			0	0.006451	0	0.405231	0	0.337729	0	0.60717			0	0.403021	0	0.510298	0	0.401498	0	0.620768			0	0.403046	0	0.548898	0	0.404441	0	0.625586	0	0.620449
0	0.129266	0	0.0185694	0	0.377089			0	0.310811	0	0.165537	0	0.0193914	0	0.570853			0	0.316184	0	0.378998	0	0.213057	0	0.598744			0	0.412177	0	0.527893	0	0.297992	0	0.621408			0	0.412185	0	0.600266	0	0.326351	0	0.629596	0	0.180637
0	0.0579398	0	0.291575	0	0.250484			0	0.163334	0	0.12757	0	0.300555	0	0.386415			0	0.165919	0	0.135048	0	0.344371	0	0.430004			0	0.40266	0	0.383316	0	0.418193	0	0.485204			0	0.402676	0	0.448667	0	0.437578	0	0.498172	0	0.289247
0	0.134202	0	0.0363936	0	0.0980474			0	0.0126057	0	0.187208	0	0.0611003	0	0.123026			0	0.0575806	0	0.276233	0	0.0869229	0	0.16235			0	0.144351	0	0.284167	0	0.244273	0	0.218078			0	0.144359	0	0.346488	0	0.272751	0	0.233627	0	0.673913
0	0.189807	0	0.212398	0	0.0606902			0	0.382461	0	0.22896	0	0.516634	0	0.373033			0	0.450388	0	0.406349	0	0.61898	0	0.407223			0	0.48313	0	0.407083	0	0.640958	0	0.460897			0	0.483133	0	0.427628	0	0.664249	0	0.464638	0	0.510468
0	0.0995565	0	0.134635	0	0.0941002			0	0.0273992	0	0.156034	0	0.175361	0	0.101465			0	0.0524795	0	0.341878	0	0.258721	0	0.29473			0	0.0563058	0	0.361028	0	0.283929	0	0.310661			0	0.0563061	0	0.449034	0	0.330145	0	0.323296	0	0.72875
0	0.186412	0	0.0644442	0	0.213718			0	0.0449959	0	0.196545	0	0.0687376	0	0.234564			0	0.338611	0	0.242787	0	0.125171	0	0.440399			0	0.34161	0	0.290786	0	0.217441	0	0.459356			0	0.34161	0	0.334716	0	0.259669	0	0.481138	0	0.538348
0	0.131036	0	0.183635	0	0.0766858			0	0.171739	0	0.218329	0	0.441604	0	0.141096			0	0.23247	0	0.320805	0	0.506534	0	0.270937			0	0.332275	0	0.414642	0	0.556222	0	0.304318			0	0.332282	0	0.47807	0	0.621013	0	0.308394	0	0.414538
0	0.000696138	0	0.0284291	0	0.0423921			0	0.0126794	0	0.00679924	0	0.0392634	0	0.0563295			0	0.0187231	0	0.0372812	0	0.0402652	0	0.0771511			0	0.0624493	0	0.176375	0	0.0746622	0	0.114014			0	0.0624538	0	0.176822	0	0.089026	0	0.120513	0	0.450247
0	0.093229	0	0.20371	0	0.0830566			0	0.372751	0	0.112963	0	0.219363	0	0.158211			0	0.376907	0	0.156696	0	0.227229	0	0.440571			0	0.424332	0	0.163002	0	0.281502	0	0.468735			0	0.424335	0	0.179063	0	0.295637	0	0.479032	0	0.744274
0	0.0773962	0	0.72587	0	0.109373			0	0.046707	0	0.115829	0	0.739473	0	0.282025			0	0.0507552	0	0.18665	0	0.755695	0	0.289374			0	0.396566	0	0.257427	0	0.75628	0	0.319734			0	0.396587	0	0.29256	0	0.779841	0	0.33003	0	0.225794
0	0.0333391	0	0.107635	0	0.0157394			0	0.000335865	0	0.0335057	0	0.297085	0	0.109032			0	0.0303087	0	0.0409568	0	0.543392	0	0.127393			0	0.0730419	0	0.156828	0	0.54805	0	0.284399			0	0.0730461	0	0.249827	0	0.574216	0	0.296045	0	0.225555
0	0.309153	0	0.236682	0	0.281581			0	0.0830151	0	0.346231	0	0.486647	0	0.307405			0	0.242121	0	0.449451	0	0.518674	0	0.368401			0	0.260668	0	0.569895	0	0.538804	0	0.517537			0	0.26067	0	0.633819	0	0.560667	0	0.520014	0	0.444026
0	0.31743	0	0.231512	0	0.550208			0	0.00188238	0	0.367089	0	0.245935	0	0.564283			0	0.0037716	0	0.403819	0	0.251098	0	0.575952			0	0.00461178	0	0.438156	0	0.431767	0	0.644368			0	0.00461186	0	0.545248	0	0.458965	0	0.646976	0	0.446747
0	0.157242	0	0.047412	0	0.024683			0	0.0734777	0	0.220083	0	0.186456	0	0.0250646			0	0.0821631	0	0.247561	0	0.406982	0	0.0823222			0	0.0877261	0	0.328801	0	0.432982	0	0.100917			0	0.0877266	0	0.499887	0	0.43363	0	0.107069	0	0.558249
0	0.014175	0	0.0864792	0	0.0461515			0	0.049597	0	0.0898095	0	0.187855	0	0.106859			0	0.078592	0	0.138268	0	0.204568	0	0.265491			0	0.188293	0	0.189663	0	0.208358	0	0.478959			0	0.188303	0	0.195762	0	0.211656	0	0.485334	0	0.383139
0	0.0174852	0	0.108956	0	0.158766			0	0.233531	0	0.0745063	0	0.124231	0	0.182182			0	0.268869	0	0.0747743	0	0.136804	0	0.291328			0	0.45875	0	0.106351	0	0.28993	0	0.297418			0	0.458763	0	0.106887	0	0.303824	0	0.303784	0	0.446453
0	0.139595	0	0.154791	0	0.291036			0	0.127109	0	0.15654	0	0.296616	0	0.373773			0	0.26854	0	0.200555	0	0.31993	0	0.396158			0	0.283309	0	0.260544	0	0.332449	0	0.41056			0	0.283311	0	0.275931	0	0.424902	0	0.415963	0	0.163676
0	0.0331497	0	0.0284036	0	0.396026			0	0.24226	0	0.0532816	0	0.0334336	0	0.42819			0	0.245979	0	0.101222	0	0.167745	0	0.443937			0	0.258817	0	0.109874	0	0.177673	0	0.487843			0	0.258818	0	0.1436	0	0.192954	0	0.510143	0	0.103182
0	0.08386	0	0.354047	0	0.170934			0	0.375538	0	0.0972103	0	0.391684	0	0.211701			0	0.420922	0	0.168182	0	0.580884	0	0.212262			0	0.463842	0	0.254566	0	0.593656	0	0.22615			0	0.463845	0	0.329138	0	0.595237	0	0.256969	0	0.312766
0	0.27393	0	0.412815	0	0.425023			0	0.106042	0	0.274908	0	0.475854	0	0.519507			0	0.511405	0	0.41521	0	0.486868	0	0.567534			0	0.543802	0	0.443617	0	0.582862	0	0.608428			0	0.543805	0	0.549352	0	0.640639	0	0.620987	0	0.389252
0	0.0139529	0	0.446371	0	0.108322			0	0.0373413	0	0.0256202	0	0.670711	0	0.130102			0	0.353106	0	0.104803	0	0.748	0	0.151445			0	0.505816	0	0.124444	0	0.81353	0	0.281427			0	0.505827	0	0.129141	0	0.816135	0	0.285414	0	0.50706
0	0.0367204	0	0.127185	0	0.565455			0	0.0356592	0	0.0954111	0	0.211708	0	0.598553			0	0.0454167	0	0.114067	0	0.308905	0	0.648671			0	0.0478992	0	0.154604	0	0.318278	0	0.698059			0	0.0478994	0	0.207977	0	0.324069	0	0.71769	0	0.0969233
0	0.0974534	0	0.145506	0	0.311008			0	0.247209	0	0.155115	0	0.256816	0	0.450717			0	0.325251	0	0.19183	0	0.272143	0	0.47871			0	0.376911	0	0.192104	0	0.372364	0	0.495109			0	0.376915	0	0.298724	0	0.38177	1	0.523517	0	0.657275
0	0.0580141	0	0.170576	0	0.285845			0	0.0034164	0	0.0678943	0	0.173239	0	0.302578			0	0.0118891	0	0.0829802	0	0.296397	0	0.339071			0	0.440283	0	0.11386	0	0.36603	0	0.353409			0	0.440308	0	0.219472	0	0.426852	1	0.379621	0	0.660448
0	0.0059382	0	0.189661	0	0.282405			0	0.14061	0	0.0371241	0	0.305972	0	0.310443			0	0.207497	0	0.037831	0	0.314152	0	0.409609			0	0.586282	0	0.0719289	0	0.325416	0	0.410024			0	0.5863	0	0.0953617	0	0.404586	0	0.411125	0	0.343832
0	0.0559662	0	0.12055	0	0.893484			0	0.0840092	0	0.0621612	0	0.344855	0	0.909239			0	0.112751	0	0.085832	0	0.378081	0	0.912653			0	0.129141	0	0.140349	0	0.460953	0	0.920739			0	0.129143	0	0.200714	0	0.465687	0	0.921191	0	0.493102
0	0.0138847	0	0.190495	0	0.13066			0	0.0283979	0	0.0212005	0	0.209601	0	0.220443			0	0.108614	0	0.0858277	0	0.270272	0	0.265321			0	0.187311	0	0.189856	0	0.276402	0	0.283326			0	0.187318	0	0.231049	0	0.331159	0	0.293327	0	0.342622
0	0.131927	0	0.096496	0	0.146886			0	0.219595	0	0.166313	0	0.0982352	0	0.308636			0	0.236487	0	0.242431	0	0.338172	0	0.438339			0	0.276156	0	0.329975	0	0.362885	0	0.493132			0	0.276159	0	0.358909	0	0.400101	0	0.495318	0	0.508643
0	0.00469812	0	0.334749	0	0.344246			0	0.0598102	0	0.041793	0	0.347095	0	0.358677			0	0.117121	0	0.0524215	0	0.42088	0	0.373448			0	0.189049	0	0.0649226	0	0.461393	0	0.398904			0	0.189055	0	0.102354	0	0.467083	0	0.40928	0	0.314064
0	0.0237267	0	0.154454	0	0.0881942			0	0.421538	0	0.0249521	0	0.197246	0	0.20274			0	0.670872	0	0.0819326	0	0.295773	0	0.229438			0	0.694709	0	0.107565	0	0.4603	0	0.260767			0	0.694711	0	0.114421	0	0.50258	0	0.284234	0	0.74179
0	0.120075	0	0.0713177	0	0.195864			0	0.241898	0	0.121918	0	0.344779	0	0.201119			0	0.256412	0	0.131267	0	0.347172	0	0.2834			0	0.387223	0	0.145714	0	0.40145	0	0.366956			0	0.387233	0	0.210722	0	0.404716	0	0.382443	0	0.422102
0	0.26925	0	0.229809	0	0.127855			0	0.497953	0	0.291865	0	0.275392	0	0.288218			0	0.714725	0	0.311782	0	0.375321	0	0.368455			0	0.724973	0	0.312719	0	0.442459	0	0.384749			0	0.724974	0	0.336605	0	0.455262	0	0.388405	0	0.210012
0	0.0156294	0	0.0291291	0	0.293821			0	0.0256434	0	0.0465132	0	0.0505945	0	0.470206			0	0.0318396	0	0.0785806	0	0.222235	0	0.583223			0	0.0852885	0	0.0988154	0	0.224045	0	0.607949			0	0.0852937	0	0.113823	0	0.24883	0	0.609888	0	0.369909
0	0.148856	0	0.260052	0	0.787194			0	0.0388346	0	0.180937	0	0.335685	0	0.857001			0	0.181532	0	0.28058	0	0.352436	0	0.86058			0	0.528028	0	0.356806	0	0.422394	0	0.886411			0	0.528046	0	0.389552	0	0.502424	0	0.88643	0	0.512614
0	0.0297044	0	0.0218793	0	0.223935			0	0.211872	0	0.172392	0	0.0287564	0	0.35357			0	0.262597	1	0.458702	0	0.0297227	0	0.451386			0	0.278642	1	0.489012	0	0.13308	0	0.462485			0	0.278644	1	0.626399	0	0.162132	0	0.47108	0	0.455414
0	0.0785346	0	0.0272078	0	0.0936811			0	0.0161291	0	0.122546	0	0.050247	0	0.406025			0	0.0391819	0	0.125154	0	0.0577256	0	0.410379			0	0.353567	1	0.375967	0	0.0667822	0	0.429821			0	0.353588	1	0.542198	0	0.0977629	0	0.43294	0	0.384534
0	0.0848095	0	0.258687	0	0.0760864			0	0.00407205	0	0.105306	0	0.348909	0	0.103661			0	0.100303	0	0.107433	0	0.386544	0	0.250167			0	0.112004	0	0.164104	0	0.387852	0	0.316922			0	0.112005	0	0.164313	0	0.388837	0	0.329029	0	0.238517
0	0.196976	0	0.121398	0	0.141275			0	0.218292	0	0.211569	0	0.167923	0	0.19614			0	0.225364	0	0.238616	0	0.407974	0	0.370275			0	0.423388	0	0.251618	0	0.415657	0	0.432125			0	0.423402	0	0.279945	0	0.452564	0	0.436854	0	0.296076
0	0.036609	0	0.0585744	0	0.0977691			0	0.320437	0	0.0747129	0	0.0764785	0	0.195733			0	0.326107	0	0.133344	0	0.109093	0	0.39588			0	0.381569	0	0.198061	0	0.134583	0	0.499301			0	0.381574	0	0.235896	0	0.204721	0	0.504135	0	0.183563
0	0.0378579	0	0.0925978	0	0.0241274			0	0.143956	0	0.129638	0	0.0942636	0	0.0899263			0	0.147902	0	0.167416	0	0.121388	0	0.208605			0	0.199846	0	0.175463	0	0.285857	0	0.220487			0	0.199851	0	0.22269	0	0.293019	0	0.236856	0	0.474329
0	0.00151669	0	0.200977	0	0.0525866			0	0.0633014	0	0.106572	0	0.210563	0	0.106232			0	0.106247	0	0.319592	0	0.276635	0	0.391652			0	0.301426	0	0.335516	0	0.306039	0	0.469297			0	0.30144	0	0.418236	0	0.306814	0	0.472179	0	0.653207
0	0.17741	0	0.280687	0	0.0772678			0	0.210802	0	0.224953	0	0.286365	0	0.0815801			0	0.315588	0	0.287345	0	0.29864	0	0.107478			0	0.323438	0	0.322426	0	0.32191	0	0.111289			0	0.323438	0	0.387751	0	0.326514	0	0.118126	0	0.384934
0	0.13673	0	0.046072	0	0.745323			0	0.134679	0	0.178618	0	0.205603	0	0.821937			0	0.197622	0	0.207357	0	0.239808	0	0.837376			0	0.203735	0	0.286858	0	0.288335	0	0.868821			0	0.203735	0	0.300413	0	0.304418	0	0.873668	0	0.530587
0	0.141307	0	0.0586819	0	0.0581825			0	0.253456	0	0.153405	0	0.248296	0	0.342777			0	0.616134	0	0.1703	0	0.327115	0	0.427744			0	0.619505	0	0.17256	0	0.336125	0	0.543638			0	0.619506	0	0.195768	0	0.42129	0	0.545559	0	0.365133
0	0.163812	0	0.0666793	0	0.0733953			0	0.0516511	0	0.296294	0	0.168236	0	0.218858			0	0.197074	0	0.361244	0	0.211137	0	0.295709			0	0.258692	0	0.36316	0	0.236426	0	0.448571			0	0.258697	1	0.530282	0	0.252925	0	0.452258	0	0.0836911
0	0.291085	0	0.28054	0	0.172782			0	0.00132814	0	0.358656	0	0.32484	0	0.272139			0	0.00658263	0	0.489499	0	0.345905	0	0.327864			0	0.0611082	0	0.507864	0	0.40137	0	0.419894			0	0.0611145	1	0.591103	0	0.413712	0	0.43118	0	0.1511
0	0.116461	0	0.332393	0	0.243607			0	0.0443414	0	0.125382	0	0.365791	0	0.270981			0	0.105294	0	0.35041	0	0.367517	0	0.275505			0	0.171876	0	0.402655	0	0.398556	0	0.486284			0	0.171882	0	0.413974	0	0.423749	0	0.496774	0	0.477716
0	0.100649	0	0.0449578	0	0.283534			0	0.812972	0	0.22181	0	0.079394	0	0.314289			0	0.820005	0	0.279928	0	0.0861493	0	0.48258			0	0.933029	0	0.312124	0	0.0991451	0	0.501458			0	0.933033	0	0.312858	0	0.1035	0	0.518803	0	0.578366
0	0.288872	0	0.395888	0	0.231647			0	0.00693789	0	0.37372	0	0.445444	0	0.237184			0	0.0551527	0	0.423494	0	0.44995	0	0.484914			0	0.223557	0	0.565808	0	0.451147	0	0.518373			0	0.223571	0	0.580091	0	0.4639	0	0.520174	0	0.119898
0	0.149246	0	0.0650633	0	0.147963			0	0.113401	0	0.212933	0	0.068635	0	0.148628			0	0.52349	0	0.228276	0	0.211816	0	0.287347			0	0.553098	0	0.278258	0	0.21812	0	0.360847			0	0.5531	0	0.337202	0	0.249921	0	0.376396	0	0.152622
0	0.100995	0	0.274085	0	0.0138858			0	0.240651	0	0.162055	0	0.572197	0	0.0627638			0	0.264591	0	0.324882	0	0.691779	0	0.147387			0	0.3583	1	0.44898	0	0.693921	0	0.210716			0	0.358308	1	0.5935	0	0.704196	0	0.211529	0	0.220125
0	0.0170814	0	0.00209263	0	0.0630829			0	0.0902644	0	0.0583701	0	0.0398432	0	0.146232			0	0.148801	0	0.126838	0	0.116861	0	0.171462			0	0.168183	0	0.148673	0	0.225011	0	0.21863			0	0.168184	1	0.280253	0	0.233926	0	0.240807	0	0.529755
0	0.339018	0	0.800438	0	0.021066					0	0.406804	0	0.813832	0	0.269011					0	0.417817	0	0.827584	0	0.29782					0	0.430897	0	0.866136	0	0.301538					0	0.473229	0	0.866339	0	0.326644	0	0.340914
0	0.276741	0	0.0189257	0	0.177074					0	0.312902	0	0.0196129	0	0.248517					0	0.461377	0	0.0347084	0	0.253652					0	0.506623	0	0.0858584	0	0.398773					0	0.514994	0	0.0887571	0	0.424905	0	0.458751
0	0.019079	0	0.216102	0	0.222511					1	0.295106	0	0.525626	0	0.246198					1	0.587976	0	0.559448	0	0.246829					1	0.702966	0	0.581246	1	0.350678					1	0.800728	0	0.582813	1	0.385754	0	0.232605
0	0.226851	0	0.861645	0	0.0354277					0	0.234256	0	0.880732	0	0.150481					0	0.338933	0	0.891457	0	0.215073					0	0.445115	0	0.896207	1	0.341877					0	0.490626	0	0.908327	1	0.374062	0	0.574917
0	0.0513672	0	0.0969229	0	0.0520434					0	0.253654	0	0.117876	0	0.091886					0	0.332559	0	0.121666	0	0.172216					0	0.495457	0	0.150284	0	0.381224					0	0.500927	0	0.21619	0	0.398101	0	0.379067
0	0.0699819	0	0.203813	0	0.248952					0	0.307297	0	0.514081	0	0.349442					0	0.386114	0	0.705065	0	0.556173					0	0.429451	0	0.723671	0	0.631716					0	0.440897	0	0.744264	0	0.655098	0	0.616633
0	0.0716923	0	0.184786	0	0.218067					0	0.0721999	0	0.202055	0	0.285713					0	0.146074	0	0.287068	0	0.349551					0	0.186957	0	0.290261	0	0.418532					0	0.214046	0	0.30634	0	0.422611	0	0.523216
0	0.27699	0	0.420269	0	0.238845					0	0.447735	0	0.512028	0	0.284987					0	0.521051	0	0.537409	0	0.306521					0	0.531098	0	0.671197	0	0.327026					0	0.578198	0	0.678732	0	0.334903	0	0.409217
0	0.0410831	0	0.0374735	0	0.338523					0	0.0667405	0	0.0712221	0	0.35678					0	0.102012	0	0.0722666	0	0.463606					0	0.223798	0	0.123713	0	0.483541					0	0.225624	0	0.139628	0	0.495162	0	0.681147
0	0.356287	0	0.075459	0	0.0305077					0	0.397482	0	0.190772	0	0.0387143					0	0.405779	0	0.458057	0	0.073386					0	0.465758	0	0.478305	0	0.0771039					0	0.467118	0	0.494908	0	0.0878613	0	0.234931
0	0.0508855	0	0.134328	0	0.232665					0	0.0568499	0	0.147857	0	0.254838					0	0.319498	0	0.21011	0	0.347678					0	0.328971	0	0.211133	0	0.348176					0	0.345677	0	0.212926	0	0.35675	0	0.315073
0	0.245491	0	0.140485	0	0.313812					0	0.342333	0	0.141367	0	0.38603					0	0.612544	0	0.16146	0	0.44177					0	0.690359	0	0.348433	0	0.486276					0	0.713718	0	0.441584	0	0.486888	0	0.224897
0	0.0365767	0	0.239309	0	0.105843					0	0.0909372	0	0.325932	0	0.219723					0	0.0915906	0	0.569391	0	0.262804					0	0.167239	0	0.604208	0	0.33006					0	0.191696	0	0.628012	0	0.355829	0	0.258737
0	0.533004	0	0.102166	0	0.165605					0	0.618341	0	0.168357	0	0.218095					0	0.746173	0	0.183306	0	0.2361					0	0.774855	0	0.198852	0	0.42383					0	0.823819	0	0.21158	0	0.455278	0	0.264424
0	0.0166645	0	0.00158328	0	0.183755					0	0.0295508	0	0.0122792	0	0.204715					0	0.0579111	0	0.0616168	0	0.215617					0	0.109753	1	0.241538	0	0.270089					0	0.144885	1	0.318266	0	0.29069	0	0.056338
0	0.0313597	0	0.382912	0	0.183239					0	0.0819636	0	0.489839	0	0.219674					0	0.12666	0	0.526639	0	0.240339					0	0.191313	1	0.668911	0	0.258569					0	0.20945	1	0.717637	0	0.272755	0	0.282955
0	0.0732918	0	0.172875	0	0.23431					0	0.096603	0	0.199253	0	0.267709					0	0.105373	0	0.310777	0	0.336901					0	0.168342	0	0.487346	0	0.426893					0	0.179132	0	0.487852	0	0.430531	0	0.455572
0	0.00301281	0	0.613803	0	0.149354					0	0.142254	0	0.687456	0	0.239332					0	0.258634	0	0.694924	0	0.344159					0	0.29372	0	0.701458	0	0.377649					0	0.334232	0	0.752324	0	0.382026	0	0.135695
0	0.148617	0	0.0458298	0	0.0540162					1	0.167665	0	0.0832503	0	0.222637					1	0.534949	0	0.0839183	0	0.271267					1	0.630478	0	0.140664	0	0.347154					1	0.723798	0	0.165332	0	0.347962	0	0.525159
0	0.253394	0	0.264861	0	0.0753538					1	0.516945	0	0.572005	0	0.113639					1	0.759654	0	0.626232	0	0.132243					1	0.839719	0	0.647725	0	0.183422					1	0.885188	0	0.653497	0	0.183527	0	0.150133
0	0.151309	0	0.521182	0	0.114619					0	0.152549	0	0.608659	0	0.189856					0	0.241692	0	0.6515	0	0.223717					0	0.248874	0	0.700186	0	0.259382					0	0.334529	0	0.751071	0	0.269596	0	0.718133
0	0.093735	0	0.185373	0	0.285888					0	0.0969715	0	0.414161	0	0.501095					0	0.23038	0	0.449948	0	0.525184					0	0.438532	0	0.458544	0	0.536414					0	0.550363	0	0.464332	0	0.546076	0	0.74401
0	0.402433	0	0.0899557	0	0.281201					0	0.428539	1	0.351174	0	0.283015					0	0.456833	1	0.589727	0	0.363237					0	0.641812	1	0.63215	0	0.371639					0	0.664523	1	0.679888	0	0.402811	0	0.335333
0	0.246699	0	0.0334568	0	0.113159					0	0.248259	1	0.20685	0	0.170643					0	0.33619	1	0.359158	0	0.332846					0	0.336815	1	0.536991	0	0.349124					0	0.368874	1	0.608907	0	0.358975	0	0.0969426
0	0.0634764	0	0.0338723	0	0.0152846					0	0.0724967	0	0.181281	0	0.0431406					0	0.100626	0	0.282374	0	0.0749248					0	0.264828	0	0.283003	0	0.12881					0	0.274568	0	0.319129	0	0.132287	0	0.644473
0	0.149537	0	0.235063	0	0.572758					0	0.209549	0	0.302692	0	0.602038					0	0.469043	0	0.326338	0	0.646437					0	0.499683	0	0.380132	0	0.695136					0	0.576907	0	0.397416	0	0.704502	0	0.438821
0	0.00149565	0	0.859954	0	0.461808					0	0.0151406	0	0.865646	0	0.481724					0	0.0157912	0	0.890044	0	0.637282					0	0.0372985	0	0.899934	0	0.660983					0	0.0727899	1	0.918465	0	0.664948	0	0.308869
0	0.138108	0	0.780291	0	0.0950809					0	0.281563	0	0.803876	0	0.0990734					0	0.28615	0	0.82069	0	0.100653					0	0.294421	0	0.830602	0	0.115782					0	0.301898	0	0.844833	0	0.129898	0	0.315467
0	0.125327	0	0.669884	0	0.197833					0	0.231083	0	0.68148	0	0.209735					0	0.265016	0	0.815234	0	0.264532					0	0.357923	0	0.840308	0	0.292188					0	0.445777	0	0.84202	0	0.301972	0	0.277896
0	0.0435111	0	0.429984	0	0.0949723					0	0.0866021	0	0.562391	0	0.103318					0	0.0881275	0	0.63378	0	0.140981					0	0.152611	0	0.645415	0	0.166368					0	0.215092	0	0.645647	0	0.173274	0	0.187081
0	0.0374554	0	0.25444	0	0.0692427					0	0.0395864	0	0.574445	0	0.115316					0	0.0488051	0	0.704081	0	0.154194					0	0.139984	0	0.742067	0	0.222677					1	0.255964	0	0.756763	0	0.225638	0	0.457416
0	0.00050081	0	0.113898	0	0.00723538					0	0.00508328	0	0.423158	0	0.0382776					0	0.0379716	0	0.556338	0	0.0554936					0	0.0545961	0	0.581882	0	0.179109					1	0.253637	0	0.600817	0	0.180902	0	0.467495
0	0.06438	0	0.158779	0	0.642746					0	0.0755258	0	0.450086	0	0.666592					0	0.125853	0	0.501606	0	0.668865					0	0.192756	0	0.646575	0	0.686527					0	0.241295	0	0.656928	0	0.688323	0	0.08033
0	0.153243	0	0.00419986	0	0.202241					0	0.180828	0	0.265564	0	0.271993					0	0.3594	0	0.283817	0	0.282907					0	0.386	0	0.355168	0	0.339743					0	0.432354	0	0.394175	0	0.350359	0	0.272844
0	0.25983	0	0.00426536	0	0.142467					0	0.283281	0	0.00762013	0	0.159577					0	0.413176	0	0.028049	0	0.167934					0	0.584546	0	0.131626	0	0.342234					0	0.621449	0	0.140712	0	0.357753	0	0.516047
0	0.149361	0	0.00730336	0	0.200932					0	0.158367	0	0.0123861	0	0.452664					0	0.22766	0	0.0190392	0	0.491616					0	0.228927	0	0.090748	0	0.492758					0	0.281704	0	0.12479	0	0.498983	0	0.488793
0	0.310255	0	0.303287	0	0.27331					0	0.317439	0	0.316155	0	0.389358					0	0.321545	0	0.444854	0	0.4328					0	0.325213	0	0.483213	0	0.471102					0	0.351904	0	0.49932	0	0.473734	0	0.53276
0	0.00542808	0	0.0883347	0	0.424616					0	0.0064212	0	0.0897238	0	0.504905					0	0.0187975	0	0.371958	0	0.534161					0	0.0328757	0	0.384944	0	0.558114					0	0.0361639	0	0.477018	0	0.562031	0	0.638598
0	0.388518	0	0.172119	0	0.174395					0	0.492348	0	0.214092	0	0.200376					0	0.507006	0	0.472592	0	0.265079					1	0.638423	0	0.504754	0	0.29789					1	0.723642	0	0.537304	0	0.302836	0	0.386589
0	0.0054289	0	0.075935	0	0.181039					0	0.0355323	0	0.0875196	0	0.223949					0	0.0581527	0	0.328685	0	0.240173					1	0.125526	0	0.341031	0	0.258796					1	0.317834	0	0.412373	0	0.271758	0	0.13036
0	0.0697309	0	0.0611386	0	0.0818586					0	0.29056	0	0.211987	0	0.157287					0	0.318476	0	0.486426	0	0.394					0	0.319966	0	0.565249	0	0.397052					0	0.469303	0	0.609362	0	0.418565	0	0.368797
0	0.132758	0	0.0407834	0	0.158903					0	0.159216	0	0.0628816	0	0.178914					0	0.17012	0	0.0717626	0	0.290927					0	0.18132	0	0.256766	0	0.299926					0	0.357655	0	0.280932	0	0.306094	0	0.398736
0	0.0439368	0	0.153507	0	0.293263					0	0.128148	0	0.270054	0	0.491054					0	0.136105	0	0.284297	0	0.558878					0	0.193244	0	0.46082	0	0.56388					0	0.193735	0	0.467587	0	0.571781	0	0.388285
0	0.0902144	0	0.170811	0	0.00861802					0	0.111193	0	0.21754	0	0.0119561					0	0.115135	0	0.228847	0	0.025812					0	0.158913	0	0.400913	0	0.0542646					0	0.286361	0	0.420471	0	0.0803989	0	0.805007
0	0.176657	0	0.0681799	0	0.132484					0	0.419685	0	0.111262	0	0.143205					0	0.540793	0	0.112574	0	0.182545					0	0.641658	0	0.302058	0	0.223047					0	0.659286	0	0.309111	0	0.223333	0	0.338601
0	0.0466572	0	0.234153	0	0.0531212					0	0.0468054	0	0.266916	0	0.209152					0	0.112529	0	0.304538	0	0.282843					0	0.212896	0	0.313475	0	0.313763					0	0.245181	0	0.365121	0	0.322224	0	0.286733
0	0.141433	0	0.19209	0	0.213991					0	0.226115	0	0.262956	0	0.261748					0	0.50665	0	0.275927	0	0.280315					0	0.551975	0	0.286504	0	0.332213					0	0.556969	0	0.38814	0	0.338308	0	0.546072
0	0.0296799	0	0.185899	0	0.169998					0	0.0514048	0	0.256265	0	0.322953					0	0.0763876	0	0.400148	0	0.500729					0	0.0790487	0	0.408106	0	0.511275					0	0.14177	0	0.49428	0	0.516299	0	0.468718
0	0.0862168	0	0.0168087	0	0.109629					0	0.131842	0	0.12853	0	0.123473					0	0.257753	0	0.155475	0	0.129819					0	0.284917	0	0.156536	0	0.322028					0	0.340082	0	0.245988	0	0.325571	0	0.636753
0	0.0336814	0	0.0174339	0	0.194386					0	0.0509773	0	0.0561941	0	0.241551					0	0.0724397	0	0.140429	0	0.251804					0	0.0836184	0	0.166489	0	0.341585					0	0.159268	0	0.26647	0	0.342225	0	0.411575
0	0.312398	0	0.246935	0	0.0182422					0	0.428613	0	0.325149	0	0.0349587					0	0.668557	0	0.366125	0	0.171802					0	0.68499	0	0.375412	0	0.245331					0	0.696257	0	0.380294	0	0.247155	0	0.183205
0	0.0771248	0	0.00510186	0	0.199731					0	0.0846128	0	0.078109	0	0.207176					0	0.0848304	0	0.11686	0	0.251563					0	0.103833	0	0.216026	0	0.27151					0	0.153138	0	0.221957	0	0.272894	0	0.446907
0	0.124821	0	0.0150279	0	0.183251					0	0.130695	0	0.0636462	1	0.446013					0	0.233286	0	0.0854942	1	0.607364					0	0.242479	0	0.103309	1	0.698784					0	0.264126	0	0.10739	1	0.714361	0	0.441205
0	0.0229667	0	0.19176	0	0.0293					0	0.027884	0	0.221885	0	0.118122					0	0.0540139	0	0.284102	0	0.258863					0	0.0589858	0	0.357825	0	0.291437					0	0.194665	0	0.358447	0	0.298887	0	0.408635
0	0.0555994	0	0.0035852	0	0.307317					0	0.0802716	0	0.0187894	0	0.32026					0	0.135024	0	0.0534146	0	0.333308					0	0.138368	0	0.0756851	0	0.390094					0	0.13929	0	0.0879445	0	0.397204	0	0.598177
0	0.00182304	0	0.0512195	0	0.295575					0	0.0173821	0	0.072919	0	0.34318					0	0.0342204	0	0.196311	0	0.383892					0	0.118934	0	0.230342	0	0.398035					0	0.121546	0	0.235772	0	0.403591	0	0.330708
0	0.134083	0	0.617084	0	0.0481249					0	0.206866	0	0.63245	0	0.0683378					0	0.354784	0	0.671132	0	0.0895086					0	0.418148	0	0.683892	0	0.248467					0	0.437564	0	0.71586	0	0.258697	0	0.0956754
0	0.102446	0	0.13663	0	0.139152					0	0.18269	0	0.155953	0	0.181295					0	0.193648	0	0.222354	0	0.188199					0	0.414699	0	0.26795	0	0.193704					0	0.415791	0	0.280135	0	0.196374	0	0.409857
0	0.0280124	0	0.675469	0	0.177071					0	0.0777169	0	0.681491	0	0.200919					0	0.0838874	0	0.745511	0	0.298361					0	0.106839	0	0.766809	0	0.306692					0	0.114761	0	0.784588	0	0.339129	0	0.0567121
0	0.0330849	0	0.128978	0	0.260022					0	0.0464729	0	0.204045	0	0.322584					0	0.0542076	0	0.278549	0	0.334504					0	0.138721	0	0.376297	0	0.446888					0	0.182727	0	0.392817	0	0.461389	0	0.2535
0	0.255395	0	0.19355	0	0.207888					0	0.312974	0	0.490866	1	0.464238					0	0.351602	0	0.513487	1	0.621802					0	0.374496	0	0.549338	1	0.670847					0	0.409177	0	0.564282	1	0.684656	0	0.150734
0	0.0173713	0	0.152427	0	0.560444					0	0.0272794	0	0.331711	0	0.571487					0	0.0682475	0	0.373123	0	0.602496					0	0.291431	0	0.420415	0	0.625933					0	0.395196	0	0.431448	0	0.634511	0	0.508183
0	0.307486	0	0.0580841	0	0.0755027					0	0.369718	0	0.251486	0	0.104981					0	0.454679	0	0.278284	0	0.126861					0	0.454872	0	0.362914	0	0.241654					0	0.523441	0	0.387342	0	0.245606	0	0.302424
0	0.339994	0	0.0410912	0	0.195461					0	0.364614	0	0.0465763	0	0.277129					0	0.461894	0	0.0598823	0	0.3159					0	0.532478	0	0.102427	0	0.326792					0	0.566419	0	0.124422	0	0.332954	0	0.166394
0	0.0568832	0	0.780851	0	0.0951248					0	0.0702105	0	0.827079	0	0.115375					0	0.147341	0	0.833216	0	0.136641					0	0.179773	0	0.839646	0	0.172221					0	0.182341	0	0.855923	0	0.183823	0	0.458114
0	0.153222	0	0.10167	0	0.364412					0	0.234351	0	0.126673	0	0.381103					0	0.260327	0	0.134669	0	0.433864					0	0.310824	0	0.163844	0	0.451048					0	0.331686	0	0.187614	0	0.453652	0	0.530286
0	0.478864	0	0.155288	0	0.0962918					0	0.527604	0	0.286652	0	0.19592					0	0.581239	0	0.354816	0	0.210504					0	0.600293	0	0.374014	0	0.216275					0	0.608041	0	0.400484	0	0.245171	0	0.546029
0	0.0896364	0	0.0142614	0	0.538336					0	0.108687	0	0.0325798	0	0.568299					0	0.130571	0	0.257238	0	0.589215					0	0.244316	0	0.271949	0	0.640407					0	0.265941	0	0.318581	0	0.641065	0	0.433357
0	0.0277357	0	0.023196	0	0.0800357					0	0.0770761	0	0.270311	0	0.0916916					0	0.144068	0	0.422202	0	0.164116					0	0.152584	0	0.434684	0	0.174384					0	0.169462	0	0.461955	0	0.176075	0	0.412908
0	0.148537	0	0.160603	0	0.0512659					0	0.28715	0	0.20433	0	0.0712846					0	0.317384	0	0.385343	0	0.0890855					0	0.323549	0	0.391612	0	0.12439					0	0.330624	0	0.402188	0	0.146347	0	0.696827
0	0.415134	0	0.134875	0	0.0956732					0	0.443278	0	0.184826	0	0.105531					0	0.462515	0	0.192373	0	0.121366					0	0.470584	0	0.242305	0	0.13988					0	0.475351	0	0.259848	0	0.146854	0	0.431416
0	0.132022	0	0.0819903	0	0.339657					0	0.291289	0	0.0860569	0	0.38792					0	0.389427	0	0.180117	0	0.470345					0	0.41899	0	0.358406	0	0.496928					0	0.421595	0	0.369222	0	0.513591	0	0.450792
0	0.0559846	0	0.250697	0	0.265764					0	0.274113	0	0.278067	0	0.427442					0	0.344105	0	0.303221	0	0.460353					0	0.392409	0	0.411223	1	0.610833					0	0.469642	0	0.418948	1	0.623344	0	0.122899
0	0.120718	0	0.0961487	0	0.397039					0	0.250621	0	0.235444	0	0.571074					0	0.277497	0	0.350186	0	0.579489					0	0.34974	0	0.470894	1	0.707049					0	0.399093	0	0.477598	1	0.718576	0	0.196515
0	0.622812	0	0.298917	0	0.0143721					0	0.631822	0	0.305323	0	0.0593978					0	0.686843	0	0.339343	0	0.0785754					0	0.731873	1	0.473106	0	0.0950614					0	0.804856	1	0.533093	0	0.0971121	0	0.366863
0	0.00145472	0	0.0205914	0	0.768566					0	0.0196894	0	0.161589	0	0.825114					0	0.150318	0	0.40351	0	0.828155					0	0.219615	1	0.55908	0	0.842378					0	0.24083	1	0.618627	0	0.844333	0	0.223732
0	0.103777	0	0.314294	0	0.0489659					0	0.364586	0	0.383814	0	0.0538434					0	0.399836	0	0.421053	0	0.0952355					0	0.419294	0	0.426382	0	0.106404					0	0.48846	0	0.429813	0	0.110104	0	0.208162
0	0.503421	0	0.0862872	0	0.191452					0	0.582465	0	0.250873	0	0.397128					0	0.709974	0	0.297162	0	0.528472					0	0.738665	0	0.371815	0	0.547193					0	0.747609	0	0.398545	0	0.54803	0	0.395455
0	0.000926319	0	0.113916	0	0.023073					0	0.0224202	0	0.196399	0	0.0480308					0	0.28155	0	0.200823	0	0.235669					0	0.301222	0	0.219248	0	0.297478					0	0.46701	0	0.312976	0	0.31223	0	0.574512
0	0.0223883	0	0.202436	0	0.1586					0	0.0461255	0	0.214841	0	0.399568					0	0.187716	0	0.238708	0	0.452156					0	0.248761	0	0.321868	0	0.466247					0	0.248931	0	0.380459	0	0.467949	0	0.459208
0	0.187642	0	0.100739	0	0.0487299					0	0.387449	0	0.177881	0	0.0690822					0	0.402639	0	0.305176	0	0.209869					0	0.425331	0	0.330359	0	0.223865					0	0.482623	0	0.397404	0	0.231253	0	0.112766
0	0.079503	0	0.0627278	0	0.268201					0	0.0798274	0	0.17794	0	0.268397					0	0.142907	0	0.183414	0	0.274107					0	0.159403	0	0.352826	0	0.349497					0	0.184843	0	0.356011	0	0.353064	0	0.535308
0	0.130129	0	0.109972	0	0.0486445					0	0.141381	0	0.16896	0	0.0919812					0	0.471701	0	0.328297	0	0.282987					0	0.538103	0	0.356915	0	0.314159					0	0.568345	0	0.396911	0	0.320351	0	0.276641
0	0.0885483	0	0.199125	0	0.0515328					0	0.324752	0	0.342692	0	0.169885					0	0.441346	0	0.402497	0	0.202879					0	0.490762	0	0.43414	0	0.213002					0	0.508018	0	0.443707	0	0.216646	0	0.519481
0	0.192241	0	0.317484	0	0.0327301					0	0.193712	0	0.345649	0	0.118477					0	0.27817	0	0.485867	0	0.341684					0	0.299772	0	0.488758	0	0.359373					0	0.386736	0	0.526875	0	0.368157	0	0.599037
0	0.0598669	0	0.0727163	0	0.128623					0	0.0852743	0	0.157159	0	0.283155					0	0.128199	0	0.232098	0	0.305894					0	0.195724	0	0.249854	0	0.313924					0	0.202704	0	0.264136	0	0.316245	0	0.162177
0	0.0977737	0	0.105707	0	0.148789					0	0.141431	0	0.192296	0	0.166342					0	0.390178	0	0.203132	0	0.166524					0	0.510378	1	0.379225	0	0.206232					0	0.514399	1	0.469589	0	0.211193	0	0.0935965
0	0.291989	0	0.126704	0	0.0374565					0	0.339444	0	0.250894	0	0.3289					0	0.339919	0	0.324427	0	0.373559					0	0.368853	0	0.413346	0	0.485022					0	0.375761	0	0.493442	0	0.494584	0	0.340004
0	0.0313409	0	0.30299	0	0.100702					0	0.0613122	0	0.357137	0	0.120584					0	0.0722635	0	0.464609	0	0.238137					0	0.215011	0	0.46833	0	0.392347					0	0.239574	0	0.482623	0	0.395354	0	0.334683
0	0.128332	0	0.0641806	0	0.587897					0	0.20933	0	0.0694818	0	0.592187					0	0.504795	0	0.115302	0	0.650922					0	0.668319	0	0.223936	0	0.678975					0	0.691205	0	0.242941	0	0.680474	0	0.467656
0	0.0580233	0	0.010302	0	0.341245					0	0.111499	0	0.0421633	0	0.37873					0	0.113073	0	0.140652	0	0.501379					0	0.237069	0	0.183817	0	0.588979					0	0.293364	0	0.185667	0	0.598796	0	0.163757
0	0.0822782	0	0.351427	0	0.0270206					0	0.0940538	0	0.580865	0	0.0872307					0	0.128826	0	0.599196	0	0.102317					0	0.140846	0	0.670996	0	0.106778					0	0.202718	0	0.677066	0	0.112622	0	0.477128
0	0.170299	0	0.00291336	0	0.134867					0	0.184971	0	0.0406422	0	0.190248					0	0.24343	0	0.103415	0	0.455301					0	0.301158	0	0.153742	0	0.575754					0	0.355051	0	0.202136	0	0.57714	0	0.234923
0	0.0409904	0	0.367053	0	0.153611					0	0.08704	0	0.451253	0	0.229269					0	0.137803	0	0.521312	0	0.248966					0	0.389928	0	0.528026	0	0.27618					0	0.40526	0	0.529966	0	0.279836	0	0.215178
0	0.311027	0	0.400344	0	0.0326838					0	0.348606	0	0.414207	0	0.0409614					0	0.401647	0	0.512664	0	0.0454113					0	0.488716	0	0.556001	0	0.215063					0	0.524481	0	0.602032	0	0.216711	0	0.762857
0	0.0124446	0	0.185151	0	0.140876					0	0.137903	0	0.446619	0	0.190988					0	0.237812	0	0.488939	0	0.228309					0	0.305298	0	0.557027	0	0.247592					0	0.320536	0	0.576374	0	0.255297	0	0.255715
0	0.169853	0	0.378255	0	0.590388					0	0.219335	0	0.39035	0	0.600537					0	0.299716	0	0.396389	0	0.644626					0	0.339009	0	0.434885	0	0.644717					0	0.384803	0	0.486781	0	0.658388	0	0.472116
0	0.456997	0	0.0242265	0	0.0559264					0	0.555627	0	0.0706027	0	0.057082					0	0.568661	0	0.118505	0	0.102551					0	0.696041	0	0.203018	0	0.139906					0	0.706606	0	0.233816	0	0.167952	0	0.237356
0	0.135351	0	0.3342	0	0.412657					0	0.284532	0	0.48171	0	0.446083					0	0.302553	0	0.650469	0	0.503638					0	0.302945	0	0.662231	0	0.575399					0	0.316464	0	0.665124	0	0.581999	1	0.597683
0	0.0878633	0	0.11556	0	0.481287					0	0.0955845	0	0.169659	0	0.499099					0	0.164851	0	0.250363	0	0.507564					0	0.176232	0	0.312331	0	0.564773					0	0.23698	0	0.34182	0	0.58007	1	0.784325
0	0.0789984	0	0.279255	0	0.296126					0	0.176366	1	0.481991	0	0.297331					0	0.221679	1	0.680959	0	0.342618					0	0.449705	1	0.732128	0	0.447827					0	0.487806	1	0.780217	0	0.44864	0	0.658414
0	0.0899374	0	0.126504	0	0.179956					0	0.136392	0	0.413056	0	0.351956					0	0.352889	0	0.483612	0	0.365236					0	0.354295	0	0.53324	0	0.377963					0	0.370579	0	0.568901	0	0.403372	0	0.634801
0	0.380138	0	0.178657	0	0.132902					0	0.432521	0	0.188408	0	0.326909					0	0.486088	0	0.20112	0	0.328187					0	0.512809	0	0.281368	0	0.520851					0	0.556234	0	0.304393	0	0.524942	0	0.615679
0	0.86414	0	0.235939	0	0.202849					0	0.895895	0	0.406309	0	0.241348					0	0.922141	0	0.596306	0	0.276837					0	0.929157	0	0.621211	0	0.292945					0	0.942339	0	0.653605	0	0.323861	0	0.219862
0	0.149692	0	0.0688029	0	0.158757					0	0.158291	0	0.0975125	0	0.190808					0	0.344104	0	0.10691	0	0.211491					0	0.388701	0	0.110987	0	0.216444					0	0.410471	0	0.120141	0	0.220255	0	0.486382
0	0.110339	0	0.205185	0	0.0189822					0	0.129644	0	0.462647	0	0.0330355					0	0.139868	0	0.518099	0	0.0338335					0	0.182353	0	0.552584	0	0.0572139					0	0.299743	0	0.578766	0	0.0572388	0	0.265851
0	0.0465267	0	0.453247	0	0.431997					0	0.104221	0	0.527715	0	0.454461					0	0.230096	0	0.629176	0	0.577655					0	0.31149	0	0.722639	0	0.616116					0	0.469792	0	0.739444	0	0.62094	0	0.398629
0	0.170169	0	0.0359442	0	0.0450003					0	0.218928	0	0.0393983	0	0.150002					0	0.282641	0	0.0745175	0	0.328354					0	0.346093	0	0.124255	0	0.368921					0	0.438597	0	0.165018	0	0.385559	0	0.458542
0	0.000889645	0	0.0686461	0	0.365015					0	0.0950753	0	0.124975	0	0.543737					0	0.156326	0	0.367463	0	0.569367					0	0.169597	0	0.421658	0	0.608387					0	0.179466	0	0.439798	0	0.617696	0	0.150029
0	0.000883454	0	0.223366	0	0.0927784					0	0.204922	0	0.324375	0	0.148961					0	0.369294	0	0.333103	0	0.178587					0	0.383253	0	0.342595	0	0.187526					0	0.424937	0	0.345229	0	0.208981	0	0.352985
0	0.00886656	0	0.0188536	0	0.198527					0	0.0369014	0	0.0438706	0	0.311885					0	0.0436581	0	0.166135	0	0.331561					0	0.0887106	0	0.323213	0	0.368197					0	0.268279	0	0.346748	0	0.370722	0	0.122718
0	0.0208942	0	0.0485106	0	0.173935					0	0.0264576	0	0.198099	0	0.435819					0	0.0414126	0	0.229667	0	0.45662					0	0.0670533	0	0.237919	0	0.466475					0	0.12976	0	0.320174	0	0.497148	0	0.308418
0	0.107543	0	0.0954413	0	0.0632665					0	0.120356	0	0.193781	0	0.113332					0	0.206806	0	0.415074	0	0.219762					0	0.375215	0	0.458331	0	0.220874					0	0.42403	0	0.48728	0	0.224116	0	0.483436
0	0.0483802	0	0.173907	0	0.0906513					0	0.105721	0	0.2295	0	0.0937774					0	0.160528	0	0.305217	0	0.286352					0	0.207991	0	0.400442	0	0.315212					0	0.238766	0	0.429931	0	0.316164	0	0.358687
0	0.0447222	0	0.282911	0	0.0626843					0	0.0449993	0	0.304455	0	0.0778827					0	0.239423	0	0.309623	0	0.128553					0	0.353352	0	0.346923	0	0.145195					0	0.486528	0	0.35226	0	0.151108	0	0.289587
0	0.0140485	0	0.287525	0	0.262575					0	0.0186952	0	0.332674	0	0.325795					0	0.351339	0	0.390545	0	0.422957					0	0.485624	0	0.541559	0	0.423794					0	0.485888	0	0.604579	0	0.433479	0	0.222399
0	0.0976424	0	0.00407094	0	0.145182					0	0.116417	1	0.168756	0	0.21098					0	0.184162	1	0.402784	0	0.447039					0	0.192956	1	0.474031	0	0.549993					0	0.202034	1	0.552084	0	0.556017	1	0.826428
0	0.399075	0	0.338942	0	0.0576631					0	0.429576	0	0.482998	0	0.0671937					0	0.441631	0	0.555337	0	0.11393					0	0.530624	0	0.560434	0	0.258004					0	0.654852	0	0.564038	0	0.269027	1	0.568945
0	0.0139094	0	0.105234	0	0.292244					0	0.0326011	0	0.128767	0	0.391087					0	0.0431283	0	0.1671	0	0.393996					0	0.0800505	0	0.272314	0	0.420388					0	0.080957	0	0.298678	0	0.421952	0	0.289154
0	0.169177	0	0.315346	0	0.184907					0	0.195637	0	0.597022	0	0.238531					0	0.284827	0	0.694138	0	0.255078					0	0.338605	0	0.70741	0	0.279705					0	0.362703	0	0.735458	0	0.287147	0	0.468812
0	0.0757363	0	0.026485	1	0.293601					0	0.103238	0	0.296608	1	0.49265					0	0.103677	0	0.387824	1	0.656879					0	0.226966	0	0.527409	1	0.716297					0	0.263585	0	0.544359	1	0.729661	0	0.157524
0	0.146148	0	0.21874	0	0.295249					0	0.149224	0	0.259212	0	0.394735					0	0.161633	0	0.308692	0	0.447322					0	0.170066	0	0.363105	0	0.461631					0	0.205234	0	0.447602	0	0.463582	0	0.392242
0	0.10325	0	0.00206343	0	0.0661026					0	0.165736	0	0.00346794	0	0.135513					0	0.190891	0	0.00795085	0	0.196189					0	0.211461	0	0.00909122	0	0.216499					0	0.245895	0	0.0102605	0	0.216721	0	0.248409
0	0.0645305	0	0.0981908	0	0.381226					0	0.265171	0	0.217037	0	0.439605					0	0.304714	0	0.256713	0	0.44875					0	0.375269	0	0.300513	0	0.520215					0	0.433717	0	0.35735	0	0.524629	0	0.17108
0	0.196788	0	0.261146	0	0.0757233					0	0.204689	0	0.270833	0	0.0886857					0	0.250662	0	0.40165	0	0.181445					0	0.298599	0	0.460344	0	0.337608					0	0.347424	0	0.47206	0	0.340829	0	0.654865
0	0.0505333	0	0.363956	0	0.0693232					0	0.170056	0	0.424387	0	0.0882557					0	0.201892	0	0.4459	0	0.134834					0	0.369574	0	0.472974	0	0.179486					0	0.379925	0	0.542371	0	0.179677	0	0.229528
0	0.034005	0	0.122959	0	0.819941					0	0.036754	0	0.133267	0	0.823167					0	0.0637513	0	0.397382	0	0.85115					0	0.328313	0	0.494181	0	0.872378					0	0.339506	0	0.519872	0	0.877666	0	0.469341
0	0.00963316	0	0.0906928	0	0.0325366					0	0.113511	0	0.10336	0	0.0670221					0	0.116979	0	0.356686	0	0.131173					0	0.170707	0	0.421099	0	0.328143					0	0.21688	0	0.42313	0	0.353016	0	0.178302
0	0.847976	0	0.0366683	0	0.224569					0	0.860166	0	0.0573791	0	0.285374					0	0.881113	0	0.0838489	0	0.344261					0	0.883611	0	0.114257	0	0.384249					0	0.890032	0	0.136048	0	0.389526	0	0.668192
0	0.111292	0	0.112538	0	0.135462					0	0.212995	0	0.138619	0	0.207672					0	0.474353	0	0.14551	0	0.221337					0	0.486405	0	0.158678	0	0.224016					0	0.587534	0	0.192669	0	0.228903	0	0.470459
0	0.527666	0	0.142704	0	0.523142					0	0.581611	0	0.308142	0	0.548783					0	0.588585	0	0.415041	0	0.563235					0	0.637602	0	0.442035	0	0.572919					0	0.661528	0	0.457374	0	0.575248	0	0.367318
0	0.110852	0	0.149397	0	0.469667					0	0.152993	0	0.464128	0	0.611301					0	0.323912	0	0.47163	0	0.617398					0	0.324318	0	0.551364	0	0.647662					0	0.408421	0	0.595118	0	0.650012	0	0.229539
0	0.094106	0	0.354235	0	0.125187					0	0.111555	0	0.426292	0	0.203575					0	0.116464	0	0.476308	0	0.24503					0	0.125963	0	0.491392	0	0.295162					0	0.232893	0	0.522649	0	0.311326	0	0.558184
0	0.0850953	0	0.18557	0	0.0370817					0	0.0857499	0	0.27789	0	0.241463					0	0.271247	0	0.287971	0	0.297573					0	0.292114	0	0.465234	0	0.306258					0	0.299104	0	0.483049	0	0.333413	0	0.430407
0	0.390078	0	0.00342486	0	0.679189					0	0.645407	1	0.0545601	0	0.686021					0	0.677114	1	0.219956	0	0.720169					0	0.695509	1	0.379781	0	0.755862					0	0.73763	1	0.472304	0	0.759544	0	0.208336
0	0.0740956	0	0.133018	0	0.190218					0	0.18591	1	0.424702	0	0.314764					0	0.316241	1	0.652763	0	0.345369					0	0.352573	1	0.752343	0	0.383605					0	0.39043	1	0.795634	0	0.398339	0	0.223218
0	0.0158573	0	0.306192	0	0.623739					0	0.154612	0	0.348879	0	0.633547					0	0.237943	1	0.421351	0	0.728621					0	0.264215	1	0.576759	0	0.7636					0	0.306159	1	0.634504	0	0.777345	0	0.39708
0	0.151238	0	0.000476401	0	0.0847079					0	0.198755	0	0.0455858	0	0.103339					0	0.254027	1	0.262869	0	0.174576					0	0.286298	1	0.433698	0	0.232498					0	0.382907	1	0.471989	0	0.240826	0	0.547516
0	0.0403758	0	0.051928	0	0.0947619					0	0.0849734	0	0.124212	0	0.344065					0	0.105418	0	0.136313	0	0.517392					0	0.108172	1	0.291424	0	0.554828					0	0.114203	1	0.32965	1	0.565959	0	0.76667
0	0.117822	0	0.126235	0	0.256464					0	0.141836	0	0.185961	0	0.290658					0	0.142731	0	0.213931	0	0.302219					0	0.2063	1	0.406947	0	0.313237					0	0.222439	1	0.470321	1	0.346808	0	0.331201
0	0.124383	0	0.330333	0	0.155502					0	0.225951	0	0.415305	0	0.232113					0	0.597715	0	0.438881	0	0.345559					0	0.72465	0	0.587911	0	0.361258					0	0.751991	0	0.593709	0	0.361756	0	0.610414
0	0.0385628	0	0.24145	0	0.175759					0	0.045436	0	0.39891	0	0.225518					0	0.174547	0	0.526828	0	0.240292					0	0.182074	0	0.547861	0	0.248228					0	0.218723	0	0.560692	0	0.250949	0	0.14244
0	0.189314	0	0.0888652	0	0.100322					0	0.204692	0	0.109008	0	0.269207					0	0.431185	0	0.373761	0	0.288002					0	0.545734	0	0.379104	0	0.321364					0	0.637098	0	0.428123	0	0.330522	0	0.299938
0	0.636914	0	0.0452149	0	0.157986					0	0.703985	0	0.0929865	0	0.426357					0	0.734936	0	0.151434	0	0.604032					0	0.737163	0	0.229076	0	0.633609					0	0.822354	0	0.238884	0	0.639527	0	0.419211
0	0.0585131	0	0.0279166	0	0.0429111					0	0.070544	0	0.325896	0	0.140568					0	0.133804	0	0.404085	0	0.172205					0	0.282861	0	0.410024	0	0.227893					0	0.327103	0	0.496549	0	0.229665	0	0.486475
0	0.0329552	0	0.00145357	0	0.17634					0	0.0816338	0	0.00405439	0	0.191691					0	0.108115	0	0.0153854	0	0.2628					0	0.14556	0	0.0351556	0	0.288998					0	0.153484	0	0.103193	0	0.303619	0	0.334312
0	0.154798	0	0.00154319	0	0.206599					0	0.158016	0	0.00761051	0	0.473693					0	0.285467	0	0.0624928	0	0.51058					0	0.386483	0	0.067938	0	0.612238					1	0.496342	0	0.0791072	0	0.617324	0	0.54743
0	0.423988	0	0.00793343	0	0.285204					0	0.43202	0	0.0122695	0	0.291461					0	0.443756	0	0.0539533	0	0.437664					0	0.50246	0	0.0608484	0	0.488151					1	0.661069	0	0.0630952	0	0.500166	0	0.541118
0	0.271482	0	0.0903288	0	0.137389					1	0.472659	0	0.300227	0	0.442894					1	0.700081	0	0.355077	0	0.629826					1	0.831481	1	0.507613	0	0.718509					1	0.886975	1	0.51722	0	0.723814	0	0.399801
0	0.308448	0	0.169074	0	0.0930596					0	0.328314	0	0.397845	0	0.0949737					0	0.346619	0	0.468195	0	0.193627					0	0.389364	0	0.486571	0	0.203471					0	0.399671	0	0.523337	0	0.213185	0	0.178749
0	0.0603957	0	0.514846	0	0.26836					0	0.269337	0	0.519127	0	0.34452					0	0.402602	0	0.623069	0	0.35799					0	0.420807	0	0.635853	0	0.443016					0	0.469975	0	0.638232	0	0.444938	0	0.187607
0	0.0508909	0	0.241325	0	0.690419					0	0.0569909	0	0.283075	0	0.728593					0	0.0713644	0	0.304206	0	0.827687					0	0.071963	0	0.405016	0	0.831381					0	0.0722121	0	0.426262	0	0.832361	0	0.162385
0	0.300642	0	0.0732591	0	0.116964					0	0.303892	0	0.166857	0	0.174656					0	0.386104	0	0.222494	0	0.18056					0	0.63336	0	0.406985	0	0.196371					0	0.638773	0	0.410961	0	0.197952	0	0.513618
0	0.168523	0	0.211737	0	0.213721					0	0.175094	0	0.229619	0	0.307531					0	0.17902	0	0.498796	0	0.555147					0	0.298265	0	0.538708	0	0.673337					0	0.31443	0	0.543197	0	0.677008	0	0.855074
0	0.163082	0	0.158663	0	0.101435					0	0.428932	0	0.182521	0	0.126146					0	0.438479	0	0.196349	0	0.128025					0	0.585	0	0.254927	0	0.153954					0	0.602761	0	0.266809	0	0.162881	0	0.451325
0	0.00959747	0	0.123166	0	0.222835					0	0.0507235	0	0.130591	0	0.232454					0	0.0680594	0	0.154998	0	0.304353					0	0.106788	0	0.181697	0	0.360315					0	0.132545	0	0.192086	0	0.370259	0	0.247492
0	0.031803	0	0.127134	0	0.187626					0	0.14232	1	0.448031	0	0.22491					0	0.420876	1	0.666459	0	0.295747					0	0.473943	1	0.76468	0	0.33269					0	0.491464	1	0.805504	0	0.33765	0	0.0997078
0	0.0476614	0	0.23974	0	0.203463					0	0.130083	1	0.54031	0	0.212268					0	0.139739	1	0.709394	0	0.26705					0	0.16376	1	0.794398	0	0.389469					0	0.188082	1	0.820145	0	0.412664	0	0.754183
0	0.00633076	0	0.436106	0	0.254407					0	0.0472631	0	0.548508	0	0.254926					0	0.0498783	1	0.691505	0	0.340329					0	0.132713	1	0.777705	0	0.515666					0	0.134994	1	0.810712	0	0.524539	0	0.28337
0	0.325562	0	0.262639	0	0.601618					0	0.562077	0	0.35229	0	0.703405					0	0.568222	1	0.576892	0	0.715498					0	0.576064	1	0.6145	0	0.753556					0	0.612401	1	0.68114	0	0.765548	0	0.344575
0	0.22329	0	0.0134685	0	0.290128					0	0.236006	0	0.187261	0	0.298715					0	0.55557	0	0.198951	0	0.307423					0	0.567065	0	0.27568	0	0.318943					1	0.663601	0	0.331568	0	0.320825	0	0.614454
0	0.156926	0	0.250936	0	0.686887					0	0.191517	0	0.449198	0	0.703509					0	0.287053	0	0.601584	0	0.720528					0	0.392072	0	0.641316	0	0.805076					0	0.527909	0	0.700694	0	0.811035	0	0.184036
0	0.263333	0	0.171646	0	0.173852					0	0.275811	0	0.215989	0	0.235062					0	0.44272	0	0.410657	0	0.243236					0	0.456715	0	0.448163	0	0.248163					0	0.462058	0	0.472109	0	0.25059	0	0.286816
0	0.610053	0	0.0216297	0	0.0705822					0	0.613187	0	0.263357	0	0.284651					0	0.691498	0	0.267921	0	0.285129					0	0.727768	0	0.323919	0	0.491919					0	0.775704	0	0.355949	0	0.494416	0	0.546475
0	0.61534	0	0.230617	0	0.0276965					0	0.617542	0	0.315125	0	0.0674574					1	0.777171	0	0.351121	0	0.222314					1	0.820159	0	0.444408	0	0.223948					1	0.874573	0	0.458493	0	0.256459	0	0.238174
0	0.179502	0	0.106867	0	0.0648564					0	0.199499	0	0.184862	0	0.0751654					0	0.302011	0	0.277466	0	0.0823138					0	0.305266	0	0.29316	0	0.138213					0	0.308757	0	0.335093	0	0.1433	0	0.303297
0	0.0662902	0	0.138614	0	0.604083					0	0.278799	0	0.151382	0	0.609787					0	0.582307	0	0.166339	0	0.628602					0	0.588507	0	0.206973	0	0.663416					0	0.665132	0	0.238815	0	0.669725	0	0.16055
0	0.0896466	0	0.0682952	0	0.133612					0	0.157744	0	0.0881419	0	0.239493					0	0.172374	0	0.106317	0	0.2957					0	0.191323	0	0.292783	0	0.339439					0	0.223039	0	0.315455	0	0.346478	0	0.522277
0	0.00584724	0	0.00437783	0	0.0459173					0	0.00750369	0	0.0710904	0	0.0881247					0	0.0251036	0	0.0766195	0	0.286194					0	0.203878	0	0.0848727	1	0.453461					0	0.282773	0	0.110746	1	0.483957	0	0.0920729
0	0.687065	0	0.00645154	0	0.0793294					0	0.73021	0	0.100641	0	0.0859939					0	0.737655	0	0.206603	0	0.131272					0	0.741803	0	0.226004	0	0.202374					0	0.766073	0	0.279648	0	0.225759	0	0.19272
0	0.0896875	0	0.231775	0	0.214492					0	0.343998	0	0.281273	0	0.292745					0	0.349275	0	0.359004	0	0.303744					0	0.352349	0	0.367623	0	0.323329					0	0.385483	0	0.376159	0	0.356554	0	0.507837
0	0.0428202	0	0.515367	0	0.126578					0	0.284156	0	0.582351	0	0.333933					0	0.287993	0	0.709279	0	0.341716					0	0.294554	0	0.774551	0	0.348753					0	0.309771	0	0.784523	0	0.363473	0	0.161664
0	0.0572913	0	0.179909	0	0.129371					0	0.0844954	0	0.253685	0	0.320009					0	0.10502	0	0.424708	0	0.41143					0	0.358382	0	0.544648	0	0.436517					0	0.358971	0	0.619054	0	0.438548	0	0.491103
0	0.101727	0	0.0702367	0	0.217254					0	0.178016	0	0.154843	0	0.420879					0	0.456445	0	0.193009	0	0.460981					0	0.521193	0	0.196332	0	0.466646					0	0.676366	0	0.202183	0	0.495627	0	0.291158
0	0.0240207	0	0.0126612	0	0.143993					0	0.0335819	0	0.0624702	0	0.191327					0	0.101087	0	0.286939	0	0.198334					0	0.22985	0	0.313835	0	0.198738					0	0.32095	0	0.324764	0	0.199723	0	0.535977
0	0.0400723	0	0.0774788	0	0.00208381					0	0.0646267	0	0.154153	0	0.0474071					0	0.0699323	0	0.225784	0	0.110573					0	0.155697	0	0.293546	0	0.239939					0	0.288511	0	0.298567	0	0.278542	0	0.562148
0	0.0804702	0	0.0114287	0	0.154832					0	0.289586	1	0.14965	0	0.192323					0	0.384338	1	0.427501	0	0.380166					0	0.459191	1	0.573862	0	0.386378					0	0.491008	1	0.614185	0	0.386675	0	0.321367
0	0.127633	0	0.165741	0	0.281924					0	0.156883	0	0.168366	0	0.307262					0	0.48047	0	0.240729	0	0.467517					0	0.668078	0	0.252482	0	0.4877					0	0.694906	0	0.323294	0	0.496856	0	0.448904
0	0.317454	0	0.203841	1	0.432791					0	0.358944	0	0.276203	1	0.50179					0	0.638235	0	0.28832	1	0.690089					0	0.646194	0	0.304498	1	0.783128					0	0.65868	0	0.377266	1	0.790808	0	0.195286
0	0.105432	0	0.108727	1	0.851104					0	0.119924	0	0.124796	1	0.915573					0	0.159632	0	0.145309	1	0.919752					0	0.193133	0	0.150353	1	0.945552					0	0.270687	0	0.152154	1	0.948605	0	0.359361
0	0.0880208	0	0.0898272	0	0.0465463					0	0.171741	0	0.0924889	0	0.296297					0	0.271279	0	0.196455	0	0.473479					0	0.283339	0	0.278532	0	0.510926					0	0.291531	0	0.293674	0	0.519612	0	0.138909
0	0.0614659	0	0.251754	0	0.0996261					0	0.114964	0	0.277593	0	0.146511					0	0.134053	0	0.411688	0	0.19047					0	0.138104	0	0.463922	0	0.350646					0	0.14912	0	0.49634	0	0.358876	0	0.591656
0	0.152091	0	0.00227887	0	0.0622844					0	0.171222	0	0.113375	0	0.064316					0	0.213518	0	0.152615	0	0.131714					0	0.216612	0	0.289392	0	0.171092					0	0.298786	0	0.296026	0	0.184684	0	0.173351
0	0.0403383	0	0.216289	0	0.053215					0	0.082351	0	0.228111	0	0.0607183					0	0.348252	0	0.30234	0	0.0910773					0	0.367345	0	0.422527	0	0.0996231					0	0.37907	0	0.430954	0	0.103306	0	0.260751
0	0.25508	0	0.257583	0	0.160719					0	0.278366	0	0.408531	0	0.177818					0	0.315893	0	0.467769	0	0.201858					0	0.515903	0	0.493221	0	0.208678					0	0.557072	0	0.49584	0	0.21016	0	0.275562
0	0.224735	0	0.261195	0	0.0605406					0	0.329067	0	0.279134	0	0.108523					0	0.378563	0	0.363982	0	0.343601					0	0.446395	0	0.516637	0	0.417604					0	0.448688	0	0.552911	0	0.42254	0	0.376563
0	0.123718	0	0.174595	0	0.0304641					0	0.198665	0	0.354842	0	0.0747471					0	0.218166	0	0.429571	0	0.116299					0	0.223846	0	0.477794	0	0.153727					0	0.230484	0	0.504967	0	0.15506	0	0.709016
0	0.227579	0	0.317517	0	0.045955					0	0.257874	0	0.321806	0	0.0748534					0	0.368979	0	0.396566	0	0.0768292					0	0.44082	0	0.4464	0	0.0819457					0	0.454381	0	0.510697	0	0.0820172	0	0.187236
0	0.409848	0	0.0855098	0	0.0714624					0	0.432766	0	0.186139	0	0.190871					0	0.502067	0	0.188495	0	0.199508					0	0.681465	0	0.197296	0	0.259554					0	0.764398	0	0.263595	0	0.283144	0	0.448441
0	0.203236	0	0.0728152	0	0.237805					0	0.233717	0	0.0876882	0	0.242271					0	0.257712	0	0.142766	0	0.258249					0	0.498232	0	0.158363	0	0.40613					0	0.503777	0	0.174034	0	0.407337	0	0.610803
0	0.248823	0	0.0113372	0	0.106566					0	0.292914	0	0.0533656	0	0.188105					0	0.362147	0	0.0646202	0	0.238467					0	0.394968	0	0.132377	0	0.377004					0	0.397297	0	0.217221	0	0.381462	1	0.691899
0	0.00941328	0	0.295965	0	0.100916					0	0.0539808	0	0.468882	0	0.242211					0	0.0746146	0	0.47141	0	0.29428					0	0.143709	0	0.553292	0	0.439958					0	0.148535	0	0.576153	0	0.447697	1	0.638605
0	0.238137	0	0.0976863	0	0.135216					0	0.323127	0	0.327652	0	0.139827					0	0.444109	0	0.349912	0	0.172129					0	0.459284	0	0.380805	0	0.208803					0	0.610335	0	0.409087	0	0.237762	0	0.464371
0	0.596635	0	0.270747	0	0.355883					0	0.621861	0	0.295371	0	0.437245					0	0.682052	0	0.454988	0	0.530792					0	0.701741	0	0.502184	0	0.574848					0	0.732636	0	0.506472	0	0.580225	0	0.717876
0	0.195474	0	0.282585	0	0.0380796					0	0.284238	0	0.302724	0	0.0858349					0	0.320381	0	0.313135	0	0.0895655					0	0.513784	0	0.360016	0	0.116445					0	0.593118	0	0.369133	0	0.118208	0	0.289231
0	0.10914	0	0.0597229	0	0.116477					0	0.252382	0	0.0780804	0	0.185281					0	0.282321	0	0.197588	0	0.262755					0	0.312525	0	0.259742	0	0.282516					0	0.385817	0	0.304644	0	0.28385	0	0.510807
0	0.498087	0	0.0459793	0	0.148269					0	0.522394	0	0.0813633	0	0.221544					0	0.551565	0	0.0940289	0	0.351359					0	0.582432	0	0.144574	0	0.515884					0	0.626401	0	0.195738	0	0.527508	0	0.46597
0	0.0320613	0	0.349055	0	0.571141					0	0.0903521	0	0.370859	0	0.586715					0	0.137119	0	0.512006	0	0.5897					0	0.151993	0	0.557246	0	0.614465					0	0.337846	0	0.570951	0	0.619241	0	0.690567
0	0.00715179	0	0.159923	0	0.227489					0	0.0132821	0	0.244099	0	0.262488					0	0.0753837	0	0.247908	0	0.343794					0	0.153538	0	0.249713	0	0.345587					0	0.162707	0	0.279822	0	0.346685	0	0.415936
0	0.018435	0	0.519482	0	0.555125					0	0.0542987	0	0.549263	0	0.570205					0	0.140351	0	0.62067	0	0.60673					0	0.201366	0	0.651501	0	0.611371					0	0.228038	0	0.668147	0	0.618695	0	0.144294
0	0.191726	0	0.5948	0	0.0683916					0	0.400187	0	0.628093	1	0.13685					0	0.440354	0	0.63927	1	0.365275					0	0.457631	0	0.647082	1	0.549734					0	0.465921	0	0.668859	1	0.575027	0	0.648135
0	0.0304865	0	0.0949482	0	0.604305					0	0.0816063	0	0.100868	1	0.763166					0	0.17941	0	0.164775	1	0.839462					0	0.235092	0	0.166816	1	0.890337					0	0.238524	0	0.197632	1	0.897315	0	0.480287
0	0.111671	0	0.0602831	0	0.140478					0	0.154415	0	0.0954273	0	0.207302					0	0.336361	0	0.242318	0	0.272358					0	0.358269	0	0.259116	0	0.285502					0	0.360625	0	0.290286	0	0.312608	0	0.294937
0	0.022471	0	0.631259	0	0.132339					0	0.141788	0	0.632706	0	0.18854					0	0.175451	0	0.749172	0	0.256743					0	0.275671	0	0.800727	0	0.297789					0	0.291041	0	0.801126	0	0.322811	0	0.216269
0	0.0591899	0	0.0223179	0	0.226024					0	0.128139	0	0.102666	0	0.273242					0	0.224118	0	0.121406	0	0.293966					1	0.420009	0	0.128359	0	0.335973					1	0.4684	0	0.152092	0	0.362465	0	0.593101
0	0.11242	0	0.11968	0	0.0407342					0	0.143811	0	0.181311	0	0.0453374					0	0.164271	0	0.198584	0	0.0717867					1	0.445308	0	0.293699	0	0.095922					1	0.562259	0	0.300437	0	0.102495	0	0.323662
0	0.0834585	0	0.175871	0	0.175912					0	0.119425	0	0.254759	0	0.27454					0	0.189825	0	0.276569	0	0.293979					0	0.265491	0	0.288263	0	0.383957					0	0.422907	0	0.289478	0	0.394559	0	0.352172
0	0.0101891	0	0.134969	0	0.597844					0	0.12962	0	0.154139	0	0.690447					0	0.389826	0	0.195809	0	0.72173					0	0.417183	0	0.30685	0	0.723378					0	0.467899	0	0.316258	0	0.726064	0	0.380594
0	0.0690701	0	0.0131526	0	0.615883					0	0.120546	0	0.172567	0	0.642521					0	0.206054	0	0.191662	0	0.672913					0	0.230036	0	0.194436	0	0.706486					0	0.234494	0	0.257826	1	0.724837	0	0.385595
0	0.315093	0	0.103112	0	0.21281					0	0.37349	0	0.177788	0	0.246981					0	0.426122	0	0.25168	0	0.290537					0	0.452848	0	0.321915	0	0.392887					0	0.503945	0	0.326274	0	0.396446	0	0.637404
0	0.00842583	0	0.103058	0	0.157664					0	0.0195123	0	0.23224	0	0.172981					0	0.17154	0	0.26466	0	0.178674					0	0.213342	0	0.277096	0	0.182345					0	0.396451	0	0.328751	0	0.21566	0	0.377466
0	0.00698634	0	0.127459	0	0.153614					0	0.00771107	0	0.349377	0	0.362778					0	0.0623459	0	0.389526	0	0.444471					0	0.130177	0	0.437791	0	0.500935					0	0.314554	0	0.443795	0	0.506706	0	0.705993
0	0.019802	0	0.200349	0	0.273993					0	0.0720466	0	0.30924	0	0.339295					1	0.437767	0	0.315448	0	0.467794					1	0.61982	0	0.422832	0	0.503894					1	0.668622	0	0.476902	0	0.504191	0	0.617635
0	0.145847	0	0.194306	0	0.446095					0	0.15188	0	0.303138	0	0.607487					0	0.191922	0	0.342689	0	0.632745					0	0.273848	0	0.476016	0	0.664372					0	0.300548	0	0.477421	0	0.665179	0	0.608998
0	0.0899613	0	0.551771	0	0.0375848					0	0.101738	0	0.723117	0	0.0712152					0	0.147448	0	0.724113	0	0.0994497					0	0.18109	0	0.732396	0	0.153206					0	0.241837	0	0.751491	0	0.155802	0	0.455667
0	0.0910362	0	0.225543	0	0.101415					0	0.0956608	0	0.227053	0	0.340058					0	0.304202	0	0.329407	0	0.35365					0	0.387756	0	0.342347	0	0.369963					0	0.400289	0	0.34922	0	0.377409	0	0.594404
0	0.13849	0	0.293937	0	0.206647					0	0.444181	0	0.366491	0	0.228673					0	0.508551	0	0.421274	0	0.415114					0	0.616999	0	0.436128	0	0.438672					0	0.635047	0	0.461998	0	0.445878	0	0.136284
0	0.0236059	0	0.0899346	0	0.0666337					0	0.0247241	0	0.19934	0	0.0744631					0	0.0718185	0	0.268628	0	0.131922					0	0.0947772	0	0.300571	0	0.147884					0	0.243893	0	0.35987	0	0.153118	0	0.412653
0	0.0179081	0	0.132475	0	0.382631					0	0.0185221	0	0.167284	0	0.443189					0	0.0365599	0	0.184803	0	0.59347					0	0.0943787	0	0.199084	0	0.626655					0	0.114768	0	0.274746	0	0.637496	0	0.367124
0	0.0445598	0	0.111978	0	0.250658					0	0.0587344	0	0.136673	0	0.275538					0	0.0608581	0	0.318604	0	0.31404					0	0.0739874	0	0.372107	0	0.355701					0	0.0999755	0	0.380795	0	0.356349	0	0.76022
0	0.0439228	0	0.0685961	0	0.267258					0	0.108756	0	0.0792881	0	0.286224					0	0.203578	0	0.140221	0	0.487122					0	0.262986	0	0.162641	0	0.515802					0	0.275406	0	0.169722	0	0.525112	0	0.277241
0	0.0300002	0	0.241422	0	0.547699					0	0.0437672	0	0.281264	0	0.659084					0	0.0488026	0	0.397325	0	0.67062					0	0.22966	0	0.425984	0	0.673258					0	0.298091	0	0.43435	0	0.684118	0	0.462955
0	0.276248	0	0.193713	0	0.0480464					0	0.281936	0	0.198055	0	0.292963					0	0.298616	0	0.38915	0	0.301306					0	0.368663	0	0.393572	0	0.372674					0	0.414816	0	0.410431	0	0.373353	0	0.893298
0	0.0459275	0	0.0949085	0	0.057792					0	0.128412	0	0.149146	0	0.0802722					0	0.134465	0	0.241527	0	0.139392					0	0.177187	0	0.271044	0	0.256079					0	0.191929	0	0.279307	0	0.269062	0	0.21242
0	0.0974275	0	0.111045	0	0.108806					0	0.104153	0	0.355185	0	0.127016					0	0.492954	0	0.444536	0	0.149634					0	0.610156	0	0.445816	0	0.182516					0	0.639406	0	0.472784	0	0.191167	0	0.437957
0	0.268882	0	0.240203	0	0.0956129					0	0.294564	0	0.495071	0	0.157277					0	0.297196	0	0.660101	0	0.17497					0	0.375937	0	0.70413	0	0.20124					0	0.392586	0	0.711553	0	0.211594	0	0.797732
0	0.263351	0	0.0819694	0	0.0378097					0	0.307203	0	0.131622	0	0.069642					0	0.30883	0	0.132834	0	0.220877					0	0.341685	0	0.172548	0	0.232856					0	0.415248	0	0.18918	0	0.243642	0	0.293725
0	0.242679	0	0.047756	0	0.0366435					0	0.266897	0	0.109895	0	0.319998					0	0.29172	0	0.168623	0	0.523705					0	0.332	0	0.218358	0	0.631735					0	0.388491	0	0.220975	0	0.633848	0	0.335601
0	0.304735	0	0.473221	0	0.12407					0	0.336097	0	0.529739	0	0.124753					0	0.432835	0	0.608406	0	0.148645					0	0.571959	0	0.617833	0	0.199723					0	0.588715	0	0.629131	0	0.205028	0	0.635065
0	0.0341487	0	0.0432981	0	0.376793					0	0.168442	0	0.093902	0	0.406844					0	0.195266	0	0.121935	0	0.422639					0	0.254558	0	0.247976	0	0.550272					0	0.273368	0	0.248779	0	0.552622	0	0.528561
0	0.0143265	0	0.0201143	0	0.0581002					0	0.0276654	0	0.0427016	0	0.13496					0	0.0314013	0	0.0587067	0	0.194073					0	0.0701951	0	0.098876	0	0.226718					0	0.0885146	0	0.134631	0	0.236649	0	0.276963
0	0.039698	0	0.399265	0	0.0172845					0	0.0448353	0	0.449321	0	0.0344795					0	0.147886	0	0.460396	0	0.0632889					0	0.174193	0	0.532986	0	0.234246					0	0.206593	0	0.551786	0	0.242708	0	0.217431
0	0.140176	0	0.0758166	0	0.139702					0	0.239919	0	0.117822	0	0.246182					0	0.249325	0	0.14949	0	0.495166					0	0.251709	0	0.28353	0	0.508539					0	0.314085	0	0.31173	0	0.51404	0	0.202194
0	0.291534	0	0.0131087	0	0.257083					0	0.40165	0	0.0945718	0	0.28587					0	0.430141	0	0.0978062	0	0.286523					0	0.500065	0	0.159498	0	0.293493					0	0.551031	0	0.16674	0	0.294423	0	0.470797
0	0.158574	0	0.0355144	0	0.39203					0	0.356234	0	0.106012	0	0.42143					0	0.406568	0	0.154265	0	0.448039					0	0.412331	0	0.221153	0	0.491194					0	0.437319	0	0.291175	0	0.502469	0	0.280733
0	0.0682343	0	0.454731	0	0.425169					0	0.136071	0	0.51394	0	0.552332					0	0.163397	0	0.668147	0	0.606316					0	0.176434	0	0.752755	0	0.618712					0	0.241668	0	0.766132	0	0.632108	0	0.325464
0	0.361966	0	0.0478973	0	0.153709					0	0.385314	0	0.0601431	0	0.170068					0	0.420979	0	0.267115	0	0.195115					0	0.425885	0	0.268113	0	0.209978					0	0.519961	0	0.314737	0	0.216473	0	0.408554
0	0.337542	0	0.0394547	0	0.301145					0	0.369383	0	0.144242	0	0.317267					0	0.547924	0	0.192895	0	0.409242					0	0.738001	0	0.239481	0	0.515666					0	0.748705	0	0.312143	0	0.51963	0	0.245442
0	0.000260713	0	0.0885986	0	0.313516					0	0.00397525	0	0.148071	0	0.397765					1	0.26411	0	0.216521	0	0.421808					1	0.429074	0	0.291608	0	0.570073					1	0.574676	0	0.329286	0	0.57173	0	0.195916
0	0.0299904	0	0.0260063	0	0.0703286					0	0.0959528	0	0.167168	0	0.088291					1	0.495252	0	0.22432	0	0.116583					1	0.604187	0	0.248447	0	0.1362					1	0.732106	0	0.286409	0	0.163719	0	0.249252
0	0.186542	0	0.188487	0	0.0185932					0	0.380171	0	0.203204	0	0.0439791					0	0.412203	0	0.263504	0	0.177786					0	0.414187	0	0.28153	0	0.192597					0	0.468917	0	0.362813	0	0.202512	0	0.566243
0	0.111665	0	0.201448	0	0.216377					0	0.163307	0	0.206281	0	0.256644					0	0.17262	0	0.243138	0	0.271921					0	0.173907	0	0.252337	0	0.320208					0	0.187153	0	0.252903	0	0.347239	0	0.854949
0	0.433918	0	0.00154299	0	0.358668					0	0.468207	0	0.0423787	0	0.404277					0	0.569618	0	0.0752559	0	0.417997					0	0.584446	0	0.0958013	0	0.444841					0	0.616962	0	0.118183	0	0.450253	0	0.397881
0	0.0148014	0	0.146588	0	0.368647					0	0.104977	0	0.28978	0	0.453264					0	0.237176	0	0.333916	0	0.520268					0	0.318107	0	0.336778	0	0.664114					0	0.460794	0	0.376915	0	0.681429	0	0.0204317
0	0.17919	0	0.241662	0	0.187989					0	0.280309	0	0.291806	0	0.213495					0	0.51255	0	0.402264	0	0.232579					0	0.530575	0	0.43877	0	0.233133					0	0.573157	0	0.451065	0	0.236488	0	0.817341
0	0.0446378	0	0.0357192	0	0.229068					0	0.0449156	0	0.0684768	0	0.240959					0	0.121504	0	0.139151	0	0.275836					0	0.126479	0	0.285561	0	0.300921					0	0.159041	0	0.295699	0	0.302299	0	0.293321
0	0.348645	0	0.461997	0	0.0453359					0	0.421222	0	0.648818	0	0.0687261					0	0.447755	0	0.685692	0	0.102001					0	0.531911	0	0.767423	0	0.164332					0	0.617131	0	0.769751	0	0.17432	0	0.470093
0	0.41553	0	0.393522	0	0.317725					0	0.475316	0	0.454803	0	0.388384					0	0.508703	0	0.468935	0	0.429525					0	0.51497	0	0.501295	0	0.447457					0	0.563808	0	0.51342	0	0.450694	0	0.511407
0	0.137541	0	0.128354	0	0.0659701					0	0.162088	0	0.207921	0	0.150415					0	0.193477	0	0.322632	0	0.238428					0	0.218071	0	0.37329	0	0.318359					0	0.24396	0	0.374878	0	0.32119	0	0.439299
0	0.338105	0	0.0366392	0	0.0461853					0	0.585051	0	0.0704102	0	0.144407					0	0.660697	0	0.11901	0	0.16773					0	0.68607	0	0.158297	0	0.190074					0	0.703852	0	0.179315	0	0.213417	0	0.240349
0	0.32467	0	0.0330846	0	0.398698					0	0.334998	0	0.0342598	0	0.410255					0	0.552328	0	0.157524	0	0.420034					0	0.570132	0	0.200396	0	0.442067					0	0.656677	0	0.279332	0	0.469608	0	0.276684
0	0.0464968	0	0.0416637	0	0.541895					0	0.0880395	0	0.0600834	0	0.644258					0	0.148002	0	0.0696555	0	0.659975					0	0.177389	0	0.091031	0	0.722284					0	0.222758	0	0.165569	0	0.724197	0	0.299067
0	0.225831	0	0.0735437	0	0.0695319					0	0.232615	0	0.0856107	0	0.280604					0	0.278967	0	0.0890839	0	0.347988					0	0.431523	0	0.118656	0	0.360007					0	0.471333	0	0.137485	0	0.362747	0	0.52827
0	0.0289042	0	0.152838	0	0.0228281					0	0.153201	0	0.166748	0	0.0537712					0	0.316636	0	0.257744	0	0.129309					0	0.343604	0	0.290516	0	0.141749					0	0.364399	0	0.319143	0	0.151068	0	0.655783
0	0.056136	0	0.00470524	0	0.183269					0	0.160559	0	0.0128283	0	0.186979					0	0.28337	0	0.0898593	0	0.288086					0	0.291184	0	0.162594	0	0.353977					0	0.293042	0	0.185576	0	0.359646	0	0.30812
0	0.0261464	0	0.0982415	0	0.100672					0	0.0890182	0	0.285544	0	0.169696					0	0.0894395	0	0.329152	0	0.181654					0	0.179394	0	0.388771	0	0.197472					0	0.240214	0	0.412108	0	0.234561	0	0.472911
0	0.0197941	0	0.361597	0	0.165019					0	0.095423	0	0.410195	0	0.345893					0	0.180769	0	0.450061	0	0.471672					0	0.289461	0	0.488704	0	0.49521					0	0.294296	0	0.501795	0	0.495298	0	0.60409
0	0.196975	0	0.205314	0	0.04917					0	0.360925	0	0.345438	0	0.113761					0	0.436633	0	0.532081	0	0.310825					0	0.592974	0	0.541562	0	0.340574					0	0.600496	0	0.556914	0	0.345326	0	0.358095
0	0.0517456	0	0.381169	0	0.479911					0	0.127096	0	0.461152	0	0.5882					0	0.156198	0	0.511093	0	0.61459					0	0.231698	0	0.576884	0	0.638332					0	0.235879	0	0.590453	0	0.645718	0	0.214207
0	0.244639	0	0.254364	0	0.336107					0	0.306185	0	0.338887	0	0.357542					0	0.619571	0	0.408966	0	0.360777					0	0.635328	0	0.448955	0	0.426355					0	0.756601	0	0.488365	0	0.429932	0	0.597195
0	0.0352761	0	0.0208335	0	0.289518					0	0.0653272	0	0.0210779	0	0.330624					0	0.0749217	0	0.0452556	0	0.392462					0	0.100937	0	0.133093	0	0.410114					0	0.102375	0	0.164677	0	0.423606	0	0.449202
0	0.0767747	0	0.370571	0	0.290788					0	0.0773984	0	0.455196	0	0.337093					0	0.135399	0	0.456853	0	0.485943					0	0.159865	0	0.465575	0	0.493325					0	0.160859	0	0.486924	0	0.496838	0	0.220144
0	0.00257965	0	0.205028	0	0.106148					0	0.00267087	0	0.339816	0	0.10864					0	0.00433297	0	0.363758	0	0.175226					0	0.0450259	0	0.366874	0	0.197546					0	0.0556213	0	0.373321	0	0.202536	0	0.369085
0	0.101466	0	0.234722	0	0.269123					0	0.104556	0	0.275179	0	0.280027					0	0.293384	0	0.288798	0	0.40664					0	0.471101	0	0.355206	0	0.456455					0	0.523487	0	0.398828	0	0.47459	0	0.601635
0	0.0270575	0	0.0208306	0	0.0375726					0	0.0539413	0	0.0740612	0	0.178651					0	0.184285	0	0.0841091	0	0.199725					0	0.237832	0	0.164149	0	0.269105					0	0.255152	0	0.187485	0	0.271615	0	0.334588
0	0.0545289	0	0.0332925	0	0.0233356					0	0.0556444	0	0.056979	0	0.16379					0	0.149081	0	0.0748523	0	0.203029					0	0.184838	0	0.100824	0	0.285899					0	0.189053	0	0.154622	0	0.288399	0	0.313987
1	0.539613	0	0.204881	0	0.0940578					1	0.720114	0	0.252949	0	0.152211					1	0.82786	0	0.41724	0	0.196356					1	0.8966	0	0.446578	0	0.206365					1	0.933213	0	0.451579	0	0.219417	0	0.581245
1	0.344437	0	0.0532765	0	0.191731					1	0.613014	0	0.120154	0	0.205512					1	0.744291	0	0.161096	0	0.208002					1	0.859139	0	0.304679	0	0.322159					1	0.902523	0	0.306497	0	0.325168	0	0.536245
0	0.0572807	0	0.140557	0	0.0978657					0	0.121662	0	0.172287	0	0.119753					0	0.254075	0	0.292871	0	0.129574					0	0.381476	0	0.335107	0	0.289186					0	0.451571	0	0.371179	0	0.294766	0	0.3063
0	0.00396784	0	0.503019	0	0.31042					0	0.019384	0	0.584184	0	0.349194					0	0.180231	0	0.63698	0	0.476115					0	0.277747	0	0.670909	0	0.502827					0	0.283692	0	0.699899	0	0.507575	0	0.513964
0	0.0700337	0	0.182131	0	0.162154					0	0.0855871	0	0.20439	0	0.213056					0	0.188883	0	0.278082	0	0.359121					0	0.189289	0	0.310657	0	0.361812					0	0.208379	0	0.328585	0	0.36873	0	0.255405
0	0.000315681	0	0.0557824	0	0.0288537					0	0.000416332	0	0.137757	0	0.0627334					0	0.0218113	0	0.138193	0	0.113303					0	0.0684912	0	0.139461	0	0.166388					0	0.094879	0	0.156137	0	0.180061	0	0.192463
0	0.104416	0	0.178336	0	0.112168					0	0.22894	0	0.368754	0	0.321713					0	0.282806	0	0.44288	0	0.33399					0	0.346529	0	0.459213	0	0.456942					0	0.364193	0	0.525071	0	0.460191	0	0.508009
0	0.00960964	0	0.31294	0	0.0564788					0	0.0121992	0	0.336532	0	0.142987					0	0.012554	0	0.447419	0	0.164381					0	0.0236578	0	0.456502	0	0.220825					0	0.0368571	0	0.477432	0	0.222656	0	0.484123
0	0.0722588	0	0.0206757	0	0.177382					0	0.0792743	0	0.0227943	0	0.283765					0	0.079759	0	0.042052	0	0.320433					0	0.340766	0	0.0481017	0	0.421381					0	0.452655	0	0.0686312	0	0.425234	0	0.499887
0	0.0752771	0	0.248029	0	0.102169					0	0.104659	0	0.292056	0	0.178508					0	0.108385	0	0.365944	0	0.225879					0	0.117352	0	0.383444	0	0.243406					0	0.136762	0	0.400799	0	0.254395	0	0.505342
0	0.113503	0	0.0413465	0	0.355153					0	0.133153	0	0.0565584	0	0.404529					0	0.183019	0	0.0810568	0	0.441064					0	0.23628	0	0.188193	0	0.468519					0	0.242403	0	0.188958	0	0.479354	0	0.296072
0	0.0458808	0	0.172905	0	0.180012					0	0.0896732	0	0.227125	0	0.267173					0	0.091246	0	0.269394	0	0.448311					0	0.0967587	0	0.302222	0	0.478917					0	0.165507	0	0.312413	0	0.491555	0	0.663031
0	0.506335	0	0.0538993	0	0.0679097					0	0.507333	0	0.0952178	0	0.0970891					0	0.582169	0	0.161158	0	0.182242					0	0.682059	0	0.247193	0	0.184307					0	0.727641	0	0.252917	0	0.186288	0	0.564118
0	0.517051	0	0.00357316	0	0.20256					0	0.587754	0	0.0967252	0	0.241336					0	0.625499	0	0.122164	0	0.337893					0	0.697899	0	0.173214	0	0.345992					0	0.769282	0	0.178449	0	0.365887	0	0.0583372
0	0.147415	0	0.00713229	0	0.471731					0	0.149219	0	0.20088	0	0.487083					0	0.171748	0	0.28966	0	0.543322					0	0.258872	0	0.343213	0	0.622886					0	0.317969	0	0.353238	0	0.640429	0	0.28085
0	0.0079452	0	0.337625	0	0.0722279					0	0.0150841	0	0.380674	0	0.182284					0	0.0158417	0	0.399696	0	0.232288					0	0.0846872	0	0.40003	0	0.350952					0	0.100004	0	0.458964	0	0.357055	0	0.252251
0	0.0674398	0	0.374936	0	0.146616					0	0.0813283	0	0.471979	0	0.234341					0	0.231245	0	0.544952	0	0.314042					0	0.387914	0	0.588923	0	0.3586					0	0.411052	0	0.602226	0	0.359137	0	0.277871
0	0.0380192	0	0.0442421	0	0.252509					0	0.102385	0	0.109192	0	0.367085					0	0.109978	0	0.26729	0	0.395204					0	0.194104	0	0.351166	0	0.40478					0	0.214159	0	0.397202	0	0.414132	0	0.310585
0	0.231589	0	0.146777	0	0.234531					0	0.27995	0	0.291158	0	0.287394					0	0.290639	0	0.312031	0	0.322384					0	0.349336	0	0.337907	0	0.339666					0	0.414313	0	0.36763	0	0.362937	0	0.212055
0	0.150637	0	0.194725	0	0.163744					0	0.436725	0	0.226136	0	0.188137					0	0.474638	0	0.230171	0	0.205679					0	0.511158	0	0.284935	0	0.2369					0	0.617399	0	0.314784	0	0.247734	0	0.361657
0	0.417862	0	0.177543	0	0.121496					0	0.564319	0	0.245662	0	0.17265					0	0.583748	0	0.284223	0	0.279647					0	0.584307	0	0.308691	1	0.488358					0	0.613953	0	0.308891	1	0.517148	0	0.686347
0	0.0873847	0	0.241882	0	0.512646					0	0.136076	0	0.313733	0	0.523356					0	0.204168	0	0.334073	0	0.582208					0	0.204656	0	0.36454	1	0.686686					0	0.233412	0	0.395128	1	0.7068	0	0.141705
0	0.0780433	0	0.189433	0	0.232984					0	0.0783409	0	0.325097	0	0.339862					0	0.0794815	0	0.372339	0	0.439061					0	0.0822623	0	0.42327	0	0.472009					0	0.170581	0	0.465059	0	0.488431	0	0.60471
0	0.104283	0	0.151927	0	0.200299					0	0.208463	0	0.243134	0	0.226986					0	0.31971	0	0.290953	0	0.27618					0	0.360856	0	0.312744	0	0.309994					0	0.4314	0	0.327302	0	0.313347	0	0.301442
0	0.0562993	0	0.181394	0	0.139359					0	0.0991329	0	0.221226	0	0.283492					0	0.101088	0	0.364507	0	0.3058					0	0.102408	0	0.425859	0	0.449659					0	0.102686	0	0.453455	0	0.455038	0	0.539342
0	0.369748	0	0.594918	0	0.277171					0	0.496636	0	0.613859	0	0.297687					0	0.516407	0	0.74613	0	0.34446					0	0.575828	0	0.753253	0	0.410937					0	0.616405	0	0.759708	0	0.417274	0	0.488067
0	0.0192437	0	0.0409917	0	0.111914					0	0.0912134	0	0.111379	0	0.130967					0	0.109459	0	0.146272	0	0.143558					0	0.148969	0	0.207442	0	0.224016					0	0.197025	0	0.224745	0	0.22443	0	0.419309
0	0.0826092	0	0.154447	0	0.0458733					0	0.217978	0	0.243976	0	0.0738691					0	0.322388	0	0.335071	0	0.168931					0	0.341092	0	0.446336	0	0.229043					0	0.360164	0	0.472928	0	0.230742	0	0.699287
0	0.322546	0	0.0893641	0	0.303323					0	0.325559	0	0.144967	0	0.538614					0	0.382036	0	0.217234	0	0.556678					0	0.383441	1	0.334238	0	0.585519					0	0.556005	1	0.360352	0	0.599881	0	0.224969
0	0.094643	0	0.0701718	0	0.260454					0	0.101807	0	0.168276	0	0.340615					0	0.464364	0	0.293846	0	0.460277					0	0.5674	1	0.448878	0	0.513741					0	0.573351	1	0.534276	0	0.530682	0	0.324727
0	0.000452948	0	0.298667	0	0.578792					0	0.00258751	0	0.359589	0	0.579017					0	0.141275	0	0.386454	0	0.592191					0	0.147902	0	0.401188	0	0.608935					0	0.187929	0	0.412732	0	0.61474	0	0.386559
0	0.104514	0	0.161214	0	0.164676					0	0.121796	0	0.20966	0	0.18535					0	0.18511	0	0.269761	0	0.203948					0	0.1936	0	0.272784	0	0.233802					0	0.198664	0	0.308481	0	0.235916	0	0.388147
0	0.165739	0	0.043397	0	0.313957					0	0.302574	0	0.272696	0	0.347523					0	0.30302	0	0.33511	0	0.377224					0	0.336992	0	0.362901	0	0.390538					0	0.44509	0	0.370998	0	0.393771	0	0.322033
0	0.00874989	0	0.171482	0	0.0493701					0	0.0114059	0	0.175967	0	0.184383					0	0.098179	0	0.292916	0	0.422508					0	0.116507	0	0.308118	0	0.495963					0	0.201674	0	0.342809	0	0.500789	0	0.746934
0	0.00525816	0	0.00520778	0	0.115244					0	0.0262906	0	0.021553	0	0.127699					0	0.0691756	0	0.0716396	0	0.202916					0	0.116143	0	0.100007	0	0.269884					0	0.17937	0	0.156562	0	0.27741	0	0.324728
0	0.0370673	0	0.0879833	0	0.082665					0	0.133239	0	0.122702	0	0.309005					0	0.302877	0	0.155268	0	0.309301					0	0.304034	0	0.189001	0	0.393483					0	0.384199	0	0.197569	0	0.399557	0	0.380914
0	0.00851751	0	0.0312164	0	0.0428243					0	0.0458418	0	0.176488	0	0.0600536					0	0.155188	0	0.199245	0	0.0764053					0	0.242004	0	0.302237	0	0.113557					0	0.360803	0	0.303944	0	0.140441	0	0.405879
0	0.0728977	0	0.0604239	0	0.25685					0	0.0733074	0	0.0683307	0	0.375595					0	0.240294	0	0.136563	0	0.405191					0	0.24215	0	0.290032	0	0.421955					0	0.310782	0	0.30594	0	0.433914	0	0.333658
0	0.490591	0	0.110782	0	0.0887422					0	0.513841	0	0.231813	0	0.11506					0	0.516832	0	0.311454	0	0.248118					0	0.532369	0	0.339759	0	0.287929					0	0.56802	0	0.348194	0	0.302846	0	0.526587
0	0.0787496	0	0.0390197	0	0.30186					0	0.140394	0	0.0686392	0	0.470342					0	0.149841	0	0.113668	0	0.480301					0	0.166274	0	0.174938	0	0.489024					0	0.198932	0	0.19425	0	0.498203	0	0.498361
0	0.0522152	0	0.203875	0	0.253036					0	0.0625749	0	0.340648	0	0.341692					0	0.0780967	0	0.433921	0	0.523866					0	0.151017	0	0.482681	0	0.583425					0	0.151583	0	0.49953	0	0.588858	0	0.469031
0	0.00735017	0	0.0271652	0	0.0751259					0	0.00934474	0	0.129549	0	0.118962					0	0.0185254	0	0.180166	0	0.138564					0	0.0443599	0	0.270642	0	0.158699					0	0.0446104	0	0.326408	0	0.171229	0	0.0677546
0	0.026361	0	0.229217	0	0.184049					0	0.0701015	0	0.245025	0	0.30465					0	0.225658	0	0.288747	0	0.410945					0	0.492802	0	0.309335	0	0.502307					0	0.495099	0	0.390113	0	0.506228	0	0.413624
0	0.0394844	0	0.240816	0	0.0613054					0	0.0604468	0	0.271921	0	0.172436					0	0.0673345	0	0.479867	0	0.198868					0	0.21938	0	0.517347	0	0.215027					0	0.252014	0	0.530486	0	0.220871	0	0.140448
0	0.0228721	0	0.182538	0	0.235225					0	0.105929	0	0.315549	0	0.402001					0	0.165204	0	0.319621	0	0.5419					0	0.21781	0	0.364719	0	0.553176					0	0.219008	0	0.399755	0	0.555255	0	0.741639
0	0.0953815	0	0.0906009	0	0.15162					0	0.269493	0	0.11158	0	0.17939					0	0.415194	0	0.148691	0	0.263442					0	0.415531	0	0.231325	0	0.28953					0	0.468256	0	0.261641	0	0.305629	0	0.300399
0	0.120353	0	0.324243	0	0.287474					0	0.229384	0	0.325616	0	0.362224					0	0.320122	0	0.360694	0	0.402999					0	0.422156	0	0.417097	0	0.562273					0	0.452574	0	0.462306	0	0.571265	0	0.329217
0	0.101665	0	0.196171	0	0.268592					0	0.132106	0	0.196395	0	0.279756					0	0.132686	0	0.351302	0	0.386449					0	0.182796	0	0.376727	0	0.441934					0	0.197363	0	0.387849	0	0.456173	0	0.403632
0	0.085683	0	0.167514	0	0.190517					0	0.109119	0	0.177774	0	0.214864					0	0.139297	0	0.187097	0	0.323563					0	0.271797	0	0.204063	0	0.323807					0	0.272955	0	0.228451	0	0.331408	0	0.521243
0	0.177589	0	0.048291	0	0.238892					0	0.211417	0	0.15917	0	0.263916					0	0.297248	0	0.267912	0	0.415205					0	0.398291	0	0.327231	0	0.429287					0	0.484565	0	0.352361	0	0.432528	0	0.110578
0	0.136429	0	0.109324	0	0.110516					0	0.223916	0	0.222096	0	0.164478					0	0.241319	0	0.260727	0	0.190424					0	0.380076	0	0.318774	0	0.217494					0	0.385342	0	0.364365	0	0.225311	0	0.235355
0	0.00534635	0	0.224994	0	0.172258					0	0.0064351	0	0.30099	0	0.207845					0	0.00870937	0	0.416106	0	0.279801					0	0.00967703	0	0.453417	0	0.384418					0	0.0120702	0	0.482312	0	0.386372	0	0.501759
0	0.33202	0	0.0681787	0	0.11658					0	0.438761	0	0.0818047	0	0.166117					0	0.508969	0	0.189912	0	0.176552					0	0.515688	0	0.260524	0	0.186635					0	0.537242	0	0.275278	0	0.202193	0	0.308966
0	0.18809	0	0.279496	0	0.194114					0	0.212041	0	0.281662	0	0.283067					0	0.249326	0	0.295574	0	0.305197					0	0.265762	0	0.334921	0	0.460351					0	0.282192	0	0.344516	0	0.463729	0	0.332936
0	0.230649	0	0.125395	0	0.0780736					0	0.253286	1	0.420243	0	0.113558					0	0.394552	1	0.621709	0	0.13589					0	0.41225	1	0.739477	0	0.152425					0	0.452033	1	0.778548	0	0.172317	0	0.386986
0	0.19357	0	0.00238895	0	0.240442					0	0.194428	0	0.00499444	0	0.259486					0	0.416675	0	0.0130388	0	0.310318					0	0.5314	0	0.0271091	0	0.397643					0	0.532129	0	0.0459821	0	0.400512	0	0.509778
0	0.0192421	0	0.268486	0	0.0456001					0	0.102226	0	0.335169	0	0.0517062					0	0.234097	0	0.444966	0	0.0793686					0	0.241632	0	0.572253	0	0.0991411					0	0.309403	0	0.596041	0	0.101958	0	0.468762
0	0.0671114	0	0.242205	0	0.533607					0	0.122571	0	0.263529	0	0.57279					0	0.160858	0	0.28545	0	0.604661					0	0.211269	0	0.288508	0	0.686447					0	0.212711	0	0.311208	0	0.689192	0	0.587924
0	0.0385838	0	0.0694521	0	0.126185					0	0.0424406	0	0.130454	0	0.257576					0	0.0654938	0	0.13156	0	0.338119					0	0.168561	0	0.159705	0	0.402089					0	0.183103	0	0.197458	0	0.432305	0	0.379954
0	0.00831019	0	0.128665	0	0.296458					0	0.26497	0	0.143651	0	0.311205					0	0.306251	0	0.143836	0	0.34584					0	0.376897	0	0.168717	0	0.38021					0	0.389694	0	0.190101	0	0.391142	0	0.185027
0	0.0576881	0	0.0392915	0	0.246831					0	0.155214	0	0.252028	0	0.295352					0	0.263548	0	0.261436	0	0.312646					0	0.26406	0	0.371432	0	0.398495					0	0.327582	0	0.388712	0	0.398541	0	0.230853
0	0.102168	0	0.0757394	0	0.292504					0	0.247762	0	0.152543	0	0.434341					0	0.252678	0	0.266904	0	0.440654					0	0.279625	0	0.274069	0	0.514137					0	0.31564	0	0.354222	0	0.516584	0	0.401465
0	0.0572166	0	0.045357	0	0.231845					0	0.102569	0	0.0667178	0	0.26615					0	0.233715	0	0.154949	0	0.315509					0	0.302155	0	0.232837	0	0.43483					0	0.493163	0	0.234568	0	0.439397	0	0.367513
0	0.206886	0	0.28209	0	0.200258					0	0.224477	0	0.298627	0	0.219304					0	0.25359	0	0.363942	0	0.339389					0	0.267689	0	0.391354	0	0.359782					0	0.390911	0	0.407422	0	0.378552	0	0.217581
0	0.0459182	0	0.132661	0	0.739319					0	0.14474	0	0.222921	0	0.756813					0	0.170556	0	0.238552	0	0.762677					0	0.176537	0	0.324096	0	0.786001					0	0.217412	0	0.338728	0	0.786749	0	0.732749
0	0.0766561	0	0.36323	0	0.171549					0	0.109889	0	0.474571	0	0.21872					0	0.110802	0	0.476236	0	0.264168					0	0.170758	0	0.548271	0	0.27283					0	0.171033	0	0.593697	0	0.302407	0	0.307962
0	0.24549	0	0.182357	0	0.00506929					0	0.288364	0	0.36774	0	0.0270162					0	0.430936	0	0.379329	0	0.148504					0	0.457918	0	0.389213	0	0.16701					0	0.526814	0	0.393065	0	0.170329	0	0.606793
0	0.493413	0	0.0551904	0	0.183249					0	0.498633	0	0.0586764	0	0.306055					0	0.562986	0	0.104259	0	0.336828					0	0.642538	0	0.121803	0	0.355151					0	0.668083	0	0.162091	0	0.371361	0	0.668244
0	0.187963	0	0.153137	0	0.118566					0	0.341587	1	0.408789	0	0.158401					0	0.348784	1	0.611846	0	0.175922					0	0.507622	1	0.690962	0	0.218662					0	0.587313	1	0.736919	0	0.222996	0	0.521247
0	0.142079	0	0.00232501	0	0.207519					0	0.21439	0	0.0440329	0	0.300034					0	0.588569	0	0.0563221	0	0.336069					0	0.661775	0	0.123144	0	0.361941					0	0.707816	0	0.13761	0	0.385037	0	0.337599
0	0.0391712	0	0.0078389	0	0.355266					0	0.0858513	0	0.140856	0	0.368031					0	0.216051	0	0.202075	0	0.407886					0	0.249096	0	0.218114	0	0.442071					0	0.354763	0	0.264831	0	0.453248	0	0.292599
0	0.0829942	0	0.0844052	0	0.524663					0	0.112224	0	0.0939247	0	0.632492					0	0.295234	0	0.106022	0	0.65566					0	0.3218	0	0.106801	0	0.692978					0	0.324083	0	0.149259	0	0.696704	0	0.206655
0	0.0298649	0	0.148144	0	0.355891					0	0.0904935	0	0.167718	0	0.41869					0	0.152387	0	0.372471	0	0.51313					0	0.184406	0	0.372616	0	0.535883					0	0.190654	0	0.378241	0	0.548516	0	0.337792
0	0.0493458	0	0.00792769	0	0.20455					0	0.0852299	0	0.0216939	0	0.285614					0	0.102995	0	0.0690427	0	0.322721					0	0.183831	0	0.0742966	0	0.336851					0	0.196394	0	0.0831176	0	0.352816	0	0.540232
0	0.045411	0	0.0720055	0	0.321402					0	0.215718	0	0.107575	0	0.393927					0	0.362344	0	0.131761	0	0.468581					0	0.366177	0	0.21209	0	0.473609					0	0.380322	0	0.257627	0	0.492742	0	0.126499
0	0.223565	0	0.0450859	0	0.170096					0	0.317443	0	0.0453817	0	0.209636					0	0.364292	0	0.0549375	0	0.222388					0	0.464647	0	0.113889	0	0.263944					0	0.548189	0	0.121947	0	0.268168	0	0.255277
0	0.0294675	0	0.249016	0	0.0409418					0	0.127265	0	0.471469	0	0.063352					0	0.175911	0	0.540071	0	0.200695					0	0.198886	0	0.577623	0	0.299939					0	0.204707	0	0.57801	0	0.311014	0	0.263777
0	0.208404	0	0.533899	0	0.0457592					0	0.291131	0	0.566007	0	0.0528633					0	0.29851	0	0.640144	0	0.108746					0	0.320209	0	0.647748	0	0.119799					0	0.359289	0	0.647803	0	0.121453	0	0.321113
0	0.0151401	0	0.0209597	0	0.534811					0	0.0318032	0	0.120542	0	0.67588					0	0.190305	0	0.275962	0	0.71486					0	0.191133	0	0.277383	0	0.732697					0	0.28062	0	0.281346	0	0.734394	0	0.469926
0	0.152487	0	0.00752658	0	0.0240856					0	0.218129	0	0.0325741	0	0.156334					0	0.308525	0	0.0350582	0	0.228004					0	0.420463	0	0.0402928	0	0.340583					0	0.470425	0	0.0715628	0	0.344207	0	0.559385
0	0.250741	0	0.0395327	0	0.902027					0	0.346102	0	0.0736107	0	0.904161					0	0.420164	0	0.150642	0	0.910289					0	0.477469	0	0.191749	0	0.914467					0	0.477815	0	0.232479	0	0.915733	0	0.239204
0	0.132714	0	0.0550155	0	0.0674895					0	0.189203	0	0.0977412	0	0.0705889					0	0.230354	0	0.259992	0	0.0939523					0	0.236323	0	0.2739	0	0.1075					0	0.257303	0	0.300867	0	0.112543	0	0.519401
0	0.859687	0	0.275196	0	0.0508238					0	0.910973	0	0.297592	0	0.0816937					0	0.927749	1	0.503945	0	0.0892731					0	0.960839	1	0.601691	0	0.117933					0	0.964802	1	0.662448	0	0.12518	0	0.502414
0	0.016275	0	0.0847527	0	0.155879					0	0.0559524	0	0.115741	0	0.298544					0	0.101473	1	0.156675	0	0.479496					0	0.205016	1	0.348001	0	0.508391					0	0.215921	1	0.435237	0	0.518384	0	0.202788
0	0.0192066	0	0.342859	0	0.0162023					0	0.0738395	0	0.521228	0	0.0818633					0	0.303777	0	0.529673	0	0.218663					0	0.443608	0	0.566609	0	0.250911					0	0.447939	0	0.571615	0	0.25675	0	0.283553
0	0.195728	0	0.0398266	0	0.251647					0	0.203196	0	0.0474154	0	0.472971					0	0.317421	0	0.0596872	0	0.482288					0	0.371398	0	0.0673959	0	0.553809					0	0.418374	0	0.0679899	0	0.555912	0	0.556348
0	0.0708142	0	0.105417	0	0.104445					0	0.141235	0	0.112317	0	0.200117					0	0.29714	0	0.141209	0	0.203519					0	0.314138	0	0.283755	0	0.235153					0	0.337184	0	0.288818	0	0.236368	0	0.486973
0	0.122602	0	0.00235564	0	0.340787					0	0.17072	0	0.00718384	0	0.351036					0	0.27046	0	0.0212721	0	0.382819					0	0.384508	0	0.0535582	0	0.445447					0	0.463637	0	0.070589	0	0.452302	0	0.741221
0	0.0770526	0	0.0483897	0	0.100581					0	0.170274	0	0.0507948	0	0.330112					0	0.210185	0	0.0510678	0	0.449826					0	0.248605	0	0.0651646	0	0.458748					0	0.378259	0	0.0709498	0	0.474138	0	0.158517
0	0.221278	0	0.309605	0	0.140724					0	0.502192	0	0.359339	0	0.172759					0	0.566962	0	0.536064	0	0.254149					0	0.597303	0	0.544683	0	0.368199					0	0.653257	0	0.565005	0	0.370351	0	0.364768
0	0.18367	0	0.0493645	0	0.0267862					0	0.230704	0	0.32705	0	0.0373298					0	0.347026	0	0.362145	0	0.241988					0	0.352858	0	0.418832	0	0.294249					0	0.377634	0	0.424443	0	0.301409	0	0.107981
0	0.0864623	0	0.116058	0	0.0446176					0	0.0958072	0	0.172638	0	0.0615305					0	0.160685	0	0.294182	0	0.144565					0	0.308087	0	0.368562	0	0.206171					0	0.328695	0	0.441078	0	0.227314	0	0.323227
0	0.0861613	0	0.101061	0	0.344672					0	0.123131	0	0.124668	0	0.555585					0	0.406087	0	0.173213	0	0.56279					0	0.471091	0	0.286587	0	0.603144					0	0.493278	0	0.317794	0	0.606533	0	0.574062
0	0.230244	0	0.106102	0	0.054781					0	0.237733	0	0.138626	0	0.0770187					0	0.321033	0	0.1799	0	0.285449					0	0.381496	0	0.183104	0	0.31517					0	0.443437	0	0.194229	0	0.317978	0	0.311158
0	0.620143	0	0.11368	0	0.3737					0	0.716843	0	0.234157	0	0.619572					0	0.767641	0	0.283176	0	0.638228					0	0.781963	0	0.347938	0	0.651271					0	0.783256	0	0.353905	0	0.654793	0	0.584591
0	0.105266	0	0.000517592	0	0.0561525					0	0.107387	0	0.0875576	0	0.0748809					0	0.115343	0	0.10383	0	0.0875052					0	0.193658	0	0.217685	0	0.0938931					0	0.276439	0	0.25056	0	0.10036	0	0.0665236
0	0.000402519	0	0.216323	0	0.0286189					0	0.00639143	1	0.357155	0	0.040848					0	0.0577688	1	0.542754	0	0.0561925					0	0.0939128	1	0.660862	0	0.208554					0	0.109596	1	0.719915	0	0.214865	0	0.0541512
0	0.1651	0	0.174223	0	0.457687					0	0.189635	0	0.256531	0	0.461816					0	0.251244	0	0.288982	0	0.628758					0	0.43237	0	0.296665	0	0.69414					0	0.44775	0	0.337755	0	0.703083	0	0.252316
0	0.0237453	0	0.0333657	0	0.0941925					0	0.068868	0	0.0897646	0	0.100426					0	0.182422	0	0.247171	0	0.123607					0	0.27264	1	0.426592	0	0.13273					0	0.273302	1	0.494649	0	0.13871	0	0.0174362
0	0.00317303	0	0.297836	0	0.209623					0	0.0624449	0	0.311423	0	0.30828					0	0.423689	0	0.322076	0	0.553528					0	0.530602	1	0.507759	0	0.555566					0	0.597763	1	0.589162	0	0.565153	0	0.406475
0	0.109183	0	0.213741	0	0.161184					0	0.178579	0	0.319325	0	0.23236					0	0.235233	0	0.326308	0	0.25313					0	0.31502	0	0.339631	0	0.281258					0	0.363495	0	0.399106	0	0.283327	0	0.797667
0	0.0973441	0	0.0531233	0	0.214151					0	0.3727	0	0.062	0	0.278377					0	0.385533	0	0.0768046	0	0.294313					0	0.416209	0	0.0958763	0	0.396105					0	0.420518	0	0.0974351	0	0.415444	0	0.285211
0	0.0141664	0	0.020725	0	0.226687					0	0.016936	0	0.0834366	0	0.298855					0	0.0452329	0	0.0860107	1	0.48645					0	0.0941792	0	0.109688	1	0.49892					0	0.306449	0	0.141889	1	0.522543	0	0.358895
0	0.112767	0	0.0699942	0	0.229949					0	0.118001	0	0.119	0	0.260633					0	0.126066	0	0.159517	1	0.356806					0	0.214976	0	0.159808	1	0.523595					0	0.299211	0	0.22338	1	0.525938	0	0.429107
0	0.0155581	0	0.00195033	0	0.213163					0	0.0755117	0	0.0169032	0	0.21724					0	0.261871	0	0.219019	0	0.221841					0	0.318905	0	0.3573	0	0.288436					0	0.425034	0	0.361533	0	0.298382	0	0.240253
0	0.151316	0	0.0106643	0	0.25167					0	0.154868	0	0.168861	0	0.260654					0	0.15764	0	0.221225	0	0.266939					0	0.375232	0	0.247609	0	0.432148					0	0.41552	0	0.255249	0	0.442362	0	0.387622
0	0.103003	0	0.089475	0	0.0676452					0	0.125677	0	0.125022	0	0.160561					0	0.164363	0	0.146784	0	0.252439					0	0.229796	0	0.232561	0	0.32544					0	0.243149	0	0.245941	0	0.336282	0	0.0897284
0	0.48509	0	0.0292539	0	0.171754					0	0.511183	0	0.0392642	0	0.214639					0	0.535725	0	0.0602179	0	0.280452					0	0.598442	0	0.089384	0	0.288709					0	0.657473	0	0.102598	0	0.294551	0	0.5021
0	0.368471	0	0.313064	0	0.105009					0	0.408682	0	0.318359	0	0.210599					0	0.484971	0	0.423845	0	0.27023					0	0.491206	0	0.453179	0	0.43125					0	0.516128	0	0.453336	0	0.43499	0	0.263301
0	0.0200335	0	0.116702	0	0.0331584					0	0.0346867	0	0.127719	0	0.0531417					0	0.152188	0	0.278132	0	0.11233					0	0.229569	0	0.314105	0	0.136297					0	0.261722	0	0.386363	0	0.137662	0	0.508654
0	0.0285382	0	0.0564055	0	0.141689					0	0.0582389	0	0.117853	0	0.147191					0	0.133366	0	0.185521	0	0.175411					0	0.180492	0	0.199782	0	0.187281					0	0.185069	0	0.214433	0	0.216028	0	0.435388
0	0.360179	0	0.00315465	0	0.491927					0	0.382234	0	0.0461302	0	0.608023					0	0.669013	0	0.0987724	0	0.610468					0	0.72531	0	0.11939	0	0.620959					0	0.777897	0	0.163717	0	0.634068	0	0.763797
0	0.118419	0	0.158365	0	0.101612					0	0.151944	0	0.170406	0	0.150174					0	0.159498	0	0.181963	0	0.158438					0	0.435889	0	0.300666	0	0.34059					0	0.484792	0	0.321957	0	0.342379	0	0.378718
0	0.0712232	0	0.0881894	0	0.473831					0	0.0815767	0	0.123167	0	0.525453					0	0.0872951	0	0.210309	0	0.591254					0	0.127148	0	0.218215	0	0.604796					0	0.172401	0	0.236164	0	0.605164	0	0.495626
0	0.0711466	0	0.309982	0	0.321152					0	0.237756	0	0.422398	0	0.337675					0	0.354902	0	0.432766	0	0.37501					0	0.36542	0	0.437565	0	0.561308					0	0.390199	0	0.455763	0	0.565249	0	0.524513
0	0.155328	0	0.329543	0	0.24606					0	0.255414	0	0.450326	0	0.266055					0	0.259903	0	0.523847	0	0.3623					0	0.301299	0	0.535845	0	0.378292					0	0.363884	0	0.542429	0	0.396444	0	0.446532
0	0.233732	0	0.149996	0	0.1235					0	0.252188	0	0.169694	0	0.153976					0	0.282964	0	0.220809	0	0.178621					0	0.290203	0	0.223203	0	0.192072					0	0.325843	0	0.236621	0	0.204837	0	0.694048
0	0.627403	0	0.187029	0	0.102254					0	0.648041	0	0.2457	0	0.115543					0	0.67115	0	0.292904	0	0.120518					0	0.753391	0	0.325296	0	0.124167					0	0.811244	0	0.38773	0	0.154286	0	0.513726
0	0.00572677	0	0.0172169	0	0.164663					0	0.0713984	0	0.0188935	0	0.290483					0	0.11391	0	0.158672	0	0.42813					0	0.116005	0	0.332883	0	0.432709					0	0.181236	0	0.337334	0	0.444831	0	0.321067
0	0.243681	0	0.0668858	0	0.267777					0	0.304457	0	0.0768796	0	0.322388					0	0.337315	0	0.106566	0	0.366969					0	0.369596	0	0.14163	0	0.434753					0	0.456965	0	0.14438	0	0.436193	0	0.694906
0	0.133471	0	0.0632898	0	0.129394					0	0.139047	0	0.209151	0	0.210202					0	0.193226	0	0.22469	0	0.270697					0	0.217398	0	0.242314	0	0.323904					0	0.278849	0	0.250664	0	0.352752	0	0.886767
0	0.546956	0	0.0216027	0	0.106251					0	0.623868	0	0.0412405	0	0.107344					0	0.642066	0	0.0441338	0	0.122501					0	0.683802	0	0.0599399	0	0.170665					0	0.698312	0	0.0609059	0	0.175558	0	0.704636
0	0.207361	0	0.0842526	0	0.0264725					0	0.248834	0	0.210635	0	0.0519724					0	0.29261	0	0.221438	0	0.0672483					0	0.404488	0	0.300701	0	0.117404					0	0.450305	0	0.318835	0	0.119646	0	0.368646
0	0.120111	0	0.0995818	0	0.15728					0	0.198405	0	0.112603	0	0.159594					0	0.214016	0	0.174808	0	0.188582					0	0.285985	0	0.284258	0	0.212309					0	0.356013	0	0.374993	0	0.215573	0	0.276335
0	0.145604	0	0.274639	1	0.415071					0	0.389896	0	0.435119	1	0.54158					0	0.579971	0	0.512349	1	0.702018					0	0.744518	0	0.555111	1	0.796821					0	0.765026	0	0.571978	1	0.808553	0	0.412057
0	0.312972	0	0.00833224	0	0.306695					0	0.335975	0	0.00875677	0	0.385028					0	0.45241	0	0.0123906	0	0.397015					0	0.458119	0	0.0367708	0	0.399855					0	0.589852	0	0.0427311	0	0.428388	0	0.329854
0	0.147009	0	0.110275	0	0.239299					0	0.213664	0	0.133285	0	0.386153					0	0.235691	0	0.166882	0	0.486448					0	0.241398	0	0.17543	0	0.49206					0	0.292775	0	0.188363	0	0.495277	0	0.360241
0	0.0733985	0	0.0438235	0	0.0416582					0	0.103573	0	0.0672841	0	0.0841325					0	0.137609	0	0.153238	0	0.132404					0	0.228318	0	0.217995	0	0.207254					0	0.292385	0	0.261357	0	0.245815	0	0.485666
0	0.198522	0	0.079118	0	0.064471					0	0.383467	0	0.132971	0	0.192826					0	0.514641	0	0.239435	0	0.268421					0	0.517613	0	0.247802	0	0.30088					0	0.522276	0	0.307401	0	0.304205	0	0.251383
0	0.000549729	0	0.172452	0	0.087861					0	0.0136224	0	0.256155	0	0.183844					0	0.0545967	0	0.274468	0	0.184933					0	0.0728816	0	0.336421	0	0.266633					0	0.124297	0	0.365166	0	0.269278	0	0.668077
0	0.0359054	0	0.197757	0	0.1355					0	0.0500876	0	0.253471	0	0.235313					0	0.0550619	0	0.305286	0	0.267949					0	0.0775097	0	0.343299	0	0.288331					0	0.109609	0	0.371239	0	0.28908	0	0.474204
0	0.089396	0	0.0902341	0	0.0607427					0	0.162793	0	0.0942373	0	0.123337					0	0.290873	0	0.0971279	0	0.125426					0	0.331564	0	0.12722	0	0.129619					0	0.405585	0	0.131771	0	0.13063	0	0.279713
0	0.0425911	0	0.152445	0	0.415725					1	0.248104	0	0.217064	0	0.466193					1	0.602611	0	0.228671	0	0.52711					1	0.707096	0	0.360708	0	0.611185					1	0.782815	0	0.396025	0	0.620283	0	0.101611
0	0.135064	0	0.275872	0	0.28575					0	0.288788	0	0.292512	0	0.411664					0	0.338328	0	0.429299	0	0.527201					0	0.364383	0	0.453728	0	0.555947					0	0.546197	0	0.457965	0	0.563419	0	0.559911
0	0.190062	0	0.0162205	0	0.358265					0	0.214484	0	0.0675313	0	0.389985					0	0.314505	0	0.092567	0	0.432493					0	0.358866	0	0.102256	0	0.47468					0	0.392889	0	0.132437	0	0.482437	0	0.174034
0	0.153062	0	0.0717392	0	0.15679					0	0.201373	0	0.0817578	0	0.255383					0	0.501484	0	0.189118	0	0.376061					0	0.519837	0	0.19253	0	0.388273					0	0.526726	0	0.213648	0	0.397939	0	0.359875
0	0.145429	0	0.0989726	0	0.262769					0	0.351682	0	0.113211	0	0.286002					0	0.378633	0	0.125039	0	0.374234					0	0.411737	0	0.13234	0	0.388456					0	0.441141	0	0.15023	0	0.392685	0	0.552768
0	0.0685368	0	0.144287	0	0.161133					0	0.0753853	0	0.148159	0	0.181061					0	0.147816	0	0.288381	0	0.273825					0	0.159896	0	0.337467	0	0.297614					0	0.165326	0	0.405817	0	0.298229	0	0.30317
0	0.119997	0	0.134122	0	0.52639					0	0.142784	1	0.202589	0	0.563383					0	0.185102	1	0.257879	0	0.607174					0	0.357179	1	0.411489	0	0.614244					0	0.465209	1	0.503188	0	0.615131	0	0.227826
0	0.0846321	0	0.275044	0	0.0372546					0	0.0900481	0	0.314951	0	0.115329					0	0.314311	0	0.316207	0	0.168443					0	0.408731	1	0.433537	0	0.263683					0	0.410451	1	0.522998	0	0.277853	0	0.131534
0	0.193762	0	0.0639545	0	0.00424468					0	0.21342	0	0.0702247	0	0.0197609					0	0.278623	0	0.0879112	0	0.120433					0	0.296428	0	0.143925	0	0.16208					0	0.322081	0	0.158047	0	0.16846	0	0.354287
0	0.13135	0	0.269905	0	0.254767					0	0.184028	0	0.323077	0	0.31268					0	0.210293	0	0.352772	0	0.343297					0	0.240767	0	0.360824	0	0.400835					0	0.259825	0	0.367201	0	0.414564	0	0.278712
0	0.522987	0	0.0243041	0	0.485428					0	0.580693	0	0.0856544	0	0.487722					0	0.648519	0	0.133203	0	0.557236					0	0.716031	0	0.15786	0	0.557887					0	0.742606	0	0.159735	0	0.560793	0	0.120043
0	0.220067	0	0.0120566	0	0.18495					0	0.28415	0	0.0725387	0	0.186741					0	0.467776	0	0.134635	0	0.208607					0	0.517443	0	0.2045	0	0.235808					0	0.585396	0	0.209027	0	0.236679	0	0.53844
0	0.211655	0	0.00122357	0	0.221417					0	0.287632	0	0.00674319	0	0.264142					0	0.31711	0	0.0254716	1	0.521573					0	0.322877	0	0.0767353	1	0.618003					0	0.376797	0	0.0988198	1	0.641224	0	0.0981263
0	0.392752	0	0.245635	0	0.890055					0	0.451544	0	0.549265	0	0.904009					0	0.503364	0	0.552642	0	0.907174					0	0.583266	0	0.563161	0	0.907477					0	0.70947	0	0.589766	0	0.911069	0	0.459953
0	0.0817955	0	0.00669479	0	0.580726					0	0.136931	0	0.0494902	0	0.658465					0	0.393998	0	0.0927222	0	0.684424					0	0.431236	1	0.275758	0	0.716651					0	0.435809	1	0.309148	0	0.720304	0	0.433676
0	0.00254101	0	0.372468	0	0.0672328					0	0.0227431	0	0.387336	0	0.256884					0	0.0282296	0	0.401202	0	0.339541					0	0.0827787	1	0.496719	0	0.443019					0	0.0864035	1	0.578854	0	0.451224	0	0.412412
0	0.0462857	0	4.90866e-05	0	0.196758					0	0.0627926	0	0.00295215	0	0.274787					0	0.085995	0	0.0307783	0	0.304476					0	0.31439	0	0.0540009	0	0.34255					0	0.384001	0	0.057206	0	0.345052	0	0.357332
0	0.108288	0	0.00868773	0	0.291185					0	0.121306	0	0.0113082	0	0.386757					0	0.128452	0	0.0155011	0	0.435239					0	0.149385	0	0.0165412	0	0.518672					0	0.152067	0	0.0231084	0	0.521022	0	0.148665
0	0.0575024	0	0.12899	0	0.221468					0	0.217385	0	0.191269	0	0.306258					0	0.241168	0	0.20565	0	0.308833					1	0.351377	0	0.214229	0	0.380526					1	0.547899	0	0.254347	0	0.384875	0	0.311778
0	0.00320795	0	0.0361531	0	0.0218988					0	0.0231578	0	0.104026	0	0.0337641					0	0.0653398	0	0.107155	0	0.0349348					1	0.33303	0	0.201643	0	0.0980287					1	0.413417	0	0.245019	0	0.100033	0	0.588597
0	0.137517	0	0.295632	0	0.11444					0	0.202663	0	0.327881	0	0.294247					0	0.293048	0	0.362201	0	0.332699					0	0.358271	0	0.385075	0	0.382519					0	0.376831	0	0.392375	0	0.398662	0	0.588128
0	0.108391	0	0.0558058	0	0.144793					0	0.272237	0	0.0679675	0	0.172559					0	0.348961	0	0.0735905	0	0.242679					0	0.383141	0	0.147241	0	0.287437					0	0.405157	0	0.167304	0	0.295575	0	0.132261
0	0.158522	0	0.568302	0	0.503563					0	0.281794	0	0.632004	0	0.507907					0	0.372388	0	0.6622	0	0.59073					0	0.53148	0	0.668373	0	0.653884					0	0.556464	0	0.669279	0	0.660737	0	0.330651
0	0.029707	0	0.216806	0	0.640104					0	0.0360897	0	0.252661	0	0.677136					0	0.0923861	0	0.333733	0	0.763045					0	0.138569	0	0.431295	0	0.773702					0	0.15821	0	0.435795	0	0.773774	0	0.331943
0	0.115728	0	0.166659	0	0.0101062					0	0.174364	0	0.235166	0	0.130048					0	0.250246	0	0.32697	0	0.201556					0	0.271786	0	0.327902	0	0.276437					0	0.306816	0	0.381438	0	0.28169	0	0.552612
0	0.0279176	0	0.27182	0	0.0667633					0	0.0597617	0	0.315517	0	0.104374					0	0.118105	0	0.341241	0	0.195207					0	0.192398	0	0.357736	0	0.213382					0	0.209512	0	0.370675	0	0.213746	0	0.490552
0	0.120437	0	0.838461	0	0.499056					0	0.184491	0	0.842501	0	0.589905					0	0.212455	0	0.909433	0	0.640326					0	0.361939	0	0.91345	0	0.649537					0	0.388081	0	0.921348	0	0.656565	0	0.360307
0	0.236025	0	0.0574939	0	0.464143					0	0.241383	0	0.0720589	0	0.683641					0	0.258991	0	0.138776	0	0.692562					0	0.282914	0	0.177166	0	0.712208					0	0.292852	0	0.182615	0	0.722387	0	0.664202
0	0.438897	0	0.0825639	0	0.0651436					0	0.442008	0	0.116335	0	0.300115					0	0.618126	0	0.128448	0	0.453164					0	0.6498	0	0.179008	0	0.50969					0	0.724571	0	0.233526	0	0.515648	0	0.456575
0	0.33822	0	0.073274	0	0.449026					0	0.392428	0	0.0832803	0	0.453123					0	0.454866	0	0.105728	0	0.474892					0	0.613452	0	0.137705	0	0.495161					0	0.662358	0	0.138196	0	0.510094	0	0.465871
0	0.083865	0	0.284876	0	0.553267					0	0.091015	0	0.375149	0	0.575716					0	0.165143	0	0.382097	0	0.579278					0	0.173434	0	0.385164	0	0.609342					0	0.186983	0	0.394221	0	0.618509	0	0.620684
0	0.287832	0	0.190225	0	0.239159					0	0.305901	0	0.192357	0	0.432579					0	0.500953	0	0.249498	0	0.482805					0	0.5208	0	0.292282	0	0.484591					0	0.539853	0	0.304818	0	0.496153	0	0.303424
0	0.0519891	0	0.134953	0	0.237343					0	0.0857425	0	0.167317	0	0.24922					0	0.228561	0	0.247249	0	0.383786					0	0.234944	0	0.25812	0	0.385057					0	0.323181	0	0.280857	0	0.394361	0	0.109915
0	0.184011	0	0.414817	0	0.0464328					0	0.242992	0	0.547024	0	0.0565883					0	0.256305	0	0.569079	0	0.090312					0	0.275559	0	0.610066	0	0.120898					0	0.320721	0	0.630649	0	0.129259	0	0.422307
0	0.40635	0	0.0524938	0	0.449122					0	0.449368	0	0.103279	0	0.497177					0	0.514497	0	0.11622	0	0.58183					0	0.557023	0	0.123744	0	0.619798					0	0.560516	0	0.142046	0	0.631463	0	0.546361
0	0.399733	0	0.0421569	0	0.228567					0	0.61139	0	0.349279	0	0.29392					0	0.651407	0	0.423093	0	0.547339					0	0.694494	0	0.433114	0	0.611399					0	0.735838	0	0.434779	0	0.614725	0	0.228969
0	0.0449281	0	0.0481179	1	0.381326					0	0.155217	0	0.0969967	1	0.546707					0	0.235917	0	0.124208	1	0.720707					0	0.297795	0	0.126654	1	0.798819					0	0.328684	0	0.14845	1	0.807442	0	0.1658
0	0.00429173	0	0.0841947	0	0.0570503					0	0.215982	0	0.242677	0	0.261433					0	0.222353	0	0.303664	0	0.466307					0	0.295721	0	0.329343	1	0.589418					0	0.355981	0	0.335397	1	0.611108	0	0.384942
0	0.0377896	0	0.00927532	0	0.249777					0	0.0406292	0	0.0102288	0	0.512198					0	0.0432391	0	0.0260743	0	0.515679					0	0.0889997	0	0.0289335	0	0.61801					0	0.255754	0	0.0470415	0	0.626912	0	0.316137
0	0.246405	0	0.119071	0	0.36654					0	0.386552	0	0.156773	0	0.375673					0	0.449227	0	0.167427	0	0.402483					0	0.502126	0	0.20074	0	0.454377					0	0.516668	0	0.20548	0	0.45739	0	0.109164
0	0.10832	0	0.0576508	0	0.507105					0	0.111145	0	0.277568	0	0.519023					0	0.120403	0	0.295238	0	0.646354					0	0.173929	0	0.353857	0	0.689139					0	0.2243	0	0.359849	0	0.690753	0	0.311659
0	0.664168	0	0.128879	0	0.117026					0	0.677424	0	0.428298	0	0.237025					0	0.690062	0	0.460353	0	0.248076					0	0.702896	0	0.517741	0	0.312297					0	0.717755	0	0.519021	0	0.319577	0	0.589421
0	0.077396	0	0.190079	0	0.211047					0	0.231438	0	0.200456	0	0.354939					0	0.285336	0	0.211649	0	0.36615					0	0.299503	0	0.230807	0	0.379094					0	0.429051	0	0.245319	0	0.39118	0	0.516638
0	0.0295595	0	0.00466342	0	0.0202977					0	0.13557	0	0.0108533	0	0.0532512					0	0.204686	0	0.051416	0	0.100207					0	0.374503	0	0.216596	0	0.233141					0	0.412584	0	0.21974	0	0.238069	0	0.532408
0	0.040684	0	0.021537	0	0.251533					0	0.0982185	0	0.0482928	1	0.423824					0	0.149334	0	0.0495443	1	0.543555					0	0.202104	0	0.0923288	1	0.636531					0	0.218735	0	0.108458	1	0.653788	0	0.500602
0	0.0602513	0	0.287937	0	0.471319					0	0.0778093	0	0.371626	0	0.624848					0	0.39215	0	0.400598	0	0.661251					0	0.45215	0	0.410116	0	0.673426					0	0.504281	0	0.440378	0	0.678209	0	0.497064
0	0.181183	0	0.137024	0	0.0273636					0	0.20064	0	0.23474	0	0.210866					0	0.363087	0	0.365759	0	0.399663					0	0.510026	0	0.385167	0	0.403521					0	0.597612	0	0.419867	0	0.403916	0	0.369056
0	0.00229236	0	0.237256	0	0.121204					0	0.0568813	0	0.297944	0	0.170701					0	0.400531	0	0.355159	0	0.425597					0	0.50687	0	0.360402	0	0.467671					0	0.522156	0	0.370921	0	0.467901	0	0.594736
0	0.169148	0	0.500685	0	0.685508					0	0.240637	0	0.620936	0	0.733204					0	0.246142	0	0.777045	1	0.797719					0	0.25691	0	0.794662	1	0.822043					0	0.2942	0	0.830691	1	0.82974	0	0.544858
0	0.00244786	0	0.00190822	0	0.0993342					0	0.130103	0	0.0226358	0	0.112875					0	0.302198	0	0.0560023	0	0.12158					0	0.361734	0	0.101665	0	0.234313					0	0.49768	0	0.129563	0	0.240737	0	0.468708
0	0.36421	0	0.124638	0	0.208416					0	0.385379	0	0.223627	1	0.474899					0	0.38903	0	0.369119	1	0.63986					0	0.433959	0	0.389325	1	0.731396					0	0.440042	0	0.394767	1	0.737712	0	0.310322
0	0.012569	0	0.100399	0	0.202144					0	0.0351073	0	0.109505	1	0.413168					0	0.0520063	0	0.111808	1	0.631783					0	0.103298	0	0.12159	1	0.725549					0	0.119781	0	0.13178	1	0.73956	0	0.14611
0	0.122153	0	0.194738	0	0.269434					0	0.12415	0	0.216997	0	0.373382					0	0.325966	0	0.253003	0	0.386523					0	0.331066	0	0.309527	0	0.41572					0	0.335972	0	0.312564	0	0.425454	0	0.795849
0	0.0904994	0	0.0494559	0	0.0267373					0	0.162925	0	0.0640664	0	0.0923348					0	0.33104	0	0.25061	0	0.201071					0	0.334319	0	0.273951	0	0.294401					0	0.348977	0	0.297526	0	0.311395	0	0.714273
0	0.059154	0	0.0876903	0	0.170925					0	0.0907688	0	0.116886	0	0.181001					0	0.175775	0	0.369277	0	0.315344					0	0.229466	0	0.411799	0	0.518047					0	0.27095	0	0.441996	0	0.537854	0	0.519221
0	0.000885515	0	0.0117913	0	0.0375765					0	0.00108136	0	0.0167629	0	0.104408					0	0.0065874	0	0.0207684	0	0.145962					0	0.00914551	0	0.0352389	0	0.322537					0	0.0349438	0	0.0422552	0	0.333481	0	0.641827
[truncated: 2,902 more rows]
[truncated: 8 more columns]

## Sheet: Extended Data Fig_4a
db_name	Integrated Brier score			Concordance index			year
	mean	Lower bound of 95% CI	Upper bound of 95% CI	mean	Lower bound of 95% CI	Upper bound of 95% CI
[truncated: 10 more rows]

## Sheet: Extended Data Fig_4b
Internal test set			External validation dataset-1			External validation dataset-2
[truncated: 4,037 more rows]

[truncated: 5 more sheets: Extended Data Fig_4c, Extended Data Fig_5a, Extended Data Fig_5b, Extended Data Fig_5c, Extended Data Fig_6b]
